# Supplementary material for: Oxidative phosphorylation is a key feature of neonatal monocyte immunometabolism promoting myeloid differentiation after birth
Source: Nat Commun. 2025 Mar 6;16:2239. doi: 10.1038/s41467-025-57357-w (PMC11885822; doi:10.1038/s41467-025-57357-w)
Supplement: Supplementary file 3 — Supplementary Data 1 [file 41467_2025_57357_MOESM3_ESM.xlsx]

## Sheet: DESeq2 - DEA results
Supplementary Data 1 - Differential gene expression analysis
GENEID	baseMean	log2FoldChange	lfcSE	pvalueA	padjA	regulation	SYMBOL	GENETYPE	comparison
ENSG00000000419.12	209.924	0.212834	0.194693	0.211563	0.466992	n.s.	DPM1	protein_coding	NEO_ctl vs AD_ctl
ENSG00000000457.14	103.762	-0.175013	0.228759	0.344879	0.642913	n.s.	SCYL3	protein_coding	NEO_ctl vs AD_ctl
ENSG00000000460.17	48.5431	-0.267435	0.283127	0.196977	0.552818	n.s.	C1orf112	protein_coding	NEO_ctl vs AD_ctl
ENSG00000000938.13	1219.65	1.35666	0.249386	5.43291e-09	2.44368e-07	up	FGR	protein_coding	NEO_ctl vs AD_ctl
ENSG00000001036.14	243.267	-0.0321595	0.163746	0.820906	0.864097	n.s.	FUCA2	protein_coding	NEO_ctl vs AD_ctl
ENSG00000001084.13	301.767	-0.167234	0.185158	0.296386	0.588194	n.s.	GCLC	protein_coding	NEO_ctl vs AD_ctl
ENSG00000001167.14	153.234	0.0813891	0.230595	0.665123	0.840576	n.s.	NFYA	protein_coding	NEO_ctl vs AD_ctl
ENSG00000001461.17	41.8754	-0.955194	0.390862	0.0014388	0.0163094	n.s.	NIPAL3	protein_coding	NEO_ctl vs AD_ctl
ENSG00000001497.16	132.097	0.0468617	0.196004	0.786722	0.892237	n.s.	LAS1L	protein_coding	NEO_ctl vs AD_ctl
ENSG00000001561.7	94.954	-0.248284	0.303209	0.249225	0.627154	n.s.	ENPP4	protein_coding	NEO_ctl vs AD_ctl
ENSG00000001629.10	291.729	-0.0378809	0.183408	0.808047	0.910154	n.s.	ANKIB1	protein_coding	NEO_ctl vs AD_ctl
ENSG00000001630.17	23.6259	0.0314436	0.304265	0.873754	1	n.s.	CYP51A1	protein_coding	NEO_ctl vs AD_ctl
ENSG00000001631.15	36.1712	-0.222199	0.295084	0.287646	0.665422	n.s.	KRIT1	protein_coding	NEO_ctl vs AD_ctl
ENSG00000002016.18	52.7502	-0.0488266	0.248433	0.794697	0.937215	n.s.	RAD52	protein_coding	NEO_ctl vs AD_ctl
ENSG00000002330.13	32.9012	0.19375	0.317181	0.340837	0.718343	n.s.	BAD	protein_coding	NEO_ctl vs AD_ctl
ENSG00000002549.12	1929.46	-2.12497	0.193885	5.16329e-29	1.77946e-26	down	LAP3	protein_coding	NEO_ctl vs AD_ctl
ENSG00000002587.10	132.525	0.95698	0.419537	0.00147848	0.0151756	n.s.	HS3ST1	protein_coding	NEO_ctl vs AD_ctl
ENSG00000002726.20	25.6658	-3.33643	0.612218	5.9868e-09	3.77357e-07	down	AOC1	protein_coding	NEO_ctl vs AD_ctl
ENSG00000002822.15	20.7418	-0.141047	0.307922	0.480943	0.905446	n.s.	MAD1L1	protein_coding	NEO_ctl vs AD_ctl
ENSG00000002834.18	881.01	0.286378	0.145364	0.0345026	0.148226	n.s.	LASP1	protein_coding	NEO_ctl vs AD_ctl
ENSG00000002919.14	259.431	-0.0182695	0.202244	0.909554	0.898854	n.s.	SNX11	protein_coding	NEO_ctl vs AD_ctl
ENSG00000002933.9	480.056	-0.207329	0.424121	0.148839	0.420021	n.s.	TMEM176A	protein_coding	NEO_ctl vs AD_ctl
ENSG00000003056.8	1644.63	-0.0235348	0.159062	0.872519	0.886523	n.s.	M6PR	protein_coding	NEO_ctl vs AD_ctl
ENSG00000003147.19	10.6846	0.0312947	0.353357	0.842354	1	n.s.	ICA1	protein_coding	NEO_ctl vs AD_ctl
ENSG00000003393.15	187.631	0.0396681	0.207454	0.834801	0.880716	n.s.	ALS2	protein_coding	NEO_ctl vs AD_ctl
ENSG00000003400.15	221.006	-0.667188	0.289908	0.00371712	0.0301761	n.s.	CASP10	protein_coding	NEO_ctl vs AD_ctl
ENSG00000003402.20	3807.53	0.549111	0.162138	0.000213943	0.00274215	n.s.	CFLAR	protein_coding	NEO_ctl vs AD_ctl
ENSG00000003436.16	107.438	0.808286	0.311173	0.00166101	0.0164893	n.s.	TFPI	protein_coding	NEO_ctl vs AD_ctl
ENSG00000003509.16	73.7533	0.0624952	0.218712	0.733814	0.982232	n.s.	NDUFAF7	protein_coding	NEO_ctl vs AD_ctl
ENSG00000003756.17	778.391	0.0373352	0.142126	0.779934	0.845934	n.s.	RBM5	protein_coding	NEO_ctl vs AD_ctl
ENSG00000004059.11	211.959	-0.133777	0.192324	0.417039	0.672396	n.s.	ARF5	protein_coding	NEO_ctl vs AD_ctl
ENSG00000004139.14	22.7147	-1.5964	0.458	3.11716e-05	0.000940588	down	SARM1	protein_coding	NEO_ctl vs AD_ctl
ENSG00000004142.12	227.05	0.0842364	0.185834	0.611747	0.811943	n.s.	POLDIP2	protein_coding	NEO_ctl vs AD_ctl
ENSG00000004399.12	1777.86	0.105609	0.227547	0.578511	0.751744	n.s.	PLXND1	protein_coding	NEO_ctl vs AD_ctl
ENSG00000004455.17	344.729	-0.32444	0.19552	0.0585426	0.23031	n.s.	AK2	protein_coding	NEO_ctl vs AD_ctl
ENSG00000004468.13	523.528	-1.00601	0.449494	0.00206046	0.0209245	down	CD38	protein_coding	NEO_ctl vs AD_ctl
ENSG00000004478.8	404.015	0.202513	0.186816	0.230401	0.518327	n.s.	FKBP4	protein_coding	NEO_ctl vs AD_ctl
ENSG00000004487.16	561.929	-0.197833	0.222522	0.273307	0.557639	n.s.	KDM1A	protein_coding	NEO_ctl vs AD_ctl
ENSG00000004534.15	524.174	-0.0266288	0.14487	0.843147	1	n.s.	RBM6	protein_coding	NEO_ctl vs AD_ctl
ENSG00000004660.15	15.5393	1.2076	0.653945	0.00407257	0.0438294	up	CAMKK1	protein_coding	NEO_ctl vs AD_ctl
ENSG00000004700.16	472.332	-0.0895415	0.170726	0.558637	0.806594	n.s.	RECQL	protein_coding	NEO_ctl vs AD_ctl
ENSG00000004766.17	249.088	-0.125535	0.170472	0.409785	0.640254	n.s.	VPS50	protein_coding	NEO_ctl vs AD_ctl
ENSG00000004777.18	7.14401	0.190862	0.394576	0.29714	0.782053	n.s.	ARHGAP33	protein_coding	NEO_ctl vs AD_ctl
ENSG00000004779.10	125.937	0.20796	0.207821	0.245035	0.52327	n.s.	NDUFAB1	protein_coding	NEO_ctl vs AD_ctl
ENSG00000004799.8	257.878	0.0632123	0.2714	0.750825	0.873967	n.s.	PDK4	protein_coding	NEO_ctl vs AD_ctl
ENSG00000004809.14	7.9234	1.03618	1.26499	0.0137901	0.104117	n.s.	SLC22A16	protein_coding	NEO_ctl vs AD_ctl
ENSG00000004846.16	9.31931	2.95853	1.57077	0.0028996	0.0388326	up	ABCB5	protein_coding	NEO_ctl vs AD_ctl
ENSG00000004864.13	250.639	0.917429	0.288875	0.000227936	0.00305784	n.s.	SLC25A13	protein_coding	NEO_ctl vs AD_ctl
ENSG00000004866.20	49.4987	-0.017359	0.255325	0.925586	1	n.s.	ST7	protein_coding	NEO_ctl vs AD_ctl
ENSG00000004897.12	376.999	-0.035258	0.167602	0.807695	0.905711	n.s.	CDC27	protein_coding	NEO_ctl vs AD_ctl
ENSG00000004961.15	89.5171	0.187749	0.211527	0.295572	0.682035	n.s.	HCCS	protein_coding	NEO_ctl vs AD_ctl
ENSG00000004975.12	95.595	0.150342	0.215726	0.405582	0.774489	n.s.	DVL2	protein_coding	NEO_ctl vs AD_ctl
ENSG00000005007.12	502.392	-0.0337942	0.152957	0.792597	0.900606	n.s.	UPF1	protein_coding	NEO_ctl vs AD_ctl
ENSG00000005020.13	625.1	0.116248	0.149875	0.407102	0.653668	n.s.	SKAP2	protein_coding	NEO_ctl vs AD_ctl
ENSG00000005022.6	429.203	-0.184177	0.195938	0.279297	0.634164	n.s.	SLC25A5	protein_coding	NEO_ctl vs AD_ctl
ENSG00000005059.16	191.159	-0.872413	0.366269	0.00134659	0.0135319	n.s.	MCUB	protein_coding	NEO_ctl vs AD_ctl
ENSG00000005075.15	98.1396	0.413451	0.240227	0.0352077	0.202574	n.s.	POLR2J	protein_coding	NEO_ctl vs AD_ctl
ENSG00000005100.13	64.3011	0.354564	0.256908	0.086591	0.352375	n.s.	DHX33	protein_coding	NEO_ctl vs AD_ctl
ENSG00000005156.12	185.379	0.0855001	0.197756	0.624983	0.829569	n.s.	LIG3	protein_coding	NEO_ctl vs AD_ctl
ENSG00000005175.10	215.171	-0.411024	0.294075	0.059278	0.217262	n.s.	RPAP3	protein_coding	NEO_ctl vs AD_ctl
ENSG00000005187.12	24.6159	0.492252	0.412451	0.0599442	0.29175	n.s.	ACSM3	protein_coding	NEO_ctl vs AD_ctl
ENSG00000005189.19	13.2383	0.144456	0.334155	0.474421	0.865537	n.s.	REXO5	protein_coding	NEO_ctl vs AD_ctl
ENSG00000005194.15	125.331	0.0833164	0.216673	0.653305	0.818187	n.s.	CIAPIN1	protein_coding	NEO_ctl vs AD_ctl
ENSG00000005206.17	66.6373	0.0184016	0.266103	0.933577	1	n.s.	SPPL2B	protein_coding	NEO_ctl vs AD_ctl
ENSG00000005238.19	287.577	0.553799	0.241779	0.00544767	0.0380077	n.s.	FAM214B	protein_coding	NEO_ctl vs AD_ctl
ENSG00000005249.13	70.2805	-0.296271	0.355281	0.167287	0.510964	n.s.	PRKAR2B	protein_coding	NEO_ctl vs AD_ctl
ENSG00000005302.19	363.288	-0.38758	0.210189	0.0305555	0.155774	n.s.	MSL3	protein_coding	NEO_ctl vs AD_ctl
ENSG00000005339.15	489.566	0.116117	0.206509	0.51001	0.830762	n.s.	CREBBP	protein_coding	NEO_ctl vs AD_ctl
ENSG00000005379.17	36.6076	0.179502	0.294808	0.387711	0.700913	n.s.	TSPOAP1	protein_coding	NEO_ctl vs AD_ctl
ENSG00000005381.8	179.966	4.72083	0.467368	2.8977e-26	8.71117e-24	up	MPO	protein_coding	NEO_ctl vs AD_ctl
ENSG00000005436.14	59.6931	0.0403499	0.24956	0.840334	1	n.s.	GCFC2	protein_coding	NEO_ctl vs AD_ctl
ENSG00000005448.17	8.21986	-0.238686	0.423285	0.193777	0.547104	n.s.	WDR54	protein_coding	NEO_ctl vs AD_ctl
ENSG00000005469.11	19.2368	-0.60633	0.508198	0.0306896	0.18876	n.s.	CROT	protein_coding	NEO_ctl vs AD_ctl
ENSG00000005483.21	653.65	0.129376	0.159835	0.382708	0.630374	n.s.	KMT2E	protein_coding	NEO_ctl vs AD_ctl
ENSG00000005486.17	319.94	0.351994	0.336575	0.106791	0.334129	n.s.	RHBDD2	protein_coding	NEO_ctl vs AD_ctl
ENSG00000005700.15	729.457	0.17491	0.168016	0.284391	0.542901	n.s.	IBTK	protein_coding	NEO_ctl vs AD_ctl
ENSG00000005801.18	110.894	-0.0526103	0.219541	0.774952	0.879798	n.s.	ZNF195	protein_coding	NEO_ctl vs AD_ctl
ENSG00000005810.18	1647.02	-0.37904	0.215727	0.0398512	0.166812	n.s.	MYCBP2	protein_coding	NEO_ctl vs AD_ctl
ENSG00000005812.11	566.866	0.0575661	0.174046	0.718265	0.884152	n.s.	FBXL3	protein_coding	NEO_ctl vs AD_ctl
ENSG00000005844.18	860.242	0.229079	0.215015	0.204005	0.450492	n.s.	ITGAL	protein_coding	NEO_ctl vs AD_ctl
ENSG00000005882.12	22.6419	-0.145359	0.336535	0.453714	0.830486	n.s.	PDK2	protein_coding	NEO_ctl vs AD_ctl
ENSG00000005889.15	526.627	0.0904476	0.148672	0.523995	0.764502	n.s.	ZFX	protein_coding	NEO_ctl vs AD_ctl
ENSG00000005893.16	1698.81	0.0303194	0.14281	0.821005	0.873918	n.s.	LAMP2	protein_coding	NEO_ctl vs AD_ctl
ENSG00000005961.19	72.8211	1.653	0.524429	4.85781e-05	0.00113321	up	ITGA2B	protein_coding	NEO_ctl vs AD_ctl
ENSG00000006007.12	364.223	-0.183326	0.197626	0.281381	0.636538	n.s.	GDE1	protein_coding	NEO_ctl vs AD_ctl
ENSG00000006015.17	49.4847	-0.138467	0.269128	0.482114	0.776182	n.s.	REX1BD	protein_coding	NEO_ctl vs AD_ctl
ENSG00000006025.12	14.5997	-0.832112	0.646185	0.0134185	0.12179	n.s.	OSBPL7	protein_coding	NEO_ctl vs AD_ctl
ENSG00000006062.17	193.051	-0.260578	0.268508	0.202062	0.446513	n.s.	MAP3K14	protein_coding	NEO_ctl vs AD_ctl
ENSG00000006118.14	17.0409	-0.0653207	0.370266	0.652717	1	n.s.	TMEM132A	protein_coding	NEO_ctl vs AD_ctl
ENSG00000006125.18	421.767	-0.0643839	0.199065	0.704078	0.860721	n.s.	AP2B1	protein_coding	NEO_ctl vs AD_ctl
ENSG00000006194.10	200.13	0.206256	0.181655	0.202334	0.456064	n.s.	ZNF263	protein_coding	NEO_ctl vs AD_ctl
ENSG00000006282.21	62.348	0.0625529	0.34049	0.69809	0.961323	n.s.	SPATA20	protein_coding	NEO_ctl vs AD_ctl
ENSG00000006327.13	20.2443	1.17356	0.82342	0.00518515	0.060882	n.s.	TNFRSF12A	protein_coding	NEO_ctl vs AD_ctl
ENSG00000006451.8	309.569	-0.68705	0.192211	8.31719e-05	0.00138252	n.s.	RALA	protein_coding	NEO_ctl vs AD_ctl
ENSG00000006459.11	1241.7	-0.252309	0.166192	0.0912155	0.275902	n.s.	KDM7A	protein_coding	NEO_ctl vs AD_ctl
ENSG00000006530.18	200.905	0.00650904	0.208334	0.971173	0.92082	n.s.	AGK	protein_coding	NEO_ctl vs AD_ctl
ENSG00000006534.16	209.027	0.0974789	0.211197	0.594372	0.770448	n.s.	ALDH3B1	protein_coding	NEO_ctl vs AD_ctl
ENSG00000006576.16	160.531	-0.466742	0.205585	0.00837871	0.0584439	n.s.	PHTF2	protein_coding	NEO_ctl vs AD_ctl
ENSG00000006607.14	144.434	-0.651926	0.218552	0.00072394	0.00829547	n.s.	FARP2	protein_coding	NEO_ctl vs AD_ctl
ENSG00000006625.18	39.6074	0.111906	0.278239	0.581881	0.892239	n.s.	GGCT	protein_coding	NEO_ctl vs AD_ctl
ENSG00000006634.8	69.0217	0.555813	0.29942	0.0178483	0.128512	n.s.	DBF4	protein_coding	NEO_ctl vs AD_ctl
ENSG00000006652.14	325.568	0.668327	0.208223	0.000301614	0.00403669	n.s.	IFRD1	protein_coding	NEO_ctl vs AD_ctl
ENSG00000006695.12	72.8075	0.142133	0.254747	0.478294	0.834369	n.s.	COX10	protein_coding	NEO_ctl vs AD_ctl
ENSG00000006704.10	8.07981	0.060935	0.362602	0.703478	1	n.s.	GTF2IRD1	protein_coding	NEO_ctl vs AD_ctl
ENSG00000006712.15	205.812	0.0781304	0.204585	0.656856	0.794666	n.s.	PAF1	protein_coding	NEO_ctl vs AD_ctl
ENSG00000006715.16	444.214	-0.125019	0.168258	0.410851	0.689662	n.s.	VPS41	protein_coding	NEO_ctl vs AD_ctl
ENSG00000006744.19	211.58	-0.13727	0.171676	0.371096	0.624082	n.s.	ELAC2	protein_coding	NEO_ctl vs AD_ctl
ENSG00000006747.15	10.776	1.57386	0.829393	0.00314139	0.041061	up	SCIN	protein_coding	NEO_ctl vs AD_ctl
ENSG00000006756.16	223.168	-0.493161	0.206602	0.00639842	0.0482735	n.s.	ARSD	protein_coding	NEO_ctl vs AD_ctl
ENSG00000006757.12	13.0808	-0.112994	0.361892	0.495722	0.856903	n.s.	PNPLA4	protein_coding	NEO_ctl vs AD_ctl
ENSG00000006831.10	303.126	-0.106757	0.167045	0.468869	0.804927	n.s.	ADIPOR2	protein_coding	NEO_ctl vs AD_ctl
ENSG00000007047.15	60.5532	0.152703	0.258421	0.422978	0.791142	n.s.	MARK4	protein_coding	NEO_ctl vs AD_ctl
ENSG00000007062.11	27.0357	2.60688	1.1742	0.000364247	0.00741949	up	PROM1	protein_coding	NEO_ctl vs AD_ctl
ENSG00000007080.11	70.3011	0.165651	0.299209	0.418176	0.789401	n.s.	CCDC124	protein_coding	NEO_ctl vs AD_ctl
ENSG00000007129.18	9.12002	-0.00389146	0.336398	0.978207	1	n.s.	CEACAM21	protein_coding	NEO_ctl vs AD_ctl
ENSG00000007168.13	787.34	0.0997408	0.150066	0.470338	0.682035	n.s.	PAFAH1B1	protein_coding	NEO_ctl vs AD_ctl
ENSG00000007202.15	1216	-0.126802	0.152695	0.367195	0.619932	n.s.	KIAA0100	protein_coding	NEO_ctl vs AD_ctl
ENSG00000007237.18	2169.11	0.355368	0.20958	0.041573	0.172345	n.s.	AC005747.1	protein_coding	NEO_ctl vs AD_ctl
ENSG00000007255.10	32.9035	-0.797427	0.451582	0.0100566	0.0736647	n.s.	TRAPPC6A	protein_coding	NEO_ctl vs AD_ctl
ENSG00000007264.15	50.8647	0.0777582	0.352257	0.643505	0.92662	n.s.	MATK	protein_coding	NEO_ctl vs AD_ctl
ENSG00000007312.12	7.95272	0.0260215	0.349863	0.883008	1	n.s.	CD79B	protein_coding	NEO_ctl vs AD_ctl
ENSG00000007341.19	71.6724	0.114199	0.243121	0.559387	0.888631	n.s.	ST7L	protein_coding	NEO_ctl vs AD_ctl
ENSG00000007376.8	68.5487	0.128801	0.247414	0.514089	0.859068	n.s.	RPUSD1	protein_coding	NEO_ctl vs AD_ctl
ENSG00000007392.16	231.891	0.0544462	0.174241	0.731808	0.877245	n.s.	LUC7L	protein_coding	NEO_ctl vs AD_ctl
ENSG00000007520.4	73.1927	0.0802051	0.224345	0.671828	0.944471	n.s.	TSR3	protein_coding	NEO_ctl vs AD_ctl
ENSG00000007541.16	52.8558	0.0690984	0.265791	0.728844	0.910518	n.s.	PIGQ	protein_coding	NEO_ctl vs AD_ctl
ENSG00000007545.16	58.9138	0.235337	0.261344	0.240725	0.614353	n.s.	CRAMP1	protein_coding	NEO_ctl vs AD_ctl
ENSG00000007923.16	163.096	0.0476642	0.189609	0.779521	0.889255	n.s.	DNAJC11	protein_coding	NEO_ctl vs AD_ctl
ENSG00000007944.15	111.451	-0.495865	0.284423	0.0233446	0.11873	n.s.	MYLIP	protein_coding	NEO_ctl vs AD_ctl
ENSG00000007968.7	11.9827	-0.164145	0.363698	0.393681	0.844574	n.s.	E2F2	protein_coding	NEO_ctl vs AD_ctl
ENSG00000008018.9	609.704	-0.116295	0.152166	0.404693	0.684881	n.s.	PSMB1	protein_coding	NEO_ctl vs AD_ctl
ENSG00000008083.14	672.859	0.469855	0.303719	0.0429779	0.170208	n.s.	JARID2	protein_coding	NEO_ctl vs AD_ctl
ENSG00000008086.13	55.5576	0.115326	0.234101	0.542281	0.875139	n.s.	CDKL5	protein_coding	NEO_ctl vs AD_ctl
ENSG00000008118.10	27.2318	0.20104	0.421254	0.230326	0.613978	n.s.	CAMK1G	protein_coding	NEO_ctl vs AD_ctl
ENSG00000008128.23	12.4657	-0.0457999	0.324703	0.809103	1	n.s.	CDK11A	protein_coding	NEO_ctl vs AD_ctl
ENSG00000008130.15	663.467	-0.276958	0.217857	0.129224	0.35147	n.s.	NADK	protein_coding	NEO_ctl vs AD_ctl
ENSG00000008256.16	60.0077	0.0136731	0.249014	0.946562	1	n.s.	CYTH3	protein_coding	NEO_ctl vs AD_ctl
ENSG00000008282.8	279.729	0.142378	0.192801	0.404906	0.648107	n.s.	SYPL1	protein_coding	NEO_ctl vs AD_ctl
ENSG00000008283.16	53.8587	-0.751774	0.309368	0.00249208	0.0290408	n.s.	CYB561	protein_coding	NEO_ctl vs AD_ctl
ENSG00000008294.21	1523.65	0.413908	0.178029	0.00996669	0.0599117	n.s.	SPAG9	protein_coding	NEO_ctl vs AD_ctl
ENSG00000008300.17	18.7535	0.20398	0.343258	0.323372	0.776737	n.s.	CELSR3	protein_coding	NEO_ctl vs AD_ctl
ENSG00000008311.15	12.1844	-0.114164	0.342744	0.54244	0.919305	n.s.	AASS	protein_coding	NEO_ctl vs AD_ctl
ENSG00000008324.11	62.3175	-0.158771	0.239574	0.403012	0.780461	n.s.	SS18L2	protein_coding	NEO_ctl vs AD_ctl
ENSG00000008382.15	29.4936	-0.0214457	0.297204	0.898243	1	n.s.	MPND	protein_coding	NEO_ctl vs AD_ctl
ENSG00000008394.13	84.352	0.982535	0.393143	0.00122751	0.0167006	n.s.	MGST1	protein_coding	NEO_ctl vs AD_ctl
ENSG00000008405.12	94.7413	0.48399	0.286521	0.0323949	0.189151	n.s.	CRY1	protein_coding	NEO_ctl vs AD_ctl
ENSG00000008441.16	28.3515	-0.16174	0.3683	0.375373	0.697796	n.s.	NFIX	protein_coding	NEO_ctl vs AD_ctl
ENSG00000008513.16	3112.89	0.598157	0.319339	0.012999	0.0725771	n.s.	ST3GAL1	protein_coding	NEO_ctl vs AD_ctl
ENSG00000008516.17	24.5938	-0.10099	0.319432	0.602292	0.949776	n.s.	MMP25	protein_coding	NEO_ctl vs AD_ctl
ENSG00000008517.16	21.3186	-1.18996	0.578884	0.00286404	0.0321754	down	IL32	protein_coding	NEO_ctl vs AD_ctl
ENSG00000008710.20	139.581	0.0984202	0.193508	0.572015	0.78273	n.s.	PKD1	protein_coding	NEO_ctl vs AD_ctl
ENSG00000008838.20	150.641	0.0420074	0.210274	0.820819	0.900462	n.s.	MED24	protein_coding	NEO_ctl vs AD_ctl
ENSG00000008853.16	36.0517	0.0186825	0.277671	0.929345	1	n.s.	RHOBTB2	protein_coding	NEO_ctl vs AD_ctl
ENSG00000008869.12	232.89	-0.367644	0.179307	0.0205091	0.101691	n.s.	HEATR5B	protein_coding	NEO_ctl vs AD_ctl
ENSG00000008952.17	672.386	0.470708	0.173409	0.00252236	0.0217786	n.s.	SEC62	protein_coding	NEO_ctl vs AD_ctl
ENSG00000008988.9	1919.64	-0.286934	0.152222	0.0383993	0.15992	n.s.	RPS20	protein_coding	NEO_ctl vs AD_ctl
ENSG00000009307.16	3028.33	-0.0227802	0.152628	0.867319	0.884152	n.s.	CSDE1	protein_coding	NEO_ctl vs AD_ctl
ENSG00000009335.18	688.539	0.182966	0.16495	0.220463	0.480813	n.s.	UBE3C	protein_coding	NEO_ctl vs AD_ctl
ENSG00000009413.16	324.203	-0.276019	0.217395	0.1297	0.388036	n.s.	REV3L	protein_coding	NEO_ctl vs AD_ctl
ENSG00000009780.15	60.0791	-0.463494	0.318837	0.0465836	0.242201	n.s.	FAM76A	protein_coding	NEO_ctl vs AD_ctl
ENSG00000009790.15	116.823	-1.40699	0.307028	5.18674e-07	1.64741e-05	down	TRAF3IP3	protein_coding	NEO_ctl vs AD_ctl
ENSG00000009830.11	55.302	-0.046165	0.254423	0.80833	1	n.s.	POMT2	protein_coding	NEO_ctl vs AD_ctl
ENSG00000009844.16	280.98	0.188124	0.185826	0.247192	0.518695	n.s.	VTA1	protein_coding	NEO_ctl vs AD_ctl
ENSG00000009954.11	441.815	-0.0828734	0.159577	0.563021	0.782149	n.s.	BAZ1B	protein_coding	NEO_ctl vs AD_ctl
ENSG00000010017.13	212.947	0.14312	0.178144	0.373102	0.661721	n.s.	RANBP9	protein_coding	NEO_ctl vs AD_ctl
ENSG00000010030.14	74.832	-4.95782	1.35162	1.36126e-05	0.000386073	down	ETV7	protein_coding	NEO_ctl vs AD_ctl
ENSG00000010072.16	100.108	0.183848	0.219615	0.320472	0.701915	n.s.	SPRTN	protein_coding	NEO_ctl vs AD_ctl
ENSG00000010165.20	127.828	-0.223615	0.20483	0.202327	0.474442	n.s.	EEF1AKNMT	protein_coding	NEO_ctl vs AD_ctl
ENSG00000010219.13	28.5811	-0.0929064	0.290282	0.640207	0.975549	n.s.	DYRK4	protein_coding	NEO_ctl vs AD_ctl
ENSG00000010244.18	1064.38	0.0981111	0.146809	0.468566	0.681065	n.s.	ZNF207	protein_coding	NEO_ctl vs AD_ctl
ENSG00000010256.11	415.196	0.14528	0.174629	0.355353	0.634164	n.s.	UQCRC1	protein_coding	NEO_ctl vs AD_ctl
ENSG00000010270.13	302.116	0.685611	0.214774	0.000308164	0.00410587	n.s.	STARD3NL	protein_coding	NEO_ctl vs AD_ctl
ENSG00000010278.14	1243.2	-0.0627087	0.236291	0.739462	0.844301	n.s.	CD9	protein_coding	NEO_ctl vs AD_ctl
ENSG00000010292.13	163.037	-0.185883	0.190609	0.264851	0.567601	n.s.	NCAPD2	protein_coding	NEO_ctl vs AD_ctl
ENSG00000010295.19	268.56	-0.120282	0.213146	0.491686	0.738518	n.s.	IFFO1	protein_coding	NEO_ctl vs AD_ctl
ENSG00000010318.21	19.1584	0.103936	0.299596	0.61113	0.925959	n.s.	PHF7	protein_coding	NEO_ctl vs AD_ctl
ENSG00000010322.16	704.522	0.786142	0.237785	0.00011198	0.00163923	n.s.	NISCH	protein_coding	NEO_ctl vs AD_ctl
ENSG00000010327.10	7056.42	0.168161	0.237914	0.37372	0.628957	n.s.	STAB1	protein_coding	NEO_ctl vs AD_ctl
ENSG00000010361.14	15.0417	-0.137595	0.320135	0.498193	0.858747	n.s.	FUZ	protein_coding	NEO_ctl vs AD_ctl
ENSG00000010404.18	86.7482	0.0514944	0.247618	0.791052	1	n.s.	IDS	protein_coding	NEO_ctl vs AD_ctl
ENSG00000010539.11	123.912	0.242867	0.20405	0.16879	0.447602	n.s.	ZNF200	protein_coding	NEO_ctl vs AD_ctl
ENSG00000010610.10	1161.59	-1.35844	0.307533	2.63161e-07	7.73418e-06	down	CD4	protein_coding	NEO_ctl vs AD_ctl
ENSG00000010626.15	18.4688	0.144203	0.329131	0.483077	0.870423	n.s.	LRRC23	protein_coding	NEO_ctl vs AD_ctl
ENSG00000010671.15	616.75	-0.0820703	0.215355	0.644144	0.835118	n.s.	BTK	protein_coding	NEO_ctl vs AD_ctl
ENSG00000010704.18	40.7314	-0.115489	0.316406	0.54907	0.816115	n.s.	HFE	protein_coding	NEO_ctl vs AD_ctl
ENSG00000010803.16	32.0202	0.221602	0.299189	0.299025	0.678902	n.s.	SCMH1	protein_coding	NEO_ctl vs AD_ctl
ENSG00000010810.17	406.865	0.0756432	0.225505	0.676054	0.850019	n.s.	FYN	protein_coding	NEO_ctl vs AD_ctl
ENSG00000010818.10	812.06	0.245568	0.196949	0.147949	0.374776	n.s.	HIVEP2	protein_coding	NEO_ctl vs AD_ctl
ENSG00000011007.12	596.753	0.190652	0.201217	0.275783	0.56087	n.s.	ELOA	protein_coding	NEO_ctl vs AD_ctl
ENSG00000011009.11	178.478	0.387205	0.202031	0.0283828	0.129342	n.s.	LYPLA2	protein_coding	NEO_ctl vs AD_ctl
ENSG00000011021.23	202.511	0.083295	0.186803	0.619031	0.816115	n.s.	CLCN6	protein_coding	NEO_ctl vs AD_ctl
ENSG00000011028.14	62.5913	-0.166289	0.312359	0.395662	0.773468	n.s.	MRC2	protein_coding	NEO_ctl vs AD_ctl
ENSG00000011105.14	5.64075	0.0388079	0.36429	0.793159	1	n.s.	TSPAN9	protein_coding	NEO_ctl vs AD_ctl
ENSG00000011114.15	259.192	0.272131	0.207215	0.130233	0.363159	n.s.	BTBD7	protein_coding	NEO_ctl vs AD_ctl
ENSG00000011132.12	119.038	0.154989	0.213896	0.391277	0.686204	n.s.	APBA3	protein_coding	NEO_ctl vs AD_ctl
ENSG00000011143.17	12.2738	-0.279077	0.384638	0.204226	0.661453	n.s.	MKS1	protein_coding	NEO_ctl vs AD_ctl
ENSG00000011198.10	155.774	0.179869	0.232889	0.352295	0.628461	n.s.	ABHD5	protein_coding	NEO_ctl vs AD_ctl
ENSG00000011201.12	30.3995	-3.83406	1.97986	0.000102105	0.00209939	down	ANOS1	protein_coding	NEO_ctl vs AD_ctl
ENSG00000011243.18	292.503	0.105615	0.17995	0.509957	0.749345	n.s.	AKAP8L	protein_coding	NEO_ctl vs AD_ctl
ENSG00000011258.16	134.438	0.0421144	0.191678	0.807378	0.900769	n.s.	MBTD1	protein_coding	NEO_ctl vs AD_ctl
ENSG00000011260.14	287.783	0.0308657	0.176191	0.846897	0.91454	n.s.	UTP18	protein_coding	NEO_ctl vs AD_ctl
ENSG00000011275.18	345.194	0.119401	0.183163	0.469925	0.747057	n.s.	RNF216	protein_coding	NEO_ctl vs AD_ctl
ENSG00000011295.16	95.0189	-0.647788	0.23985	0.00170483	0.0217141	n.s.	TTC19	protein_coding	NEO_ctl vs AD_ctl
ENSG00000011304.20	863.322	0.168253	0.164417	0.262507	0.510964	n.s.	PTBP1	protein_coding	NEO_ctl vs AD_ctl
ENSG00000011376.12	98.3823	0.156121	0.213808	0.393448	0.764029	n.s.	LARS2	protein_coding	NEO_ctl vs AD_ctl
ENSG00000011405.13	355.119	-0.0659793	0.158793	0.641674	0.849831	n.s.	PIK3C2A	protein_coding	NEO_ctl vs AD_ctl
ENSG00000011422.12	1760.46	1.00251	0.257498	9.85781e-06	0.000194663	up	PLAUR	protein_coding	NEO_ctl vs AD_ctl
ENSG00000011426.11	16.3187	0.714182	0.508431	0.0208832	0.165273	n.s.	ANLN	protein_coding	NEO_ctl vs AD_ctl
ENSG00000011451.20	96.6849	0.438487	0.270366	0.041358	0.221857	n.s.	WIZ	protein_coding	NEO_ctl vs AD_ctl
ENSG00000011454.17	229.485	-0.00184029	0.18496	0.976283	0.937215	n.s.	RABGAP1	protein_coding	NEO_ctl vs AD_ctl
ENSG00000011478.12	20.5876	-0.184891	0.353178	0.353306	0.747057	n.s.	QPCTL	protein_coding	NEO_ctl vs AD_ctl
ENSG00000011485.15	85.2027	0.408073	0.251941	0.0444532	0.231225	n.s.	PPP5C	protein_coding	NEO_ctl vs AD_ctl
ENSG00000011523.14	86.8749	-0.30236	0.317763	0.1652	0.507698	n.s.	CEP68	protein_coding	NEO_ctl vs AD_ctl
ENSG00000011566.15	209.611	0.0508571	0.205943	0.780239	0.90037	n.s.	MAP4K3	protein_coding	NEO_ctl vs AD_ctl
ENSG00000011590.14	9.05291	-0.0619819	0.382854	0.615201	0.90971	n.s.	ZBTB32	protein_coding	NEO_ctl vs AD_ctl
ENSG00000011600.12	3513.06	-0.107836	0.165761	0.471827	0.697587	n.s.	TYROBP	protein_coding	NEO_ctl vs AD_ctl
ENSG00000011638.10	61.7217	-0.306858	0.285796	0.138973	0.459748	n.s.	TMEM159	protein_coding	NEO_ctl vs AD_ctl
ENSG00000012048.23	65.4179	0.451813	0.269946	0.0355565	0.202097	n.s.	BRCA1	protein_coding	NEO_ctl vs AD_ctl
ENSG00000012061.15	144.978	-0.199838	0.227833	0.285281	0.566569	n.s.	ERCC1	protein_coding	NEO_ctl vs AD_ctl
ENSG00000012124.17	88.1109	1.53016	0.361496	1.67373e-06	6.17766e-05	up	CD22	protein_coding	NEO_ctl vs AD_ctl
ENSG00000012174.12	36.8644	-0.0988006	0.312916	0.620168	0.912193	n.s.	MBTPS2	protein_coding	NEO_ctl vs AD_ctl
ENSG00000012211.13	22.8178	-0.0223035	0.293962	0.903922	1	n.s.	PRICKLE3	protein_coding	NEO_ctl vs AD_ctl
ENSG00000012223.13	22.167	4.96798	0.982142	2.29688e-08	1.34612e-06	up	LTF	protein_coding	NEO_ctl vs AD_ctl
ENSG00000012232.9	166.408	-0.197848	0.218143	0.268127	0.57053	n.s.	EXTL3	protein_coding	NEO_ctl vs AD_ctl
ENSG00000012660.14	606.725	-0.0647633	0.175939	0.684014	0.867821	n.s.	ELOVL5	protein_coding	NEO_ctl vs AD_ctl
ENSG00000012779.11	480.749	-0.906062	0.219593	3.36621e-06	9.16181e-05	n.s.	ALOX5	protein_coding	NEO_ctl vs AD_ctl
ENSG00000012817.15	167.251	0.28792	0.483121	0.177879	0.446031	n.s.	KDM5D	protein_coding	NEO_ctl vs AD_ctl
ENSG00000012822.16	400.11	-0.0463415	0.18289	0.756941	0.885658	n.s.	CALCOCO1	protein_coding	NEO_ctl vs AD_ctl
ENSG00000012963.15	103.418	0.160015	0.216709	0.383603	0.642673	n.s.	UBR7	protein_coding	NEO_ctl vs AD_ctl
ENSG00000012983.11	146.785	-0.182279	0.211464	0.300922	0.58107	n.s.	MAP4K5	protein_coding	NEO_ctl vs AD_ctl
ENSG00000013016.16	15.1409	-0.0321415	0.324286	0.85614	1	n.s.	EHD3	protein_coding	NEO_ctl vs AD_ctl
ENSG00000013275.8	404.811	0.320419	0.216648	0.0800775	0.320184	n.s.	PSMC4	protein_coding	NEO_ctl vs AD_ctl
ENSG00000013288.9	331.024	-0.356035	0.201582	0.0418948	0.187061	n.s.	MAN2B2	protein_coding	NEO_ctl vs AD_ctl
ENSG00000013306.16	232.179	-0.153528	0.186057	0.346123	0.615717	n.s.	SLC25A39	protein_coding	NEO_ctl vs AD_ctl
ENSG00000013364.19	1200.17	-0.38949	0.193192	0.0208635	0.105378	n.s.	MVP	protein_coding	NEO_ctl vs AD_ctl
ENSG00000013374.16	1098.56	-0.966895	0.265719	2.22427e-05	0.000405591	n.s.	NUB1	protein_coding	NEO_ctl vs AD_ctl
ENSG00000013375.16	203.281	0.252155	0.262056	0.213992	0.460562	n.s.	PGM3	protein_coding	NEO_ctl vs AD_ctl
ENSG00000013392.8	14.4181	-0.10584	0.333684	0.569082	0.901859	n.s.	RWDD2A	protein_coding	NEO_ctl vs AD_ctl
ENSG00000013441.16	871.118	-0.0703404	0.1707	0.629349	0.773468	n.s.	CLK1	protein_coding	NEO_ctl vs AD_ctl
ENSG00000013503.10	37.4154	-0.118391	0.278445	0.554956	0.87531	n.s.	POLR3B	protein_coding	NEO_ctl vs AD_ctl
ENSG00000013523.10	89.4638	-0.189924	0.21597	0.292468	0.674432	n.s.	ANGEL1	protein_coding	NEO_ctl vs AD_ctl
ENSG00000013561.18	222.376	0.0323471	0.174559	0.838252	0.896077	n.s.	RNF14	protein_coding	NEO_ctl vs AD_ctl
ENSG00000013563.14	220.678	0.15522	0.200729	0.375847	0.617244	n.s.	DNASE1L1	protein_coding	NEO_ctl vs AD_ctl
ENSG00000013573.17	77.1049	-0.253088	0.359044	0.230356	0.598953	n.s.	DDX11	protein_coding	NEO_ctl vs AD_ctl
ENSG00000013583.10	59.1174	0.375456	0.362415	0.104486	0.394432	n.s.	HEBP1	protein_coding	NEO_ctl vs AD_ctl
ENSG00000013619.14	40.6579	1.1552	0.833069	0.0107324	0.086966	n.s.	MAMLD1	protein_coding	NEO_ctl vs AD_ctl
ENSG00000013725.14	26.2963	-3.30616	0.557998	1.57701e-10	1.23117e-08	down	CD6	protein_coding	NEO_ctl vs AD_ctl
ENSG00000013810.19	136.518	0.0994597	0.246564	0.609767	0.80666	n.s.	TACC3	protein_coding	NEO_ctl vs AD_ctl
ENSG00000014123.10	317.646	-0.081085	0.167854	0.588977	0.822767	n.s.	UFL1	protein_coding	NEO_ctl vs AD_ctl
ENSG00000014138.9	19.0305	-0.204823	0.374335	0.289338	0.742034	n.s.	POLA2	protein_coding	NEO_ctl vs AD_ctl
ENSG00000014164.7	75.6705	0.427776	0.30283	0.0554638	0.268764	n.s.	ZC3H3	protein_coding	NEO_ctl vs AD_ctl
ENSG00000014216.15	349.691	-0.0210083	0.200885	0.903835	1	n.s.	CAPN1	protein_coding	NEO_ctl vs AD_ctl
ENSG00000014257.16	163.038	-0.466901	0.326533	0.0459149	0.193322	n.s.	ACPP	protein_coding	NEO_ctl vs AD_ctl
ENSG00000014641.20	352.427	0.0193997	0.207681	0.92244	0.9478	n.s.	MDH1	polymorphic_pseudogene	NEO_ctl vs AD_ctl
ENSG00000014824.14	301.822	0.0310703	0.172738	0.842781	0.941097	n.s.	SLC30A9	protein_coding	NEO_ctl vs AD_ctl
ENSG00000014914.21	43.6405	-0.483194	0.586199	0.041427	0.221944	n.s.	MTMR11	protein_coding	NEO_ctl vs AD_ctl
ENSG00000014919.12	109.205	-0.216753	0.228676	0.250132	0.521295	n.s.	COX15	protein_coding	NEO_ctl vs AD_ctl
ENSG00000015133.19	133.316	-0.02988	0.277599	0.873092	0.909284	n.s.	CCDC88C	protein_coding	NEO_ctl vs AD_ctl
ENSG00000015153.14	86.1165	0.135719	0.211493	0.451574	0.8161	n.s.	YAF2	protein_coding	NEO_ctl vs AD_ctl
ENSG00000015171.19	183.502	0.285098	0.203903	0.105799	0.318751	n.s.	ZMYND11	protein_coding	NEO_ctl vs AD_ctl
ENSG00000015285.11	356.055	-0.162485	0.217312	0.362277	0.639506	n.s.	WAS	protein_coding	NEO_ctl vs AD_ctl
ENSG00000015475.18	709.16	0.787292	0.199577	1.33653e-05	0.000265231	n.s.	BID	protein_coding	NEO_ctl vs AD_ctl
ENSG00000015479.19	48.7143	0.0781852	0.260689	0.693892	0.888935	n.s.	MATR3	protein_coding	NEO_ctl vs AD_ctl
ENSG00000015532.10	43.9728	-0.296917	0.319719	0.175324	0.477229	n.s.	XYLT2	protein_coding	NEO_ctl vs AD_ctl
ENSG00000015676.18	202.759	-0.31115	0.178138	0.0496414	0.198359	n.s.	NUDCD3	protein_coding	NEO_ctl vs AD_ctl
ENSG00000016864.18	103.509	-0.149403	0.20517	0.390576	0.685567	n.s.	GLT8D1	protein_coding	NEO_ctl vs AD_ctl
ENSG00000017260.19	2434.44	-0.0775784	0.232759	0.692953	0.8089	n.s.	ATP2C1	protein_coding	NEO_ctl vs AD_ctl
ENSG00000017483.15	41.0033	-0.354526	0.409986	0.125443	0.433875	n.s.	SLC38A5	protein_coding	NEO_ctl vs AD_ctl
ENSG00000017797.13	365.724	0.144824	0.169887	0.347149	0.648996	n.s.	RALBP1	protein_coding	NEO_ctl vs AD_ctl
ENSG00000018189.13	265.61	-0.169827	0.236893	0.366898	0.609517	n.s.	RUFY3	protein_coding	NEO_ctl vs AD_ctl
ENSG00000018280.17	946.81	0.896189	0.331192	0.000747731	0.00782902	n.s.	SLC11A1	protein_coding	NEO_ctl vs AD_ctl
ENSG00000018510.16	512.889	0.0914528	0.228835	0.630321	0.827995	n.s.	AGPS	protein_coding	NEO_ctl vs AD_ctl
ENSG00000018610.14	104.611	0.0572168	0.211557	0.75553	0.877532	n.s.	CXorf56	protein_coding	NEO_ctl vs AD_ctl
ENSG00000018699.13	78.938	0.0754271	0.235277	0.698621	0.959212	n.s.	TTC27	protein_coding	NEO_ctl vs AD_ctl
ENSG00000018869.16	22.2881	0.216169	0.3252	0.312717	0.730866	n.s.	ZNF582	protein_coding	NEO_ctl vs AD_ctl
ENSG00000019144.19	122.855	0.675396	0.38438	0.0109145	0.0738537	n.s.	PHLDB1	protein_coding	NEO_ctl vs AD_ctl
ENSG00000019169.10	21.5458	-0.0743727	0.366934	0.607324	0.952815	n.s.	MARCO	protein_coding	NEO_ctl vs AD_ctl
ENSG00000019485.13	16.8666	0.243764	0.367431	0.251543	0.697796	n.s.	PRDM11	protein_coding	NEO_ctl vs AD_ctl
ENSG00000019582.15	15953.6	-2.51408	0.189072	3.1104e-42	3.63748e-39	down	CD74	protein_coding	NEO_ctl vs AD_ctl
ENSG00000019991.18	122.247	-1.93162	0.556674	1.21393e-05	0.00026028	down	HGF	protein_coding	NEO_ctl vs AD_ctl
ENSG00000019995.6	202.39	0.0187096	0.177112	0.891477	0.917183	n.s.	ZRANB1	protein_coding	NEO_ctl vs AD_ctl
ENSG00000020129.16	60.3327	0.151232	0.250576	0.445463	0.810883	n.s.	NCDN	protein_coding	NEO_ctl vs AD_ctl
ENSG00000020181.18	39.1718	0.466297	0.480174	0.0732108	0.341	n.s.	ADGRA2	protein_coding	NEO_ctl vs AD_ctl
ENSG00000020256.20	17.6027	-0.201203	0.351655	0.327792	0.747057	n.s.	ZFP64	protein_coding	NEO_ctl vs AD_ctl
ENSG00000020426.11	26.6272	-0.240961	0.312814	0.265985	0.714183	n.s.	MNAT1	protein_coding	NEO_ctl vs AD_ctl
ENSG00000020577.14	57.769	-2.58867	0.548435	1.9987e-07	8.99712e-06	down	SAMD4A	protein_coding	NEO_ctl vs AD_ctl
ENSG00000020633.18	275.135	-0.101976	0.24956	0.585322	0.809424	n.s.	RUNX3	protein_coding	NEO_ctl vs AD_ctl
ENSG00000020922.12	163.756	-0.187392	0.213588	0.295074	0.580971	n.s.	MRE11	protein_coding	NEO_ctl vs AD_ctl
ENSG00000021355.13	1063.96	-0.0817002	0.200189	0.634025	0.800426	n.s.	SERPINB1	protein_coding	NEO_ctl vs AD_ctl
ENSG00000021574.12	316.904	-0.128401	0.204917	0.453945	0.736162	n.s.	SPAST	protein_coding	NEO_ctl vs AD_ctl
ENSG00000021762.20	77.875	-1.87891	0.405062	1.02998e-07	5.13415e-06	down	OSBPL5	protein_coding	NEO_ctl vs AD_ctl
ENSG00000021776.11	634.848	-0.0397594	0.17587	0.80202	0.853347	n.s.	AQR	protein_coding	NEO_ctl vs AD_ctl
ENSG00000022267.19	8.99847	0.0555917	0.34492	0.752798	1	n.s.	FHL1	protein_coding	NEO_ctl vs AD_ctl
ENSG00000022277.12	371.728	0.146278	0.151068	0.293701	0.585204	n.s.	RTF2	protein_coding	NEO_ctl vs AD_ctl
ENSG00000022556.16	15.3429	1.32816	0.580762	0.00157701	0.0204158	up	NLRP2	protein_coding	NEO_ctl vs AD_ctl
ENSG00000022567.9	109.032	-0.332502	0.287133	0.127164	0.380599	n.s.	SLC45A4	protein_coding	NEO_ctl vs AD_ctl
ENSG00000022840.16	398.315	0.0666126	0.164108	0.664865	0.846379	n.s.	RNF10	protein_coding	NEO_ctl vs AD_ctl
ENSG00000022976.15	26.3806	-0.246579	0.322729	0.246564	0.637094	n.s.	ZNF839	protein_coding	NEO_ctl vs AD_ctl
ENSG00000023041.11	278.464	0.149638	0.16921	0.329789	0.624721	n.s.	ZDHHC6	protein_coding	NEO_ctl vs AD_ctl
ENSG00000023171.18	27.273	-0.579978	0.525799	0.0393239	0.231225	n.s.	GRAMD1B	protein_coding	NEO_ctl vs AD_ctl
ENSG00000023191.17	816.335	0.0520141	0.177423	0.743929	0.845934	n.s.	RNH1	protein_coding	NEO_ctl vs AD_ctl
ENSG00000023228.14	525.555	0.0905814	0.161433	0.543509	0.776262	n.s.	NDUFS1	protein_coding	NEO_ctl vs AD_ctl
ENSG00000023287.13	657.089	0.207519	0.188573	0.216626	0.460185	n.s.	RB1CC1	protein_coding	NEO_ctl vs AD_ctl
ENSG00000023318.8	865.865	-0.115252	0.14152	0.379958	0.633571	n.s.	ERP44	protein_coding	NEO_ctl vs AD_ctl
ENSG00000023330.15	378.024	0.57971	0.223241	0.00282621	0.0257017	n.s.	ALAS1	protein_coding	NEO_ctl vs AD_ctl
ENSG00000023445.15	4140.74	-0.235669	0.197614	0.165472	0.395906	n.s.	BIRC3	protein_coding	NEO_ctl vs AD_ctl
ENSG00000023516.9	426.172	-0.180327	0.190937	0.279299	0.634164	n.s.	AKAP11	protein_coding	NEO_ctl vs AD_ctl
ENSG00000023572.9	80.4949	-0.129214	0.207908	0.463159	0.820783	n.s.	GLRX2	protein_coding	NEO_ctl vs AD_ctl
ENSG00000023608.5	35.5742	0.455297	0.414415	0.0764484	0.324153	n.s.	SNAPC1	protein_coding	NEO_ctl vs AD_ctl
ENSG00000023697.13	106.687	-0.0653671	0.21869	0.716894	0.860905	n.s.	DERA	protein_coding	NEO_ctl vs AD_ctl
ENSG00000023734.11	330.989	0.0745519	0.180166	0.648507	0.838933	n.s.	STRAP	protein_coding	NEO_ctl vs AD_ctl
ENSG00000023839.12	14.8966	-0.046392	0.326169	0.800079	1	n.s.	ABCC2	protein_coding	NEO_ctl vs AD_ctl
ENSG00000023892.11	157.522	-0.316578	0.256634	0.114168	0.340611	n.s.	DEF6	protein_coding	NEO_ctl vs AD_ctl
ENSG00000023902.14	1328.56	-0.3044	0.219257	0.0943328	0.292535	n.s.	PLEKHO1	protein_coding	NEO_ctl vs AD_ctl
ENSG00000023909.10	95.4106	0.439797	0.237511	0.026459	0.168608	n.s.	GCLM	protein_coding	NEO_ctl vs AD_ctl
ENSG00000024048.10	717.197	-0.237874	0.210573	0.178355	0.427415	n.s.	UBR2	protein_coding	NEO_ctl vs AD_ctl
ENSG00000024862.17	94.8865	-0.296068	0.279475	0.146521	0.474111	n.s.	CCDC28A	protein_coding	NEO_ctl vs AD_ctl
ENSG00000025039.15	174.078	0.291898	0.274236	0.16748	0.429399	n.s.	RRAGD	protein_coding	NEO_ctl vs AD_ctl
ENSG00000025156.13	49.4886	-0.270542	0.263167	0.182847	0.481942	n.s.	HSF2	protein_coding	NEO_ctl vs AD_ctl
ENSG00000025293.17	259.358	0.19926	0.175307	0.204553	0.488968	n.s.	PHF20	protein_coding	NEO_ctl vs AD_ctl
ENSG00000025434.19	337.388	-0.0899655	0.29879	0.625459	0.825991	n.s.	NR1H3	protein_coding	NEO_ctl vs AD_ctl
ENSG00000025708.14	2229.14	-0.63587	0.209784	0.000529442	0.00576229	n.s.	TYMP	protein_coding	NEO_ctl vs AD_ctl
ENSG00000025770.19	91.5653	0.166914	0.239354	0.385467	0.765934	n.s.	NCAPH2	protein_coding	NEO_ctl vs AD_ctl
ENSG00000025772.8	64.6407	-0.571784	0.323578	0.0194893	0.134232	n.s.	TOMM34	protein_coding	NEO_ctl vs AD_ctl
ENSG00000025796.14	166.654	-0.0171449	0.224251	0.924219	0.929961	n.s.	SEC63	protein_coding	NEO_ctl vs AD_ctl
ENSG00000025800.14	514.239	0.0102654	0.159364	0.948413	1	n.s.	KPNA6	protein_coding	NEO_ctl vs AD_ctl
ENSG00000026025.16	18268.2	0.51977	0.202331	0.00321873	0.0264511	n.s.	VIM	protein_coding	NEO_ctl vs AD_ctl
ENSG00000026036.22	13.6392	0.151495	0.337759	0.448659	0.883392	n.s.	RTEL1-TNFRSF6B	protein_coding	NEO_ctl vs AD_ctl
ENSG00000026103.22	149.696	-0.476282	0.329632	0.0390557	0.173693	n.s.	FAS	protein_coding	NEO_ctl vs AD_ctl
ENSG00000026297.15	98.4948	-1.66037	0.25107	3.57786e-12	3.74725e-10	down	RNASET2	protein_coding	NEO_ctl vs AD_ctl
ENSG00000026508.19	16256.3	0.675022	0.269388	0.00214141	0.0182749	n.s.	CD44	protein_coding	NEO_ctl vs AD_ctl
ENSG00000026652.15	186.733	0.5508	0.353186	0.0299265	0.13786	n.s.	AGPAT4	protein_coding	NEO_ctl vs AD_ctl
ENSG00000026751.17	13290.7	-0.0556237	0.245569	0.774975	0.843747	n.s.	SLAMF7	protein_coding	NEO_ctl vs AD_ctl
ENSG00000026950.17	384.003	-2.97778	0.248513	1.42559e-33	8.23391e-31	down	BTN3A1	protein_coding	NEO_ctl vs AD_ctl
ENSG00000027001.10	20.0786	-0.058154	0.304063	0.762973	1	n.s.	MIPEP	protein_coding	NEO_ctl vs AD_ctl
ENSG00000027075.15	126.759	-1.04507	0.41312	0.00124649	0.0126911	down	PRKCH	protein_coding	NEO_ctl vs AD_ctl
ENSG00000027697.14	2915.1	0.331376	0.28221	0.106698	0.303851	n.s.	IFNGR1	protein_coding	NEO_ctl vs AD_ctl
ENSG00000027847.14	69.28	-0.062022	0.223169	0.735802	0.998396	n.s.	B4GALT7	protein_coding	NEO_ctl vs AD_ctl
ENSG00000027869.11	9.15614	-0.321418	0.49882	0.104471	0.392438	n.s.	SH2D2A	protein_coding	NEO_ctl vs AD_ctl
ENSG00000028116.17	471.134	-0.589985	0.420411	0.0231654	0.122106	n.s.	VRK2	protein_coding	NEO_ctl vs AD_ctl
ENSG00000028137.19	6969.94	0.0586976	0.190443	0.729455	0.824253	n.s.	TNFRSF1B	protein_coding	NEO_ctl vs AD_ctl
ENSG00000028203.18	237.565	0.406088	0.21407	0.0269913	0.125079	n.s.	VEZT	protein_coding	NEO_ctl vs AD_ctl
ENSG00000028277.21	474.114	0.519957	0.227239	0.00682523	0.0502501	n.s.	POU2F2	protein_coding	NEO_ctl vs AD_ctl
ENSG00000028310.18	193.466	0.0719868	0.19342	0.685832	0.848322	n.s.	BRD9	protein_coding	NEO_ctl vs AD_ctl
ENSG00000028528.15	539.01	-0.0413484	0.184976	0.797602	0.919337	n.s.	SNX1	protein_coding	NEO_ctl vs AD_ctl
ENSG00000028839.10	63.6818	-0.00265021	0.254357	0.988233	1	n.s.	TBPL1	protein_coding	NEO_ctl vs AD_ctl
ENSG00000029153.14	421.356	0.629741	0.389879	0.0150978	0.090365	n.s.	ARNTL2	protein_coding	NEO_ctl vs AD_ctl
ENSG00000029363.17	1121.92	-0.0481208	0.163878	0.753795	0.853767	n.s.	BCLAF1	protein_coding	NEO_ctl vs AD_ctl
ENSG00000029364.12	534.018	0.112608	0.154047	0.433165	0.774489	n.s.	SLC39A9	protein_coding	NEO_ctl vs AD_ctl
ENSG00000029534.20	16.2878	2.53971	0.808738	6.94278e-05	0.00157096	up	ANK1	protein_coding	NEO_ctl vs AD_ctl
ENSG00000029639.11	25.8426	-1.00991	0.433302	0.00164955	0.0231737	down	TFB1M	protein_coding	NEO_ctl vs AD_ctl
ENSG00000029725.17	445.84	0.0729402	0.183652	0.659082	0.835517	n.s.	RABEP1	protein_coding	NEO_ctl vs AD_ctl
ENSG00000029993.15	26.1736	0.565726	0.503867	0.0363536	0.221428	n.s.	HMGB3	protein_coding	NEO_ctl vs AD_ctl
ENSG00000030066.13	275.574	0.0233617	0.186098	0.887687	0.946712	n.s.	NUP160	protein_coding	NEO_ctl vs AD_ctl
ENSG00000030110.13	106.759	-0.556892	0.237285	0.00550146	0.0405218	n.s.	BAK1	protein_coding	NEO_ctl vs AD_ctl
ENSG00000030419.16	66.2211	0.0782187	0.328025	0.680203	0.9487	n.s.	IKZF2	protein_coding	NEO_ctl vs AD_ctl
ENSG00000030582.18	4712.26	-0.609807	0.267701	0.00546474	0.0376772	n.s.	GRN	protein_coding	NEO_ctl vs AD_ctl
ENSG00000031003.10	266.602	-0.0929925	0.176089	0.545899	0.755881	n.s.	FAM13B	protein_coding	NEO_ctl vs AD_ctl
ENSG00000031081.11	1512.08	0.404238	0.203494	0.0219529	0.107568	n.s.	ARHGAP31	protein_coding	NEO_ctl vs AD_ctl
ENSG00000031691.7	24.6273	-0.524058	0.43703	0.0473927	0.262174	n.s.	CENPQ	protein_coding	NEO_ctl vs AD_ctl
ENSG00000031698.13	472.354	0.0539898	0.154605	0.709004	0.87901	n.s.	SARS1	protein_coding	NEO_ctl vs AD_ctl
ENSG00000031823.14	216.476	0.135084	0.193241	0.421353	0.700829	n.s.	RANBP3	protein_coding	NEO_ctl vs AD_ctl
ENSG00000032219.19	351.262	0.0930834	0.212774	0.6085	0.885273	n.s.	ARID4A	protein_coding	NEO_ctl vs AD_ctl
ENSG00000032389.12	49.15	0.0313691	0.256947	0.871645	0.974785	n.s.	EIPR1	protein_coding	NEO_ctl vs AD_ctl
ENSG00000032444.16	521.355	0.492296	0.198654	0.00489821	0.0461557	n.s.	PNPLA6	protein_coding	NEO_ctl vs AD_ctl
ENSG00000032742.17	82.7663	0.502424	0.257416	0.0159698	0.117064	n.s.	IFT88	protein_coding	NEO_ctl vs AD_ctl
ENSG00000033011.12	69.1731	-0.48679	0.303648	0.0331726	0.193017	n.s.	ALG1	protein_coding	NEO_ctl vs AD_ctl
ENSG00000033030.15	292.29	-0.00193623	0.189527	0.981302	0.97421	n.s.	ZCCHC8	protein_coding	NEO_ctl vs AD_ctl
ENSG00000033050.9	56.3206	0.103512	0.279901	0.612651	0.910518	n.s.	ABCF2	protein_coding	NEO_ctl vs AD_ctl
ENSG00000033100.16	272.882	0.15661	0.196691	0.366463	0.620925	n.s.	CHPF2	protein_coding	NEO_ctl vs AD_ctl
ENSG00000033170.17	87.3616	-0.110993	0.267365	0.571839	0.895558	n.s.	FUT8	protein_coding	NEO_ctl vs AD_ctl
ENSG00000033178.13	668.147	0.031465	0.175914	0.844573	0.868655	n.s.	UBA6	protein_coding	NEO_ctl vs AD_ctl
ENSG00000033327.13	767.897	-0.157542	0.182023	0.329218	0.577999	n.s.	GAB2	protein_coding	NEO_ctl vs AD_ctl
ENSG00000033627.16	636.741	0.0187785	0.157585	0.906825	0.899886	n.s.	ATP6V0A1	protein_coding	NEO_ctl vs AD_ctl
ENSG00000033800.13	642.059	-0.163245	0.177003	0.295558	0.554987	n.s.	PIAS1	protein_coding	NEO_ctl vs AD_ctl
ENSG00000033867.16	1138.08	0.0855967	0.263263	0.659114	0.798667	n.s.	SLC4A7	protein_coding	NEO_ctl vs AD_ctl
ENSG00000034053.14	14.2264	-0.362885	0.447088	0.118457	0.421202	n.s.	APBA2	protein_coding	NEO_ctl vs AD_ctl
ENSG00000034152.19	254.968	0.556372	0.312971	0.0180509	0.101182	n.s.	MAP2K3	protein_coding	NEO_ctl vs AD_ctl
ENSG00000034510.6	4588.33	-0.663912	0.187014	7.23168e-05	0.00107146	n.s.	TMSB10	protein_coding	NEO_ctl vs AD_ctl
ENSG00000034533.11	42.9076	-0.233632	0.284057	0.268276	0.683746	n.s.	ASTE1	protein_coding	NEO_ctl vs AD_ctl
ENSG00000034677.13	512.075	-0.0745115	0.191453	0.656551	0.909489	n.s.	RNF19A	protein_coding	NEO_ctl vs AD_ctl
ENSG00000034693.15	28.8611	-0.200827	0.305008	0.33633	0.714183	n.s.	PEX3	protein_coding	NEO_ctl vs AD_ctl
ENSG00000034713.8	303.073	0.152464	0.167308	0.320557	0.605246	n.s.	GABARAPL2	protein_coding	NEO_ctl vs AD_ctl
ENSG00000035115.22	39.0779	-0.145012	0.298481	0.481035	0.833329	n.s.	SH3YL1	protein_coding	NEO_ctl vs AD_ctl
ENSG00000035141.8	69.5248	-0.018619	0.230702	0.920025	1	n.s.	FAM136A	protein_coding	NEO_ctl vs AD_ctl
ENSG00000035403.17	316.288	0.00186571	0.194404	0.997198	0.992867	n.s.	VCL	protein_coding	NEO_ctl vs AD_ctl
ENSG00000035664.11	6.9117	-0.0973576	0.36284	0.562326	0.879889	n.s.	DAPK2	protein_coding	NEO_ctl vs AD_ctl
ENSG00000035681.9	565.187	0.317169	0.267878	0.131384	0.374376	n.s.	NSMAF	protein_coding	NEO_ctl vs AD_ctl
ENSG00000035687.10	816.358	0.407316	0.3252	0.0668446	0.226461	n.s.	ADSS2	protein_coding	NEO_ctl vs AD_ctl
ENSG00000035720.8	19.0716	0.199046	0.394283	0.286321	0.703293	n.s.	STAP1	protein_coding	NEO_ctl vs AD_ctl
ENSG00000035862.12	567.896	0.00722389	0.220059	0.975382	1	n.s.	TIMP2	protein_coding	NEO_ctl vs AD_ctl
ENSG00000035928.16	234.539	-0.335442	0.316644	0.141652	0.365176	n.s.	RFC1	protein_coding	NEO_ctl vs AD_ctl
ENSG00000036054.13	452.059	0.311832	0.160518	0.0346339	0.161474	n.s.	TBC1D23	protein_coding	NEO_ctl vs AD_ctl
ENSG00000036257.13	418.052	0.25339	0.181607	0.117412	0.40496	n.s.	CUL3	protein_coding	NEO_ctl vs AD_ctl
ENSG00000036549.13	265.939	0.15085	0.225512	0.426243	0.703958	n.s.	AC118549.1	protein_coding	NEO_ctl vs AD_ctl
ENSG00000037042.9	10.6206	-0.0842496	0.340573	0.63294	0.983512	n.s.	TUBG2	protein_coding	NEO_ctl vs AD_ctl
ENSG00000037241.7	43.2836	-0.0773693	0.253668	0.691005	0.954281	n.s.	RPL26L1	protein_coding	NEO_ctl vs AD_ctl
ENSG00000037474.15	520.117	0.184492	0.164783	0.219224	0.564357	n.s.	NSUN2	protein_coding	NEO_ctl vs AD_ctl
ENSG00000037637.11	316.564	0.154428	0.172378	0.318651	0.678333	n.s.	FBXO42	protein_coding	NEO_ctl vs AD_ctl
ENSG00000037749.12	221.853	0.0616145	0.178115	0.706674	0.81888	n.s.	MFAP3	protein_coding	NEO_ctl vs AD_ctl
ENSG00000037757.14	70.5623	0.0339235	0.231122	0.864724	1	n.s.	MRI1	protein_coding	NEO_ctl vs AD_ctl
ENSG00000037897.17	103.658	2.22347	0.472048	1.79804e-07	6.68036e-06	up	METTL1	protein_coding	NEO_ctl vs AD_ctl
ENSG00000038002.9	60.7701	-0.516078	0.28064	0.0198833	0.138921	n.s.	AGA	protein_coding	NEO_ctl vs AD_ctl
ENSG00000038210.14	616.347	-0.362442	0.221252	0.0473399	0.201348	n.s.	PI4K2B	protein_coding	NEO_ctl vs AD_ctl
ENSG00000038219.13	777.2	0.060335	0.194653	0.718866	0.825873	n.s.	BOD1L1	protein_coding	NEO_ctl vs AD_ctl
ENSG00000038274.17	621.977	-0.601686	0.160599	4.75188e-05	0.000797674	n.s.	MAT2B	protein_coding	NEO_ctl vs AD_ctl
ENSG00000038358.15	272.601	0.137563	0.180578	0.392255	0.650415	n.s.	EDC4	protein_coding	NEO_ctl vs AD_ctl
ENSG00000038382.20	747.903	0.237236	0.176882	0.139504	0.357803	n.s.	TRIO	protein_coding	NEO_ctl vs AD_ctl
ENSG00000038427.16	1216.44	0.228835	0.259622	0.253205	0.500607	n.s.	VCAN	protein_coding	NEO_ctl vs AD_ctl
ENSG00000038532.16	177.977	-0.0347112	0.214975	0.84577	0.885987	n.s.	CLEC16A	protein_coding	NEO_ctl vs AD_ctl
ENSG00000038945.15	209.314	-3.73969	0.367841	2.29557e-25	5.23064e-23	down	MSR1	protein_coding	NEO_ctl vs AD_ctl
ENSG00000039068.19	6.60708	-0.0930958	0.38326	0.496447	0.890137	n.s.	CDH1	protein_coding	NEO_ctl vs AD_ctl
ENSG00000039123.16	457.87	0.170874	0.163682	0.255056	0.537783	n.s.	MTREX	protein_coding	NEO_ctl vs AD_ctl
ENSG00000039319.17	1310.72	0.764721	0.245347	0.000363999	0.00432107	n.s.	ZFYVE16	protein_coding	NEO_ctl vs AD_ctl
ENSG00000039523.20	116.23	0.518255	0.326521	0.0277528	0.144624	n.s.	RIPOR1	protein_coding	NEO_ctl vs AD_ctl
ENSG00000039560.14	41.4567	1.46936	0.650689	0.00098745	0.0120041	up	RAI14	protein_coding	NEO_ctl vs AD_ctl
ENSG00000039650.12	113.677	0.421764	0.236721	0.0330879	0.155774	n.s.	PNKP	protein_coding	NEO_ctl vs AD_ctl
ENSG00000040199.18	67.2275	-0.183611	0.253333	0.35123	0.73085	n.s.	PHLPP2	protein_coding	NEO_ctl vs AD_ctl
ENSG00000040275.17	34.254	0.0653457	0.261252	0.739682	0.986323	n.s.	SPDL1	protein_coding	NEO_ctl vs AD_ctl
ENSG00000040341.18	83.608	-0.101114	0.212864	0.570416	0.894838	n.s.	STAU2	protein_coding	NEO_ctl vs AD_ctl
ENSG00000040487.13	60.149	0.493626	0.277922	0.0243104	0.157077	n.s.	SLC66A1	protein_coding	NEO_ctl vs AD_ctl
ENSG00000040531.15	191.806	0.376064	0.212828	0.0397753	0.182378	n.s.	CTNS	protein_coding	NEO_ctl vs AD_ctl
ENSG00000040633.13	192.515	0.243187	0.193116	0.148637	0.374776	n.s.	PHF23	protein_coding	NEO_ctl vs AD_ctl
ENSG00000040933.15	211.175	-0.501415	0.201726	0.00436044	0.0339686	n.s.	INPP4A	protein_coding	NEO_ctl vs AD_ctl
ENSG00000041353.10	68.1547	0.598391	0.375219	0.0211136	0.141552	n.s.	RAB27B	protein_coding	NEO_ctl vs AD_ctl
ENSG00000041357.16	813.157	-0.0348225	0.188753	0.825566	0.860721	n.s.	PSMA4	protein_coding	NEO_ctl vs AD_ctl
ENSG00000041802.11	235.449	0.210233	0.198712	0.227089	0.517486	n.s.	LSG1	protein_coding	NEO_ctl vs AD_ctl
ENSG00000041880.14	9.97823	-0.32503	0.484054	0.107622	0.454938	n.s.	PARP3	protein_coding	NEO_ctl vs AD_ctl
ENSG00000041982.16	70.3152	2.21355	1.42604	0.00508075	0.0510573	n.s.	TNC	protein_coding	NEO_ctl vs AD_ctl
ENSG00000041988.15	54.9621	-0.0319901	0.24525	0.859292	1	n.s.	THAP3	protein_coding	NEO_ctl vs AD_ctl
ENSG00000042062.13	43.1251	4.34947	0.621939	2.57369e-13	3.11489e-11	up	RIPOR3	protein_coding	NEO_ctl vs AD_ctl
ENSG00000042088.14	93.2668	-0.0603089	0.230571	0.747126	1	n.s.	TDP1	protein_coding	NEO_ctl vs AD_ctl
ENSG00000042286.15	62.6177	0.424643	0.30747	0.0629498	0.289509	n.s.	AIFM2	protein_coding	NEO_ctl vs AD_ctl
ENSG00000042317.17	11.8416	-0.203318	0.368674	0.303152	0.752323	n.s.	AL049834.1	protein_coding	NEO_ctl vs AD_ctl
ENSG00000042429.12	69.6942	0.234434	0.245195	0.236401	0.608294	n.s.	MED17	protein_coding	NEO_ctl vs AD_ctl
ENSG00000042445.14	66.9355	-0.55818	0.293833	0.0151431	0.112239	n.s.	RETSAT	protein_coding	NEO_ctl vs AD_ctl
ENSG00000042493.16	2759	0.264308	0.189765	0.112478	0.312648	n.s.	CAPG	protein_coding	NEO_ctl vs AD_ctl
ENSG00000042753.11	292.682	0.00670718	0.181272	0.970266	0.949776	n.s.	AP2S1	protein_coding	NEO_ctl vs AD_ctl
ENSG00000042832.12	13.4025	0.202437	0.359596	0.323726	0.725382	n.s.	TG	protein_coding	NEO_ctl vs AD_ctl
ENSG00000042980.13	785.062	-0.636195	0.295756	0.00518411	0.0362501	n.s.	ADAM28	protein_coding	NEO_ctl vs AD_ctl
ENSG00000043093.15	454.759	0.305675	0.178547	0.0564085	0.22501	n.s.	DCUN1D1	protein_coding	NEO_ctl vs AD_ctl
ENSG00000043143.20	241.957	-1.31083	0.29848	6.64183e-07	1.79594e-05	down	JADE2	protein_coding	NEO_ctl vs AD_ctl
ENSG00000043462.12	998.237	-0.483435	0.283831	0.0301328	0.135582	n.s.	LCP2	protein_coding	NEO_ctl vs AD_ctl
ENSG00000043514.17	80.7936	-0.442889	0.289053	0.0470406	0.241377	n.s.	TRIT1	protein_coding	NEO_ctl vs AD_ctl
ENSG00000044090.9	81.0588	0.00801569	0.221456	0.975205	1	n.s.	CUL7	protein_coding	NEO_ctl vs AD_ctl
ENSG00000044115.21	1550.94	0.0729375	0.176334	0.646511	0.807025	n.s.	CTNNA1	protein_coding	NEO_ctl vs AD_ctl
ENSG00000044446.12	109.897	-0.15046	0.222615	0.409294	0.676457	n.s.	PHKA2	protein_coding	NEO_ctl vs AD_ctl
ENSG00000044459.15	193.791	-0.162702	0.19448	0.340235	0.586103	n.s.	CNTLN	protein_coding	NEO_ctl vs AD_ctl
ENSG00000044574.8	1793.1	0.134413	0.271134	0.501211	0.701384	n.s.	HSPA5	protein_coding	NEO_ctl vs AD_ctl
ENSG00000046604.13	18.9271	-1.20176	0.601256	0.00289867	0.0323988	down	DSG2	protein_coding	NEO_ctl vs AD_ctl
ENSG00000046647.13	29.8724	0.2445	0.315452	0.260485	0.633772	n.s.	GEMIN8	protein_coding	NEO_ctl vs AD_ctl
ENSG00000046651.15	114.756	-0.017445	0.199554	0.913658	0.938882	n.s.	OFD1	protein_coding	NEO_ctl vs AD_ctl
ENSG00000047056.16	200.522	-0.00250819	0.185251	0.981322	0.938882	n.s.	WDR37	protein_coding	NEO_ctl vs AD_ctl
ENSG00000047188.16	281.818	-0.0500157	0.19598	0.764059	0.892771	n.s.	YTHDC2	protein_coding	NEO_ctl vs AD_ctl
ENSG00000047230.15	23.3307	-0.172917	0.30848	0.398692	0.794099	n.s.	CTPS2	protein_coding	NEO_ctl vs AD_ctl
ENSG00000047249.18	569.514	0.486109	0.229502	0.0117113	0.0884299	n.s.	ATP6V1H	protein_coding	NEO_ctl vs AD_ctl
ENSG00000047315.16	991.638	0.158941	0.161202	0.27832	0.529827	n.s.	POLR2B	protein_coding	NEO_ctl vs AD_ctl
ENSG00000047346.12	61.7208	-0.193421	0.242455	0.323647	0.7101	n.s.	FAM214A	protein_coding	NEO_ctl vs AD_ctl
ENSG00000047365.12	542.779	-0.686548	0.21088	0.000263642	0.00377793	n.s.	ARAP2	protein_coding	NEO_ctl vs AD_ctl
ENSG00000047410.14	1208.93	0.0275718	0.189247	0.856778	0.872979	n.s.	TPR	protein_coding	NEO_ctl vs AD_ctl
ENSG00000047578.13	148.091	-0.0351243	0.215052	0.841055	0.936607	n.s.	KIAA0556	protein_coding	NEO_ctl vs AD_ctl
ENSG00000047579.19	74.0715	1.60914	0.446619	2.10768e-05	0.000564332	up	DTNBP1	protein_coding	NEO_ctl vs AD_ctl
ENSG00000047597.7	11.977	0.303864	0.483443	0.109464	0.458635	n.s.	XK	protein_coding	NEO_ctl vs AD_ctl
ENSG00000047621.12	173.302	0.0922493	0.222472	0.622003	0.816909	n.s.	C12orf4	protein_coding	NEO_ctl vs AD_ctl
ENSG00000047634.15	91.3974	0.753432	0.269508	0.000906695	0.0131509	n.s.	SCML1	protein_coding	NEO_ctl vs AD_ctl
ENSG00000047644.18	504.175	0.253303	0.294933	0.210592	0.507733	n.s.	WWC3	protein_coding	NEO_ctl vs AD_ctl
ENSG00000047648.23	42.0815	0.372409	0.383041	0.102612	0.388036	n.s.	ARHGAP6	protein_coding	NEO_ctl vs AD_ctl
ENSG00000047849.21	428.651	0.00023027	0.17558	0.996303	0.981046	n.s.	MAP4	protein_coding	NEO_ctl vs AD_ctl
ENSG00000047932.14	231.333	-0.066623	0.18083	0.672977	0.85167	n.s.	GOPC	protein_coding	NEO_ctl vs AD_ctl
ENSG00000048028.11	131.907	-0.45368	0.257957	0.0272036	0.137381	n.s.	USP28	protein_coding	NEO_ctl vs AD_ctl
ENSG00000048052.21	292.892	0.299363	0.264768	0.151145	0.378366	n.s.	HDAC9	protein_coding	NEO_ctl vs AD_ctl
ENSG00000048140.18	91.0625	-0.240123	0.239641	0.207265	0.569332	n.s.	TSPAN17	protein_coding	NEO_ctl vs AD_ctl
ENSG00000048162.20	101.908	0.718772	0.361678	0.00700177	0.0498822	n.s.	NOP16	protein_coding	NEO_ctl vs AD_ctl
ENSG00000048392.12	342.365	-0.153457	0.234052	0.420041	0.763814	n.s.	RRM2B	protein_coding	NEO_ctl vs AD_ctl
ENSG00000048405.10	261.313	0.0312245	0.169179	0.843258	0.898854	n.s.	ZNF800	protein_coding	NEO_ctl vs AD_ctl
ENSG00000048471.14	407.443	-0.861147	0.219932	1.51319e-05	0.000322272	n.s.	SNX29	protein_coding	NEO_ctl vs AD_ctl
ENSG00000048544.6	244.744	0.0120542	0.227109	0.956699	0.944583	n.s.	MRPS10	protein_coding	NEO_ctl vs AD_ctl
ENSG00000048649.13	298.74	-0.166452	0.183431	0.302235	0.598969	n.s.	RSF1	protein_coding	NEO_ctl vs AD_ctl
ENSG00000048707.15	640.205	-0.23418	0.181058	0.146221	0.368816	n.s.	VPS13D	protein_coding	NEO_ctl vs AD_ctl
ENSG00000048740.18	488.195	-0.414669	0.24607	0.0396068	0.180661	n.s.	CELF2	protein_coding	NEO_ctl vs AD_ctl
ENSG00000048828.17	885.406	-0.469411	0.145851	0.000555809	0.00598709	n.s.	FAM120A	protein_coding	NEO_ctl vs AD_ctl
ENSG00000048991.16	90.9744	-0.240224	0.219254	0.188453	0.546998	n.s.	R3HDM1	protein_coding	NEO_ctl vs AD_ctl
ENSG00000049089.15	9.90855	0.0894001	0.340012	0.637352	1	n.s.	COL9A2	protein_coding	NEO_ctl vs AD_ctl
ENSG00000049130.16	16.4539	3.03999	0.649262	2.07103e-07	1.01914e-05	up	KITLG	protein_coding	NEO_ctl vs AD_ctl
ENSG00000049167.14	28.6701	-0.063069	0.284419	0.751757	0.99482	n.s.	ERCC8	protein_coding	NEO_ctl vs AD_ctl
ENSG00000049239.12	477.019	-0.362696	0.222734	0.0511821	0.208431	n.s.	H6PD	protein_coding	NEO_ctl vs AD_ctl
ENSG00000049245.13	522.057	0.109903	0.159181	0.454278	0.736374	n.s.	VAMP3	protein_coding	NEO_ctl vs AD_ctl
ENSG00000049246.14	35.8504	0.400325	0.512988	0.0809614	0.303851	n.s.	PER3	protein_coding	NEO_ctl vs AD_ctl
ENSG00000049249.8	755.944	1.4619	0.403144	9.4517e-06	0.000187561	up	TNFRSF9	protein_coding	NEO_ctl vs AD_ctl
ENSG00000049323.16	51.209	2.18497	0.501415	3.38752e-07	1.19334e-05	up	LTBP1	protein_coding	NEO_ctl vs AD_ctl
ENSG00000049449.9	85.3157	-0.734109	0.37802	0.00868956	0.0759836	n.s.	RCN1	protein_coding	NEO_ctl vs AD_ctl
ENSG00000049541.11	90.2598	-0.0673161	0.2179	0.70902	0.978046	n.s.	RFC2	protein_coding	NEO_ctl vs AD_ctl
ENSG00000049618.23	312.365	-0.248938	0.231939	0.189742	0.466544	n.s.	ARID1B	protein_coding	NEO_ctl vs AD_ctl
ENSG00000049656.14	424.029	0.0500173	0.155926	0.729412	0.871139	n.s.	CLPTM1L	protein_coding	NEO_ctl vs AD_ctl
ENSG00000049759.18	132.27	1.13616	0.297473	1.44458e-05	0.000299371	up	NEDD4L	protein_coding	NEO_ctl vs AD_ctl
ENSG00000049769.14	14.8445	0.0738403	0.331716	0.692542	1	n.s.	PPP1R3F	protein_coding	NEO_ctl vs AD_ctl
ENSG00000049860.14	1588.62	-0.331274	0.137912	0.0098162	0.0600799	n.s.	HEXB	protein_coding	NEO_ctl vs AD_ctl
ENSG00000049883.15	33.479	-0.434456	0.358664	0.0726053	0.314106	n.s.	PTCD2	protein_coding	NEO_ctl vs AD_ctl
ENSG00000050130.18	247.124	0.0236667	0.176486	0.883579	0.900769	n.s.	JKAMP	protein_coding	NEO_ctl vs AD_ctl
ENSG00000050344.9	678.051	-1.61576	0.233282	3.63522e-13	3.00679e-11	down	NFE2L3	protein_coding	NEO_ctl vs AD_ctl
ENSG00000050393.11	61.4256	-0.0846079	0.255781	0.665013	0.948453	n.s.	MCUR1	protein_coding	NEO_ctl vs AD_ctl
ENSG00000050405.13	40.5318	0.212424	0.300584	0.311291	0.636538	n.s.	LIMA1	protein_coding	NEO_ctl vs AD_ctl
ENSG00000050426.16	100.607	-0.16741	0.217942	0.361924	0.635066	n.s.	LETMD1	protein_coding	NEO_ctl vs AD_ctl
ENSG00000050438.17	135.989	0.820569	0.303916	0.00117915	0.0132533	n.s.	SLC4A8	protein_coding	NEO_ctl vs AD_ctl
ENSG00000050730.16	3049.47	3.39948	0.381508	2.07927e-20	3.26161e-18	up	TNIP3	protein_coding	NEO_ctl vs AD_ctl
ENSG00000050748.17	107.484	-0.041646	0.195098	0.801678	0.898527	n.s.	MAPK9	protein_coding	NEO_ctl vs AD_ctl
ENSG00000050767.17	162.03	-0.0120024	0.300904	0.931915	0.949291	n.s.	COL23A1	protein_coding	NEO_ctl vs AD_ctl
ENSG00000051009.10	162.088	0.0200205	0.208623	0.910096	0.937215	n.s.	FAM160A2	protein_coding	NEO_ctl vs AD_ctl
ENSG00000051108.15	465.761	-0.297098	0.198423	0.0858494	0.302298	n.s.	HERPUD1	protein_coding	NEO_ctl vs AD_ctl
ENSG00000051128.19	50.6822	0.0607493	0.259545	0.75935	1	n.s.	HOMER3	protein_coding	NEO_ctl vs AD_ctl
ENSG00000051341.14	8.21867	0.203941	0.4055	0.252842	0.697489	n.s.	POLQ	protein_coding	NEO_ctl vs AD_ctl
ENSG00000051382.9	147.194	-0.0688453	0.199228	0.687353	0.846499	n.s.	PIK3CB	protein_coding	NEO_ctl vs AD_ctl
ENSG00000051523.11	2105.09	0.0530734	0.208062	0.782937	0.846379	n.s.	CYBA	protein_coding	NEO_ctl vs AD_ctl
ENSG00000051596.9	15.1937	-0.236271	0.386964	0.250871	0.697489	n.s.	THOC3	protein_coding	NEO_ctl vs AD_ctl
ENSG00000051620.11	101.273	-0.302353	0.265349	0.131304	0.373274	n.s.	HEBP2	protein_coding	NEO_ctl vs AD_ctl
ENSG00000051825.15	123.582	-0.415989	0.239075	0.0363591	0.161716	n.s.	MPHOSPH9	protein_coding	NEO_ctl vs AD_ctl
ENSG00000052126.14	23.1097	-0.0588059	0.29802	0.76425	1	n.s.	PLEKHA5	protein_coding	NEO_ctl vs AD_ctl
ENSG00000052723.11	173.383	-0.354631	0.201159	0.0420045	0.173833	n.s.	SIKE1	protein_coding	NEO_ctl vs AD_ctl
ENSG00000052749.14	165.702	1.76801	0.251565	1.93658e-13	1.82981e-11	up	RRP12	protein_coding	NEO_ctl vs AD_ctl
ENSG00000052795.13	912.829	1.51437	0.391705	6.45545e-06	0.000134871	up	FNIP2	protein_coding	NEO_ctl vs AD_ctl
ENSG00000052802.13	101.337	-0.0889384	0.286326	0.655897	0.851754	n.s.	MSMO1	protein_coding	NEO_ctl vs AD_ctl
ENSG00000052841.15	476.187	-0.0490287	0.182212	0.754229	0.900769	n.s.	TTC17	protein_coding	NEO_ctl vs AD_ctl
ENSG00000053254.15	987.582	-0.0551989	0.220184	0.765038	0.840175	n.s.	FOXN3	protein_coding	NEO_ctl vs AD_ctl
ENSG00000053371.12	61.8843	-0.244111	0.264517	0.218556	0.588502	n.s.	AKR7A2	protein_coding	NEO_ctl vs AD_ctl
ENSG00000053372.5	150.929	0.556141	0.383304	0.0333023	0.155701	n.s.	MRTO4	protein_coding	NEO_ctl vs AD_ctl
ENSG00000053501.13	41.2823	0.0221675	0.276359	0.918739	1	n.s.	USE1	protein_coding	NEO_ctl vs AD_ctl
ENSG00000053747.16	36.9742	0.0433728	0.39081	0.541522	0.908978	n.s.	LAMA3	protein_coding	NEO_ctl vs AD_ctl
ENSG00000053770.12	341.852	0.0092402	0.170384	0.955099	0.998257	n.s.	AP5M1	protein_coding	NEO_ctl vs AD_ctl
ENSG00000053900.10	200.353	0.094947	0.185101	0.567848	0.799461	n.s.	ANAPC4	protein_coding	NEO_ctl vs AD_ctl
ENSG00000053918.18	31.1644	-0.909656	0.443074	0.00334888	0.0320499	n.s.	KCNQ1	protein_coding	NEO_ctl vs AD_ctl
ENSG00000054116.12	268.577	0.0883766	0.167123	0.562974	0.743993	n.s.	TRAPPC3	protein_coding	NEO_ctl vs AD_ctl
ENSG00000054118.15	922.924	-0.0131478	0.167641	0.928148	0.900769	n.s.	THRAP3	protein_coding	NEO_ctl vs AD_ctl
ENSG00000054148.18	108.725	-0.649669	0.243295	0.00166159	0.0163945	n.s.	PHPT1	protein_coding	NEO_ctl vs AD_ctl
ENSG00000054219.11	47.9633	-0.903227	0.465872	0.00583571	0.0479951	n.s.	LY75	protein_coding	NEO_ctl vs AD_ctl
ENSG00000054267.22	614.053	0.054227	0.185746	0.748641	0.873028	n.s.	ARID4B	protein_coding	NEO_ctl vs AD_ctl
ENSG00000054277.14	317.322	0.799237	0.299694	0.00106425	0.0141229	n.s.	OPN3	protein_coding	NEO_ctl vs AD_ctl
ENSG00000054282.16	268.271	-0.0264668	0.231099	0.89045	0.903089	n.s.	SDCCAG8	protein_coding	NEO_ctl vs AD_ctl
ENSG00000054392.13	7.50311	-0.301512	0.450734	0.14482	0.558484	n.s.	HHAT	protein_coding	NEO_ctl vs AD_ctl
ENSG00000054523.17	611.652	0.174535	0.163114	0.244596	0.532847	n.s.	KIF1B	protein_coding	NEO_ctl vs AD_ctl
ENSG00000054611.14	140.839	-0.383422	0.204026	0.0296404	0.145359	n.s.	TBC1D22A	protein_coding	NEO_ctl vs AD_ctl
ENSG00000054654.17	163.457	-2.95935	0.263034	1.69295e-30	7.92702e-28	down	SYNE2	protein_coding	NEO_ctl vs AD_ctl
ENSG00000054690.14	8.25556	-0.0690155	0.371634	0.636277	0.986846	n.s.	PLEKHH1	protein_coding	NEO_ctl vs AD_ctl
ENSG00000054793.14	17.7768	0.326282	0.526548	0.0632408	0.298148	n.s.	ATP9A	protein_coding	NEO_ctl vs AD_ctl
ENSG00000054965.10	265.512	-0.0651862	0.300671	0.717166	0.823545	n.s.	FAM168A	protein_coding	NEO_ctl vs AD_ctl
ENSG00000054967.13	552.793	0.308862	0.218066	0.0913751	0.300345	n.s.	RELT	protein_coding	NEO_ctl vs AD_ctl
ENSG00000054983.17	334.357	-0.442569	0.217125	0.0177179	0.101609	n.s.	GALC	protein_coding	NEO_ctl vs AD_ctl
ENSG00000055044.11	349.62	-0.0173447	0.17478	0.881166	0.940058	n.s.	NOP58	protein_coding	NEO_ctl vs AD_ctl
ENSG00000055070.17	730.558	0.0692802	0.15077	0.622066	0.768938	n.s.	SZRD1	protein_coding	NEO_ctl vs AD_ctl
ENSG00000055118.15	6.15754	1.6818	1.50848	0.00704405	0.0758772	n.s.	KCNH2	protein_coding	NEO_ctl vs AD_ctl
ENSG00000055130.17	531.486	-0.560055	0.182465	0.00070094	0.0100521	n.s.	CUL1	protein_coding	NEO_ctl vs AD_ctl
ENSG00000055147.19	174.383	0.268038	0.214399	0.142979	0.394087	n.s.	FAM114A2	protein_coding	NEO_ctl vs AD_ctl
ENSG00000055163.20	92.1297	-0.410549	0.265854	0.0495401	0.249899	n.s.	CYFIP2	protein_coding	NEO_ctl vs AD_ctl
ENSG00000055208.19	549.537	0.174903	0.161508	0.236862	0.537419	n.s.	TAB2	protein_coding	NEO_ctl vs AD_ctl
ENSG00000055211.14	189.835	-0.152565	0.204242	0.373358	0.624772	n.s.	GINM1	protein_coding	NEO_ctl vs AD_ctl
ENSG00000055332.18	1020.89	-2.27969	0.239702	1.03896e-22	1.8668e-20	down	EIF2AK2	protein_coding	NEO_ctl vs AD_ctl
ENSG00000055483.19	174.168	0.251095	0.238155	0.199262	0.482091	n.s.	AC022966.1	protein_coding	NEO_ctl vs AD_ctl
ENSG00000055609.18	1273.66	-0.0907298	0.179335	0.57111	0.761417	n.s.	KMT2C	protein_coding	NEO_ctl vs AD_ctl
ENSG00000055732.13	9.97478	0.0870134	0.364676	0.586238	0.895261	n.s.	MCOLN3	protein_coding	NEO_ctl vs AD_ctl
ENSG00000055917.15	422.46	0.158413	0.193825	0.350631	0.631162	n.s.	PUM2	protein_coding	NEO_ctl vs AD_ctl
ENSG00000055950.16	94.1359	-0.101363	0.209224	0.556907	0.87668	n.s.	MRPL43	protein_coding	NEO_ctl vs AD_ctl
ENSG00000055957.11	8.63148	-0.397063	0.537754	0.0858504	0.381134	n.s.	ITIH1	protein_coding	NEO_ctl vs AD_ctl
ENSG00000056050.7	30.9462	-0.253973	0.293559	0.233516	0.60272	n.s.	HPF1	protein_coding	NEO_ctl vs AD_ctl
ENSG00000056097.16	867.329	0.199026	0.171233	0.197435	0.441918	n.s.	ZFR	protein_coding	NEO_ctl vs AD_ctl
ENSG00000056277.16	37.9243	0.103786	0.277629	0.610241	0.954627	n.s.	ZNF280C	protein_coding	NEO_ctl vs AD_ctl
ENSG00000056558.11	5657.82	0.634142	0.269286	0.00337959	0.0260562	n.s.	TRAF1	protein_coding	NEO_ctl vs AD_ctl
ENSG00000056586.16	562.349	-0.27108	0.160068	0.0637017	0.23979	n.s.	RC3H2	protein_coding	NEO_ctl vs AD_ctl
ENSG00000056972.20	146.381	0.307969	0.327143	0.166275	0.428617	n.s.	TRAF3IP2	protein_coding	NEO_ctl vs AD_ctl
ENSG00000057019.16	18.8428	0.305122	0.386972	0.164953	0.522012	n.s.	DCBLD2	protein_coding	NEO_ctl vs AD_ctl
ENSG00000057252.13	424.982	-0.391267	0.287712	0.0761614	0.26897	n.s.	SOAT1	protein_coding	NEO_ctl vs AD_ctl
ENSG00000057608.17	1831.6	-0.167902	0.175906	0.302516	0.554722	n.s.	GDI2	protein_coding	NEO_ctl vs AD_ctl
ENSG00000057657.17	590.431	-0.0974185	0.249813	0.609145	0.816909	n.s.	PRDM1	protein_coding	NEO_ctl vs AD_ctl
ENSG00000057663.16	201.623	-0.00316311	0.182533	0.979331	0.938352	n.s.	ATG5	protein_coding	NEO_ctl vs AD_ctl
ENSG00000057704.13	84.7478	-0.74067	0.319955	0.00355918	0.0388028	n.s.	TMCC3	protein_coding	NEO_ctl vs AD_ctl
ENSG00000057757.10	161.68	0.182844	0.186416	0.26991	0.555732	n.s.	PITHD1	protein_coding	NEO_ctl vs AD_ctl
ENSG00000057935.13	14.2405	0.1234	0.325837	0.531716	0.885631	n.s.	MTA3	protein_coding	NEO_ctl vs AD_ctl
ENSG00000058056.9	15.6765	-0.332946	0.424198	0.138543	0.472582	n.s.	USP13	protein_coding	NEO_ctl vs AD_ctl
ENSG00000058063.16	574.594	0.0333953	0.191363	0.849743	0.944583	n.s.	ATP11B	protein_coding	NEO_ctl vs AD_ctl
ENSG00000058091.17	372.676	0.206393	0.237102	0.287348	0.577999	n.s.	CDK14	protein_coding	NEO_ctl vs AD_ctl
ENSG00000058262.10	1785.27	0.324922	0.146663	0.0171404	0.0913382	n.s.	SEC61A1	protein_coding	NEO_ctl vs AD_ctl
ENSG00000058272.19	1256.91	0.227587	0.192847	0.183917	0.420728	n.s.	PPP1R12A	protein_coding	NEO_ctl vs AD_ctl
ENSG00000058335.15	11.5745	0.321459	0.493976	0.104612	0.445621	n.s.	RASGRF1	protein_coding	NEO_ctl vs AD_ctl
ENSG00000058453.17	41.6961	-0.278699	0.293917	0.189273	0.496938	n.s.	CROCC	protein_coding	NEO_ctl vs AD_ctl
ENSG00000058600.16	158.074	0.330791	0.237892	0.0954474	0.319603	n.s.	POLR3E	protein_coding	NEO_ctl vs AD_ctl
ENSG00000058668.14	162.604	-0.976767	0.281111	7.89464e-05	0.00136739	n.s.	ATP2B4	protein_coding	NEO_ctl vs AD_ctl
ENSG00000058729.11	132.424	-0.153154	0.199278	0.371249	0.648692	n.s.	RIOK2	protein_coding	NEO_ctl vs AD_ctl
ENSG00000058799.15	169.853	0.168086	0.199979	0.328385	0.630063	n.s.	YIPF1	protein_coding	NEO_ctl vs AD_ctl
ENSG00000058804.12	98.5905	-0.332193	0.232608	0.0861923	0.34982	n.s.	NDC1	protein_coding	NEO_ctl vs AD_ctl
ENSG00000058866.15	11.5661	0.235275	0.42648	0.182033	0.626166	n.s.	DGKG	protein_coding	NEO_ctl vs AD_ctl
ENSG00000059122.16	52.8028	-0.0289006	0.244824	0.87897	1	n.s.	FLYWCH1	protein_coding	NEO_ctl vs AD_ctl
ENSG00000059145.18	74.9157	0.0323723	0.238426	0.860935	1	n.s.	UNKL	protein_coding	NEO_ctl vs AD_ctl
ENSG00000059377.17	792.849	0.0364452	0.164195	0.834526	0.879178	n.s.	TBXAS1	protein_coding	NEO_ctl vs AD_ctl
ENSG00000059378.13	942.012	-1.06829	0.243634	1.94212e-06	4.65234e-05	down	PARP12	protein_coding	NEO_ctl vs AD_ctl
ENSG00000059573.9	32.4174	0.0997425	0.295137	0.622024	0.853764	n.s.	ALDH18A1	protein_coding	NEO_ctl vs AD_ctl
ENSG00000059588.10	79.5461	0.238361	0.277903	0.255012	0.630063	n.s.	TARBP1	protein_coding	NEO_ctl vs AD_ctl
ENSG00000059691.12	62.233	-0.0861623	0.229911	0.640115	0.934039	n.s.	GATB	protein_coding	NEO_ctl vs AD_ctl
ENSG00000059728.11	1266.12	0.716965	0.270368	0.00119361	0.0115621	n.s.	MXD1	protein_coding	NEO_ctl vs AD_ctl
ENSG00000059758.8	276.573	-0.0576164	0.183146	0.707007	0.818888	n.s.	CDK17	protein_coding	NEO_ctl vs AD_ctl
ENSG00000059769.20	32.5461	0.351233	0.328459	0.126808	0.437116	n.s.	DNAJC25	protein_coding	NEO_ctl vs AD_ctl
ENSG00000059804.16	414.198	0.399532	0.32104	0.0814927	0.283636	n.s.	SLC2A3	protein_coding	NEO_ctl vs AD_ctl
ENSG00000060069.16	199.418	0.358695	0.201677	0.0405573	0.185022	n.s.	CTDP1	protein_coding	NEO_ctl vs AD_ctl
ENSG00000060138.13	525.886	-0.0771127	0.170365	0.621027	0.816464	n.s.	YBX3	protein_coding	NEO_ctl vs AD_ctl
ENSG00000060237.17	957.695	-0.139567	0.184332	0.39269	0.636772	n.s.	WNK1	protein_coding	NEO_ctl vs AD_ctl
ENSG00000060339.14	445.658	0.065054	0.160855	0.66149	0.836935	n.s.	CCAR1	protein_coding	NEO_ctl vs AD_ctl
ENSG00000060491.16	642.396	-0.327377	0.199422	0.0552715	0.208893	n.s.	OGFR	protein_coding	NEO_ctl vs AD_ctl
ENSG00000060558.4	662.8	0.716244	0.294227	0.00195168	0.0175467	n.s.	GNA15	protein_coding	NEO_ctl vs AD_ctl
ENSG00000060642.10	69.5289	-0.194194	0.235419	0.305654	0.685567	n.s.	PIGV	protein_coding	NEO_ctl vs AD_ctl
ENSG00000060688.13	200.53	-0.0313932	0.186861	0.850638	0.875236	n.s.	SNRNP40	protein_coding	NEO_ctl vs AD_ctl
ENSG00000060749.15	147.265	-0.673705	0.225832	0.000612068	0.00702563	n.s.	QSER1	protein_coding	NEO_ctl vs AD_ctl
ENSG00000060762.19	85.3122	-0.185719	0.266444	0.349539	0.729407	n.s.	MPC1	protein_coding	NEO_ctl vs AD_ctl
ENSG00000060971.18	131.197	-0.356878	0.292839	0.0950945	0.304581	n.s.	ACAA1	protein_coding	NEO_ctl vs AD_ctl
ENSG00000060982.15	1306.01	1.13586	0.380198	0.000291111	0.00358739	up	BCAT1	protein_coding	NEO_ctl vs AD_ctl
ENSG00000061273.18	176.949	0.0873778	0.221768	0.644604	0.827489	n.s.	HDAC7	protein_coding	NEO_ctl vs AD_ctl
ENSG00000061676.15	16.8587	0.415675	0.502934	0.0787276	0.330731	n.s.	NCKAP1	protein_coding	NEO_ctl vs AD_ctl
ENSG00000061794.13	196.065	0.0491072	0.188383	0.775333	0.85854	n.s.	MRPS35	protein_coding	NEO_ctl vs AD_ctl
ENSG00000061918.13	30.9583	0.0592392	0.291498	0.763789	0.927758	n.s.	GUCY1B1	protein_coding	NEO_ctl vs AD_ctl
ENSG00000061936.9	265.905	0.257169	0.168106	0.0914892	0.291777	n.s.	SFSWAP	protein_coding	NEO_ctl vs AD_ctl
ENSG00000061938.19	187.591	-0.719947	0.355844	0.00534749	0.0421564	n.s.	TNK2	protein_coding	NEO_ctl vs AD_ctl
ENSG00000061987.16	421.146	0.00403427	0.177455	0.994617	1	n.s.	MON2	protein_coding	NEO_ctl vs AD_ctl
ENSG00000062194.16	937.225	-0.0370425	0.180256	0.814146	0.862909	n.s.	GPBP1	protein_coding	NEO_ctl vs AD_ctl
ENSG00000062282.15	47.7727	0.316226	0.342637	0.164561	0.46027	n.s.	DGAT2	protein_coding	NEO_ctl vs AD_ctl
ENSG00000062370.16	11.6575	-0.0780895	0.345128	0.647834	1	n.s.	ZNF112	protein_coding	NEO_ctl vs AD_ctl
ENSG00000062485.19	565.22	0.0649417	0.144562	0.641054	0.834682	n.s.	CS	protein_coding	NEO_ctl vs AD_ctl
ENSG00000062582.14	8.71001	0.321504	0.561917	0.0415384	0.244789	n.s.	MRPS24	protein_coding	NEO_ctl vs AD_ctl
ENSG00000062598.18	400.583	0.424001	0.24856	0.0330229	0.158089	n.s.	ELMO2	protein_coding	NEO_ctl vs AD_ctl
ENSG00000062650.19	825.024	0.0618679	0.173518	0.701551	0.811074	n.s.	WAPL	protein_coding	NEO_ctl vs AD_ctl
ENSG00000062716.13	2820.89	0.239739	0.191867	0.152915	0.381884	n.s.	VMP1	protein_coding	NEO_ctl vs AD_ctl
ENSG00000062725.10	305.763	-0.0858401	0.176896	0.581486	0.818601	n.s.	APPBP2	protein_coding	NEO_ctl vs AD_ctl
ENSG00000062822.14	96.8264	-0.0763433	0.262277	0.683295	0.960297	n.s.	POLD1	protein_coding	NEO_ctl vs AD_ctl
ENSG00000063046.17	1423.41	-0.329791	0.148232	0.01635	0.0853971	n.s.	EIF4B	protein_coding	NEO_ctl vs AD_ctl
ENSG00000063169.10	10.6503	0.161601	0.366039	0.38787	0.812386	n.s.	BICRA	protein_coding	NEO_ctl vs AD_ctl
ENSG00000063176.16	45.2932	-0.0786108	0.274817	0.68698	1	n.s.	SPHK2	protein_coding	NEO_ctl vs AD_ctl
ENSG00000063177.13	959.983	-0.0979193	0.19068	0.561228	0.737537	n.s.	RPL18	protein_coding	NEO_ctl vs AD_ctl
ENSG00000063180.9	8.06937	-1.11667	1.00709	0.00883104	0.0888239	n.s.	CA11	protein_coding	NEO_ctl vs AD_ctl
ENSG00000063241.8	28.3511	-0.247307	0.360208	0.24862	0.571053	n.s.	ISOC2	protein_coding	NEO_ctl vs AD_ctl
ENSG00000063244.12	518.542	0.515617	0.198592	0.00320321	0.02816	n.s.	U2AF2	protein_coding	NEO_ctl vs AD_ctl
ENSG00000063245.14	153.996	0.190641	0.226218	0.308737	0.595498	n.s.	EPN1	protein_coding	NEO_ctl vs AD_ctl
ENSG00000063322.15	188.893	0.0770488	0.220991	0.681285	0.846379	n.s.	MED29	protein_coding	NEO_ctl vs AD_ctl
ENSG00000063587.14	33.0467	-0.162472	0.281152	0.426616	0.793693	n.s.	ZNF275	protein_coding	NEO_ctl vs AD_ctl
ENSG00000063601.17	76.8566	-0.846331	0.311956	0.000827981	0.0122081	n.s.	MTMR1	protein_coding	NEO_ctl vs AD_ctl
ENSG00000063761.16	20.0782	-0.133221	0.315302	0.511582	0.865862	n.s.	ADCK1	protein_coding	NEO_ctl vs AD_ctl
ENSG00000063854.13	123.98	0.120377	0.248265	0.531018	0.757295	n.s.	HAGH	protein_coding	NEO_ctl vs AD_ctl
ENSG00000063978.16	325.937	0.0666769	0.172411	0.671014	0.847953	n.s.	RNF4	protein_coding	NEO_ctl vs AD_ctl
ENSG00000064012.22	329.511	-0.430709	0.298666	0.0476256	0.208431	n.s.	CASP8	protein_coding	NEO_ctl vs AD_ctl
ENSG00000064042.18	14.4035	-0.0550706	0.333521	0.759409	1	n.s.	LIMCH1	protein_coding	NEO_ctl vs AD_ctl
ENSG00000064102.15	97.6841	0.0516545	0.228635	0.785544	1	n.s.	INTS13	protein_coding	NEO_ctl vs AD_ctl
ENSG00000064115.11	125.482	-0.51109	0.234863	0.00934646	0.0632528	n.s.	TM7SF3	protein_coding	NEO_ctl vs AD_ctl
ENSG00000064199.6	7.80284	0.0642252	0.347594	0.723116	1	n.s.	SPA17	protein_coding	NEO_ctl vs AD_ctl
ENSG00000064201.15	32.6988	-0.132396	0.274308	0.512512	0.792021	n.s.	TSPAN32	protein_coding	NEO_ctl vs AD_ctl
ENSG00000064225.12	223.924	0.313476	0.255467	0.120779	0.337451	n.s.	ST3GAL6	protein_coding	NEO_ctl vs AD_ctl
ENSG00000064313.12	319.576	0.0353329	0.173367	0.818971	0.90971	n.s.	TAF2	protein_coding	NEO_ctl vs AD_ctl
ENSG00000064393.16	431.283	0.421517	0.201197	0.0154485	0.0917504	n.s.	HIPK2	protein_coding	NEO_ctl vs AD_ctl
ENSG00000064419.13	367.957	-0.0157816	0.171604	0.914338	0.953325	n.s.	TNPO3	protein_coding	NEO_ctl vs AD_ctl
ENSG00000064490.14	94.6237	0.0201748	0.235288	0.920868	1	n.s.	RFXANK	protein_coding	NEO_ctl vs AD_ctl
ENSG00000064545.15	42.4153	-0.16082	0.260641	0.422366	0.734237	n.s.	TMEM161A	protein_coding	NEO_ctl vs AD_ctl
ENSG00000064547.14	79.8633	-0.101542	0.220982	0.574606	0.891034	n.s.	LPAR2	protein_coding	NEO_ctl vs AD_ctl
ENSG00000064601.18	791.615	-0.48615	0.184699	0.00298484	0.0249332	n.s.	CTSA	protein_coding	NEO_ctl vs AD_ctl
ENSG00000064607.17	400.064	0.138684	0.150813	0.315069	0.601106	n.s.	SUGP2	protein_coding	NEO_ctl vs AD_ctl
ENSG00000064651.14	71.2369	0.0187915	0.224972	0.919171	1	n.s.	SLC12A2	protein_coding	NEO_ctl vs AD_ctl
ENSG00000064652.11	38.173	-0.186794	0.280411	0.364094	0.687741	n.s.	SNX24	protein_coding	NEO_ctl vs AD_ctl
ENSG00000064666.15	594.105	-0.234129	0.197337	0.163881	0.42986	n.s.	CNN2	protein_coding	NEO_ctl vs AD_ctl
ENSG00000064687.13	281.389	-0.48017	0.300449	0.0322297	0.144808	n.s.	ABCA7	protein_coding	NEO_ctl vs AD_ctl
ENSG00000064703.12	142.437	0.0180603	0.204461	0.929138	0.976919	n.s.	DDX20	protein_coding	NEO_ctl vs AD_ctl
ENSG00000064726.10	384.895	-0.148638	0.160617	0.314405	0.605718	n.s.	BTBD1	protein_coding	NEO_ctl vs AD_ctl
ENSG00000064763.11	172.765	0.687449	0.328035	0.00514546	0.0386097	n.s.	FAR2	protein_coding	NEO_ctl vs AD_ctl
ENSG00000064886.14	57.2378	0.914044	0.594219	0.0116356	0.0933375	n.s.	CHI3L2	protein_coding	NEO_ctl vs AD_ctl
ENSG00000064932.16	1393.62	0.613306	0.325275	0.0109102	0.0638738	n.s.	SBNO2	protein_coding	NEO_ctl vs AD_ctl
ENSG00000064933.17	74.4376	-0.266675	0.242523	0.170642	0.516465	n.s.	PMS1	protein_coding	NEO_ctl vs AD_ctl
ENSG00000064961.19	144.308	0.30576	0.235886	0.113867	0.344289	n.s.	HMG20B	protein_coding	NEO_ctl vs AD_ctl
ENSG00000064989.13	59.7828	-0.42068	0.375915	0.086274	0.34982	n.s.	CALCRL	protein_coding	NEO_ctl vs AD_ctl
ENSG00000064995.18	131.41	0.10066	0.222369	0.595746	0.78685	n.s.	TAF11	protein_coding	NEO_ctl vs AD_ctl
ENSG00000064999.15	112.608	-0.113548	0.223081	0.537011	0.788535	n.s.	ANKS1A	protein_coding	NEO_ctl vs AD_ctl
ENSG00000065000.18	685.644	0.445607	0.159644	0.00250877	0.0217141	n.s.	AP3D1	protein_coding	NEO_ctl vs AD_ctl
ENSG00000065029.15	105.337	0.143857	0.226434	0.437025	0.719709	n.s.	ZNF76	protein_coding	NEO_ctl vs AD_ctl
ENSG00000065057.9	7.33011	-0.369385	0.533229	0.0866237	0.424112	n.s.	NTHL1	protein_coding	NEO_ctl vs AD_ctl
ENSG00000065060.17	468.287	-0.295098	0.225535	0.113638	0.397232	n.s.	UHRF1BP1	protein_coding	NEO_ctl vs AD_ctl
ENSG00000065135.12	847.61	0.300906	0.173557	0.0533169	0.202097	n.s.	GNAI3	protein_coding	NEO_ctl vs AD_ctl
ENSG00000065150.21	497.799	-0.114148	0.175587	0.470152	0.730866	n.s.	IPO5	protein_coding	NEO_ctl vs AD_ctl
ENSG00000065154.12	136.792	-0.482591	0.23588	0.0147753	0.0915869	n.s.	OAT	protein_coding	NEO_ctl vs AD_ctl
ENSG00000065183.16	195.183	0.219355	0.277051	0.289242	0.561794	n.s.	WDR3	protein_coding	NEO_ctl vs AD_ctl
ENSG00000065243.20	360.432	-0.544038	0.203367	0.00226399	0.0256271	n.s.	PKN2	protein_coding	NEO_ctl vs AD_ctl
ENSG00000065268.10	39.876	-0.0682622	0.265187	0.724487	0.975268	n.s.	WDR18	protein_coding	NEO_ctl vs AD_ctl
ENSG00000065308.5	61.901	-0.766476	0.354372	0.00497557	0.0501278	n.s.	TRAM2	protein_coding	NEO_ctl vs AD_ctl
ENSG00000065328.16	5.21573	5.32009	2.52399	0.000204032	0.00451574	up	MCM10	protein_coding	NEO_ctl vs AD_ctl
ENSG00000065357.20	251.077	0.23362	0.262612	0.23637	0.51877	n.s.	DGKA	protein_coding	NEO_ctl vs AD_ctl
ENSG00000065413.20	796.407	-0.642838	0.291017	0.00556975	0.0387777	n.s.	ANKRD44	protein_coding	NEO_ctl vs AD_ctl
ENSG00000065427.14	762.076	-0.150477	0.175554	0.338395	0.580174	n.s.	KARS1	protein_coding	NEO_ctl vs AD_ctl
ENSG00000065457.10	105.177	-0.232167	0.217928	0.202464	0.474457	n.s.	ADAT1	protein_coding	NEO_ctl vs AD_ctl
ENSG00000065485.20	38.7402	-0.087186	0.297482	0.661599	0.993243	n.s.	PDIA5	protein_coding	NEO_ctl vs AD_ctl
ENSG00000065491.8	100.457	0.118087	0.222821	0.525882	0.75649	n.s.	TBC1D22B	protein_coding	NEO_ctl vs AD_ctl
ENSG00000065518.8	240.817	0.0685009	0.174408	0.663571	0.838295	n.s.	NDUFB4	protein_coding	NEO_ctl vs AD_ctl
ENSG00000065526.12	722.744	0.0905962	0.159953	0.544189	0.726422	n.s.	SPEN	protein_coding	NEO_ctl vs AD_ctl
ENSG00000065534.18	22.6068	0.843942	0.588826	0.0114251	0.107933	n.s.	MYLK	protein_coding	NEO_ctl vs AD_ctl
ENSG00000065548.18	461.382	0.304566	0.200685	0.082339	0.285789	n.s.	ZC3H15	protein_coding	NEO_ctl vs AD_ctl
ENSG00000065559.15	209.066	0.0529954	0.19717	0.756106	0.850513	n.s.	MAP2K4	protein_coding	NEO_ctl vs AD_ctl
ENSG00000065600.12	139.193	-0.064051	0.186513	0.691708	0.850709	n.s.	PACC1	protein_coding	NEO_ctl vs AD_ctl
ENSG00000065613.15	619.978	0.328054	0.199656	0.0581009	0.226094	n.s.	SLK	protein_coding	NEO_ctl vs AD_ctl
ENSG00000065615.14	471.878	0.0499262	0.156204	0.742308	0.895526	n.s.	CYB5R4	protein_coding	NEO_ctl vs AD_ctl
ENSG00000065618.21	9.23491	0.418756	0.724819	0.0250269	0.187061	n.s.	COL17A1	protein_coding	NEO_ctl vs AD_ctl
ENSG00000065665.21	13.9407	-0.00972024	0.313124	0.95804	1	n.s.	SEC61A2	protein_coding	NEO_ctl vs AD_ctl
ENSG00000065675.15	21.228	-0.0715249	0.297693	0.723202	1	n.s.	PRKCQ	protein_coding	NEO_ctl vs AD_ctl
ENSG00000065802.12	93.0942	0.44704	0.292141	0.0475613	0.243404	n.s.	ASB1	protein_coding	NEO_ctl vs AD_ctl
ENSG00000065809.13	452.252	0.342349	0.276059	0.0984073	0.317798	n.s.	FAM107B	protein_coding	NEO_ctl vs AD_ctl
ENSG00000065833.9	113.405	-0.0539357	0.282331	0.764506	0.901859	n.s.	ME1	protein_coding	NEO_ctl vs AD_ctl
ENSG00000065882.16	416.532	0.0905631	0.168257	0.55117	0.782149	n.s.	TBC1D1	protein_coding	NEO_ctl vs AD_ctl
ENSG00000065883.16	386.476	-0.023389	0.15786	0.869951	0.952981	n.s.	CDK13	protein_coding	NEO_ctl vs AD_ctl
ENSG00000065911.12	995.703	0.446306	0.191933	0.00801758	0.0530396	n.s.	MTHFD2	protein_coding	NEO_ctl vs AD_ctl
ENSG00000065923.10	121.097	-0.188894	0.23064	0.320494	0.591875	n.s.	SLC9A7	protein_coding	NEO_ctl vs AD_ctl
ENSG00000065970.9	130.274	-0.115457	0.211967	0.513591	0.747343	n.s.	FOXJ2	protein_coding	NEO_ctl vs AD_ctl
ENSG00000065978.19	2038.1	-0.0987661	0.150218	0.47541	0.684204	n.s.	YBX1	protein_coding	NEO_ctl vs AD_ctl
ENSG00000065989.16	167.996	0.179037	0.244596	0.348166	0.626726	n.s.	PDE4A	protein_coding	NEO_ctl vs AD_ctl
ENSG00000066027.12	194.467	-0.0356727	0.167983	0.805806	0.859068	n.s.	PPP2R5A	protein_coding	NEO_ctl vs AD_ctl
ENSG00000066044.15	199.872	0.201219	0.196348	0.238476	0.488279	n.s.	ELAVL1	protein_coding	NEO_ctl vs AD_ctl
ENSG00000066056.14	7.82222	0.313361	0.544944	0.0441414	0.255191	n.s.	TIE1	protein_coding	NEO_ctl vs AD_ctl
ENSG00000066084.13	939.914	-0.00380304	0.197214	0.975671	0.94181	n.s.	DIP2B	protein_coding	NEO_ctl vs AD_ctl
ENSG00000066117.15	154.169	0.175802	0.184286	0.280703	0.553524	n.s.	SMARCD1	protein_coding	NEO_ctl vs AD_ctl
ENSG00000066135.13	92.3111	0.0759138	0.2231	0.682224	0.949776	n.s.	KDM4A	protein_coding	NEO_ctl vs AD_ctl
ENSG00000066136.20	256.234	0.298582	0.20504	0.0917857	0.292501	n.s.	NFYC	protein_coding	NEO_ctl vs AD_ctl
ENSG00000066279.18	12.5275	0.661435	0.742108	0.0327769	0.209935	n.s.	ASPM	protein_coding	NEO_ctl vs AD_ctl
ENSG00000066294.14	928.834	0.401345	0.253511	0.0481824	0.191513	n.s.	CD84	protein_coding	NEO_ctl vs AD_ctl
ENSG00000066322.15	521.202	0.314525	0.17444	0.0416004	0.18645	n.s.	ELOVL1	protein_coding	NEO_ctl vs AD_ctl
ENSG00000066336.11	1451.7	0.419163	0.210708	0.018085	0.094723	n.s.	SPI1	protein_coding	NEO_ctl vs AD_ctl
ENSG00000066379.15	62.4981	-0.071957	0.237725	0.699004	0.95924	n.s.	ZNRD1	protein_coding	NEO_ctl vs AD_ctl
ENSG00000066422.5	275.322	-0.0949904	0.174917	0.538528	0.778943	n.s.	ZBTB11	protein_coding	NEO_ctl vs AD_ctl
ENSG00000066427.24	322.094	0.00527328	0.166925	0.97474	1	n.s.	ATXN3	protein_coding	NEO_ctl vs AD_ctl
ENSG00000066455.13	291.041	0.233062	0.204558	0.187266	0.457589	n.s.	GOLGA5	protein_coding	NEO_ctl vs AD_ctl
ENSG00000066557.6	126.797	-0.142539	0.212084	0.427754	0.690289	n.s.	LRRC40	protein_coding	NEO_ctl vs AD_ctl
ENSG00000066583.12	67.8998	0.0702299	0.244801	0.720741	0.987248	n.s.	ISOC1	protein_coding	NEO_ctl vs AD_ctl
ENSG00000066651.20	36.3903	-0.290162	0.286869	0.171877	0.47199	n.s.	TRMT11	protein_coding	NEO_ctl vs AD_ctl
ENSG00000066654.14	337.802	-0.00808353	0.154991	0.954842	0.97239	n.s.	THUMPD1	protein_coding	NEO_ctl vs AD_ctl
ENSG00000066697.14	258.81	1.74247	0.453414	6.54609e-06	0.000153625	up	MSANTD3	protein_coding	NEO_ctl vs AD_ctl
ENSG00000066739.12	258.318	-0.182957	0.174069	0.238614	0.529149	n.s.	ATG2B	protein_coding	NEO_ctl vs AD_ctl
ENSG00000066777.9	539.809	-0.0110881	0.157837	0.948657	0.994171	n.s.	ARFGEF1	protein_coding	NEO_ctl vs AD_ctl
ENSG00000066827.16	104.379	-0.154551	0.217775	0.394539	0.688713	n.s.	ZFAT	protein_coding	NEO_ctl vs AD_ctl
ENSG00000066855.16	48.7287	-0.054587	0.265951	0.779413	0.937215	n.s.	MTFR1	protein_coding	NEO_ctl vs AD_ctl
ENSG00000066923.17	8.27594	0.0123238	0.348598	0.940342	1	n.s.	STAG3	protein_coding	NEO_ctl vs AD_ctl
ENSG00000066926.11	90.9396	-0.700363	0.366558	0.0095345	0.0809434	n.s.	FECH	protein_coding	NEO_ctl vs AD_ctl
ENSG00000066933.16	301.866	0.103689	0.20179	0.561019	0.859068	n.s.	MYO9A	protein_coding	NEO_ctl vs AD_ctl
ENSG00000067048.17	441.736	1.47427	0.750836	0.00161799	0.0197656	up	DDX3Y	protein_coding	NEO_ctl vs AD_ctl
ENSG00000067057.17	132.158	0.000988261	0.221201	0.989943	0.979848	n.s.	PFKP	protein_coding	NEO_ctl vs AD_ctl
ENSG00000067064.11	252.57	0.384455	0.259842	0.0621638	0.223965	n.s.	IDI1	protein_coding	NEO_ctl vs AD_ctl
ENSG00000067066.17	1310.97	-0.649239	0.202389	0.000309946	0.00382721	n.s.	SP100	protein_coding	NEO_ctl vs AD_ctl
ENSG00000067082.15	1886.15	0.647102	0.245602	0.00162319	0.014596	n.s.	KLF6	protein_coding	NEO_ctl vs AD_ctl
ENSG00000067113.17	13.1042	-0.224956	0.395878	0.256716	0.669265	n.s.	PLPP1	protein_coding	NEO_ctl vs AD_ctl
ENSG00000067167.8	1662.3	-0.110444	0.153748	0.437481	0.655788	n.s.	TRAM1	protein_coding	NEO_ctl vs AD_ctl
ENSG00000067182.8	887.321	0.064128	0.178749	0.705572	0.813122	n.s.	TNFRSF1A	protein_coding	NEO_ctl vs AD_ctl
ENSG00000067191.16	13.6729	0.0359274	0.323042	0.848752	1	n.s.	CACNB1	protein_coding	NEO_ctl vs AD_ctl
ENSG00000067208.14	296.288	0.0174422	0.190476	0.905057	0.953897	n.s.	EVI5	protein_coding	NEO_ctl vs AD_ctl
ENSG00000067221.14	42.4189	-0.188642	0.292435	0.36046	0.77627	n.s.	STOML1	protein_coding	NEO_ctl vs AD_ctl
ENSG00000067225.18	8889.78	0.404449	0.179874	0.0113465	0.0680863	n.s.	PKM	protein_coding	NEO_ctl vs AD_ctl
ENSG00000067248.10	269.076	0.0594945	0.194884	0.71611	0.823545	n.s.	DHX29	protein_coding	NEO_ctl vs AD_ctl
ENSG00000067334.14	573.665	0.557132	0.214264	0.00306652	0.0322047	n.s.	DNTTIP2	protein_coding	NEO_ctl vs AD_ctl
ENSG00000067365.15	76.0724	-0.0115922	0.235852	0.943963	1	n.s.	METTL22	protein_coding	NEO_ctl vs AD_ctl
ENSG00000067369.13	219.048	0.456766	0.204069	0.010292	0.0651552	n.s.	TP53BP1	protein_coding	NEO_ctl vs AD_ctl
ENSG00000067533.6	67.3956	0.121897	0.2593	0.534344	0.866026	n.s.	RRP15	protein_coding	NEO_ctl vs AD_ctl
ENSG00000067560.12	2939.64	-0.0451897	0.127876	0.704041	0.818937	n.s.	RHOA	protein_coding	NEO_ctl vs AD_ctl
ENSG00000067596.12	603.461	0.0651307	0.149736	0.653837	0.840953	n.s.	DHX8	protein_coding	NEO_ctl vs AD_ctl
ENSG00000067646.12	91.16	0.379322	0.504072	0.0961445	0.374776	n.s.	ZFY	protein_coding	NEO_ctl vs AD_ctl
ENSG00000067704.10	330	-0.101668	0.168028	0.501061	0.824695	n.s.	IARS2	protein_coding	NEO_ctl vs AD_ctl
ENSG00000067829.19	236.647	0.0674984	0.174821	0.678014	0.854193	n.s.	IDH3G	protein_coding	NEO_ctl vs AD_ctl
ENSG00000067836.12	10.6657	-0.105478	0.355302	0.530728	0.910518	n.s.	ROGDI	protein_coding	NEO_ctl vs AD_ctl
ENSG00000067900.8	929.096	0.0756799	0.178127	0.645106	0.782617	n.s.	ROCK1	protein_coding	NEO_ctl vs AD_ctl
ENSG00000067955.15	449.746	0.218827	0.205746	0.214413	0.498252	n.s.	CBFB	protein_coding	NEO_ctl vs AD_ctl
ENSG00000067992.15	120.675	-1.32428	0.271371	7.52765e-08	2.83543e-06	down	PDK3	protein_coding	NEO_ctl vs AD_ctl
ENSG00000068001.14	70.0413	0.604917	0.324295	0.0126	0.0991266	n.s.	HYAL2	protein_coding	NEO_ctl vs AD_ctl
ENSG00000068024.16	113.775	-0.365192	0.26922	0.0831765	0.293797	n.s.	HDAC4	protein_coding	NEO_ctl vs AD_ctl
ENSG00000068028.17	136.687	-0.476281	0.235344	0.0152453	0.0891838	n.s.	RASSF1	protein_coding	NEO_ctl vs AD_ctl
ENSG00000068079.7	438.583	-1.87185	0.26136	2.75159e-14	3.60166e-12	down	IFI35	protein_coding	NEO_ctl vs AD_ctl
ENSG00000068097.15	299.869	0.136801	0.207911	0.446019	0.729924	n.s.	HEATR6	protein_coding	NEO_ctl vs AD_ctl
ENSG00000068120.15	211.954	-0.157295	0.185163	0.331847	0.578411	n.s.	COASY	protein_coding	NEO_ctl vs AD_ctl
ENSG00000068305.17	559.42	-0.750784	0.18301	7.17934e-06	0.000176809	n.s.	MEF2A	protein_coding	NEO_ctl vs AD_ctl
ENSG00000068308.13	234.299	0.0836586	0.170379	0.585468	0.765148	n.s.	OTUD5	protein_coding	NEO_ctl vs AD_ctl
ENSG00000068323.17	400.295	0.265466	0.196153	0.114583	0.344714	n.s.	TFE3	protein_coding	NEO_ctl vs AD_ctl
ENSG00000068354.16	44.4874	0.13112	0.273743	0.523209	0.857999	n.s.	TBC1D25	protein_coding	NEO_ctl vs AD_ctl
ENSG00000068366.20	3309.23	0.120606	0.195422	0.482786	0.703344	n.s.	ACSL4	protein_coding	NEO_ctl vs AD_ctl
ENSG00000068383.19	59.2878	0.53901	0.308134	0.0203996	0.139444	n.s.	INPP5A	protein_coding	NEO_ctl vs AD_ctl
ENSG00000068394.11	109.681	0.297547	0.223555	0.109542	0.333695	n.s.	GPKOW	protein_coding	NEO_ctl vs AD_ctl
ENSG00000068400.13	344.075	0.0477163	0.225929	0.804541	0.922616	n.s.	GRIPAP1	protein_coding	NEO_ctl vs AD_ctl
ENSG00000068438.15	149.006	-0.0198767	0.196231	0.903811	0.94181	n.s.	FTSJ1	protein_coding	NEO_ctl vs AD_ctl
ENSG00000068489.12	36.2959	-1.0017	0.365931	0.000575526	0.00899535	down	PRR11	protein_coding	NEO_ctl vs AD_ctl
ENSG00000068650.18	416.063	-0.064129	0.191026	0.695924	0.931066	n.s.	ATP11A	protein_coding	NEO_ctl vs AD_ctl
ENSG00000068654.16	283.895	0.0669538	0.247121	0.737709	0.833329	n.s.	POLR1A	protein_coding	NEO_ctl vs AD_ctl
ENSG00000068697.7	690.093	-0.185346	0.19666	0.257829	0.511209	n.s.	LAPTM4A	protein_coding	NEO_ctl vs AD_ctl
ENSG00000068724.17	270.197	-0.65151	0.293096	0.00465269	0.0380077	n.s.	TTC7A	protein_coding	NEO_ctl vs AD_ctl
ENSG00000068745.15	157.896	-0.0854218	0.198933	0.611028	0.831684	n.s.	IP6K2	protein_coding	NEO_ctl vs AD_ctl
ENSG00000068784.13	126.627	-0.235493	0.201193	0.173404	0.437115	n.s.	SRBD1	protein_coding	NEO_ctl vs AD_ctl
ENSG00000068796.17	201.346	-0.349777	0.182405	0.0298701	0.141125	n.s.	KIF2A	protein_coding	NEO_ctl vs AD_ctl
ENSG00000068831.19	62.1129	0.509732	0.335052	0.0347922	0.201112	n.s.	RASGRP2	protein_coding	NEO_ctl vs AD_ctl
ENSG00000068878.15	291.264	0.146988	0.167522	0.332498	0.603226	n.s.	PSME4	protein_coding	NEO_ctl vs AD_ctl
ENSG00000068885.15	21.4853	-0.0372231	0.292376	0.850342	1	n.s.	IFT80	protein_coding	NEO_ctl vs AD_ctl
ENSG00000068903.20	255.621	0.291944	0.188701	0.078585	0.274224	n.s.	SIRT2	protein_coding	NEO_ctl vs AD_ctl
ENSG00000068912.14	278.331	-0.00239649	0.176703	0.980919	0.974107	n.s.	ERLEC1	protein_coding	NEO_ctl vs AD_ctl
ENSG00000068971.14	38.5742	0.0448181	0.27016	0.823533	1	n.s.	PPP2R5B	protein_coding	NEO_ctl vs AD_ctl
ENSG00000068976.14	9.78982	0.147708	0.380033	0.365394	0.819159	n.s.	PYGM	protein_coding	NEO_ctl vs AD_ctl
ENSG00000069020.18	14.756	0.605241	0.592688	0.0374305	0.24114	n.s.	MAST4	protein_coding	NEO_ctl vs AD_ctl
ENSG00000069248.12	318.085	-0.164059	0.184465	0.309485	0.601759	n.s.	NUP133	protein_coding	NEO_ctl vs AD_ctl
ENSG00000069275.13	548.938	-0.0310266	0.157045	0.832784	0.908406	n.s.	NUCKS1	protein_coding	NEO_ctl vs AD_ctl
ENSG00000069329.18	909.989	-0.230658	0.157218	0.116623	0.324153	n.s.	VPS35	protein_coding	NEO_ctl vs AD_ctl
ENSG00000069345.12	381.191	0.0449041	0.172831	0.760736	0.968035	n.s.	DNAJA2	protein_coding	NEO_ctl vs AD_ctl
ENSG00000069399.15	390.998	0.662481	0.477022	0.015609	0.0959086	n.s.	BCL3	protein_coding	NEO_ctl vs AD_ctl
ENSG00000069424.15	581.356	0.16011	0.179947	0.325558	0.63069	n.s.	KCNAB2	protein_coding	NEO_ctl vs AD_ctl
ENSG00000069493.15	355.767	-0.567229	0.208945	0.00216754	0.0205347	n.s.	CLEC2D	protein_coding	NEO_ctl vs AD_ctl
ENSG00000069509.6	29.4605	-0.164614	0.289733	0.415532	0.783198	n.s.	FUNDC1	protein_coding	NEO_ctl vs AD_ctl
ENSG00000069667.16	54.6259	-2.80254	0.401193	3.62816e-13	3.61467e-11	down	RORA	protein_coding	NEO_ctl vs AD_ctl
ENSG00000069702.11	19.2139	-2.47241	0.68883	1.27228e-05	0.000432984	down	TGFBR3	protein_coding	NEO_ctl vs AD_ctl
ENSG00000069849.11	791.678	0.00550164	0.175082	0.967398	0.938721	n.s.	ATP1B3	protein_coding	NEO_ctl vs AD_ctl
ENSG00000069869.16	48.0837	0.148546	0.294913	0.468826	0.766449	n.s.	NEDD4	protein_coding	NEO_ctl vs AD_ctl
ENSG00000069943.10	41.3689	-0.454477	0.328058	0.0511775	0.274424	n.s.	PIGB	protein_coding	NEO_ctl vs AD_ctl
ENSG00000069956.12	956.373	1.14373	0.243154	2.26476e-07	6.86081e-06	up	MAPK6	protein_coding	NEO_ctl vs AD_ctl
ENSG00000069966.18	29.1865	-0.0912769	0.305296	0.629757	0.857601	n.s.	GNB5	protein_coding	NEO_ctl vs AD_ctl
ENSG00000069974.16	96.0317	-0.160606	0.277177	0.426959	0.79719	n.s.	RAB27A	protein_coding	NEO_ctl vs AD_ctl
ENSG00000069998.12	114.779	-0.121033	0.262304	0.543287	0.766707	n.s.	HDHD5	protein_coding	NEO_ctl vs AD_ctl
ENSG00000070010.19	196.538	0.443422	0.199139	0.0106743	0.0693531	n.s.	UFD1	protein_coding	NEO_ctl vs AD_ctl
ENSG00000070018.9	29.6664	3.64312	0.572188	1.77948e-11	1.61844e-09	up	LRP6	protein_coding	NEO_ctl vs AD_ctl
ENSG00000070047.13	266.648	0.167693	0.180924	0.294036	0.566525	n.s.	PHRF1	protein_coding	NEO_ctl vs AD_ctl
ENSG00000070061.15	170.882	-0.28893	0.188782	0.0829094	0.289179	n.s.	ELP1	protein_coding	NEO_ctl vs AD_ctl
ENSG00000070081.17	161.68	0.278252	0.275651	0.184683	0.443073	n.s.	NUCB2	protein_coding	NEO_ctl vs AD_ctl
ENSG00000070182.21	11.7001	1.50288	0.994437	0.00545542	0.0629436	n.s.	SPTB	protein_coding	NEO_ctl vs AD_ctl
ENSG00000070190.13	687.083	-0.962017	0.280131	5.98991e-05	0.000957192	n.s.	DAPP1	protein_coding	NEO_ctl vs AD_ctl
ENSG00000070214.16	645.297	0.0313589	0.170962	0.846961	0.891437	n.s.	SLC44A1	protein_coding	NEO_ctl vs AD_ctl
ENSG00000070269.14	130.466	-0.198134	0.204283	0.257278	0.538301	n.s.	TMEM260	protein_coding	NEO_ctl vs AD_ctl
ENSG00000070366.14	127.524	0.0500042	0.189283	0.762978	0.900976	n.s.	SMG6	protein_coding	NEO_ctl vs AD_ctl
ENSG00000070367.16	581.837	0.152525	0.185163	0.348671	0.635362	n.s.	EXOC5	protein_coding	NEO_ctl vs AD_ctl
ENSG00000070371.16	11.7777	-0.0814462	0.328402	0.663219	0.939583	n.s.	CLTCL1	protein_coding	NEO_ctl vs AD_ctl
ENSG00000070404.10	14.7326	-0.0764901	0.318035	0.687985	0.952815	n.s.	FSTL3	protein_coding	NEO_ctl vs AD_ctl
ENSG00000070413.20	207.517	-0.174221	0.18722	0.286637	0.546998	n.s.	DGCR2	protein_coding	NEO_ctl vs AD_ctl
ENSG00000070423.18	65.9507	0.0944267	0.260979	0.638932	0.923693	n.s.	RNF126	protein_coding	NEO_ctl vs AD_ctl
ENSG00000070444.15	84.1665	0.276763	0.241122	0.157998	0.500288	n.s.	MNT	protein_coding	NEO_ctl vs AD_ctl
ENSG00000070476.15	152.942	-0.0305864	0.17539	0.837518	0.895825	n.s.	ZXDC	protein_coding	NEO_ctl vs AD_ctl
ENSG00000070495.14	207.366	0.347054	0.194496	0.0420801	0.188449	n.s.	JMJD6	protein_coding	NEO_ctl vs AD_ctl
ENSG00000070501.12	76.116	-0.860765	0.333464	0.00119109	0.0163768	n.s.	POLB	protein_coding	NEO_ctl vs AD_ctl
ENSG00000070540.13	106.023	-0.0365642	0.229085	0.837768	0.895964	n.s.	WIPI1	protein_coding	NEO_ctl vs AD_ctl
ENSG00000070610.14	258.602	0.193894	0.177082	0.226915	0.484766	n.s.	GBA2	protein_coding	NEO_ctl vs AD_ctl
ENSG00000070614.15	202.074	-0.0731292	0.197203	0.655113	0.818834	n.s.	NDST1	protein_coding	NEO_ctl vs AD_ctl
ENSG00000070718.12	61.4776	-0.518214	0.286467	0.0205372	0.141125	n.s.	AP3M2	protein_coding	NEO_ctl vs AD_ctl
ENSG00000070731.11	6.92405	0.0736928	0.360622	0.640631	1	n.s.	ST6GALNAC2	protein_coding	NEO_ctl vs AD_ctl
ENSG00000070756.16	1547.91	-0.354831	0.227753	0.0651539	0.223491	n.s.	PABPC1	protein_coding	NEO_ctl vs AD_ctl
ENSG00000070759.17	26.5777	-0.00565918	0.299049	0.969518	1	n.s.	TESK2	protein_coding	NEO_ctl vs AD_ctl
ENSG00000070761.8	51.4172	-0.100514	0.252366	0.601415	0.845773	n.s.	CFAP20	protein_coding	NEO_ctl vs AD_ctl
ENSG00000070770.9	202.247	0.131059	0.181516	0.413065	0.64226	n.s.	CSNK2A2	protein_coding	NEO_ctl vs AD_ctl
ENSG00000070785.17	58.1365	-0.0246794	0.239734	0.895296	1	n.s.	EIF2B3	protein_coding	NEO_ctl vs AD_ctl
ENSG00000070814.21	232.138	0.149453	0.177937	0.353683	0.642673	n.s.	TCOF1	protein_coding	NEO_ctl vs AD_ctl
ENSG00000070831.17	2834.1	0.0897809	0.148523	0.514331	0.714694	n.s.	CDC42	protein_coding	NEO_ctl vs AD_ctl
ENSG00000070882.13	154.573	-1.00622	0.284272	6.34488e-05	0.00113321	down	OSBPL3	protein_coding	NEO_ctl vs AD_ctl
ENSG00000070950.10	44.2117	-0.0468581	0.248174	0.805787	0.949776	n.s.	RAD18	protein_coding	NEO_ctl vs AD_ctl
ENSG00000070961.15	3037.94	0.117393	0.205001	0.512199	0.707074	n.s.	ATP2B1	protein_coding	NEO_ctl vs AD_ctl
ENSG00000071051.14	164.775	0.287029	0.209525	0.111543	0.336117	n.s.	NCK2	protein_coding	NEO_ctl vs AD_ctl
ENSG00000071054.16	1875.99	0.629368	0.294428	0.00725103	0.0465688	n.s.	MAP4K4	protein_coding	NEO_ctl vs AD_ctl
ENSG00000071073.13	528.63	-0.782952	0.214845	5.49432e-05	0.000959103	n.s.	MGAT4A	protein_coding	NEO_ctl vs AD_ctl
ENSG00000071082.11	1021.54	-0.169583	0.169049	0.264623	0.512012	n.s.	RPL31	protein_coding	NEO_ctl vs AD_ctl
ENSG00000071127.17	2514.02	0.150116	0.135722	0.240629	0.48607	n.s.	WDR1	protein_coding	NEO_ctl vs AD_ctl
ENSG00000071189.21	447.282	0.0672647	0.186016	0.708431	0.856811	n.s.	SNX13	protein_coding	NEO_ctl vs AD_ctl
ENSG00000071205.12	520.495	0.0737212	0.165165	0.627352	0.826532	n.s.	ARHGAP10	protein_coding	NEO_ctl vs AD_ctl
ENSG00000071242.12	77.5967	0.542687	0.28646	0.0151717	0.113118	n.s.	RPS6KA2	protein_coding	NEO_ctl vs AD_ctl
ENSG00000071243.16	143.624	0.159144	0.195708	0.348152	0.625171	n.s.	ING3	protein_coding	NEO_ctl vs AD_ctl
ENSG00000071246.11	426.717	-0.14799	0.265584	0.434486	0.705232	n.s.	VASH1	protein_coding	NEO_ctl vs AD_ctl
ENSG00000071462.11	109.406	-0.0321311	0.2102	0.852182	0.910699	n.s.	BUD23	protein_coding	NEO_ctl vs AD_ctl
ENSG00000071537.14	1155.39	0.258752	0.174785	0.0999891	0.303756	n.s.	SEL1L	protein_coding	NEO_ctl vs AD_ctl
ENSG00000071553.17	1110.3	0.507308	0.179144	0.00179573	0.0166252	n.s.	ATP6AP1	protein_coding	NEO_ctl vs AD_ctl
ENSG00000071564.16	108.026	0.410324	0.252966	0.0453515	0.193292	n.s.	TCF3	protein_coding	NEO_ctl vs AD_ctl
ENSG00000071575.11	21.1933	-0.207147	0.365479	0.30462	0.705582	n.s.	TRIB2	protein_coding	NEO_ctl vs AD_ctl
ENSG00000071626.16	388.679	0.164285	0.163899	0.273403	0.565038	n.s.	DAZAP1	protein_coding	NEO_ctl vs AD_ctl
ENSG00000071655.18	124.626	0.237005	0.24117	0.224334	0.521228	n.s.	MBD3	protein_coding	NEO_ctl vs AD_ctl
ENSG00000071794.16	61.174	-0.290013	0.301406	0.173079	0.517486	n.s.	HLTF	protein_coding	NEO_ctl vs AD_ctl
ENSG00000071859.15	347.925	0.455663	0.194402	0.00780967	0.0559295	n.s.	FAM50A	protein_coding	NEO_ctl vs AD_ctl
ENSG00000071889.16	56.9969	0.31058	0.283778	0.13997	0.469258	n.s.	FAM3A	protein_coding	NEO_ctl vs AD_ctl
ENSG00000071894.17	222.285	0.0650054	0.249242	0.752608	0.850004	n.s.	CPSF1	protein_coding	NEO_ctl vs AD_ctl
ENSG00000071967.12	203.14	-1.28942	0.427981	0.00015514	0.00209059	down	CYBRD1	protein_coding	NEO_ctl vs AD_ctl
ENSG00000071994.11	256.025	-0.131691	0.20536	0.450765	0.697489	n.s.	PDCD2	protein_coding	NEO_ctl vs AD_ctl
ENSG00000072042.13	262.008	-0.054587	0.202054	0.751674	0.849831	n.s.	RDH11	protein_coding	NEO_ctl vs AD_ctl
ENSG00000072062.14	166.907	0.32825	0.198508	0.0575565	0.218904	n.s.	PRKACA	protein_coding	NEO_ctl vs AD_ctl
ENSG00000072071.16	15.4059	0.191884	0.374122	0.327237	0.728103	n.s.	ADGRL1	protein_coding	NEO_ctl vs AD_ctl
ENSG00000072110.13	767.579	0.708398	0.219167	0.00022568	0.00280192	n.s.	ACTN1	protein_coding	NEO_ctl vs AD_ctl
ENSG00000072121.16	613.703	-0.0152034	0.238294	0.927395	0.957707	n.s.	ZFYVE26	protein_coding	NEO_ctl vs AD_ctl
ENSG00000072135.13	283.188	-0.519644	0.209073	0.00438218	0.0364043	n.s.	PTPN18	protein_coding	NEO_ctl vs AD_ctl
ENSG00000072210.19	235.212	-0.0611	0.182785	0.701001	0.816572	n.s.	ALDH3A2	protein_coding	NEO_ctl vs AD_ctl
ENSG00000072274.13	2428.33	0.713715	0.385783	0.0117286	0.0683577	n.s.	TFRC	protein_coding	NEO_ctl vs AD_ctl
ENSG00000072310.17	112.47	-0.220081	0.221767	0.225661	0.493732	n.s.	SREBF1	protein_coding	NEO_ctl vs AD_ctl
ENSG00000072364.13	727.376	0.235846	0.159285	0.107209	0.30445	n.s.	AFF4	protein_coding	NEO_ctl vs AD_ctl
ENSG00000072401.15	294.879	0.242708	0.172491	0.118522	0.326719	n.s.	UBE2D1	protein_coding	NEO_ctl vs AD_ctl
ENSG00000072415.9	100.146	-0.043721	0.251051	0.820476	1	n.s.	MPP5	protein_coding	NEO_ctl vs AD_ctl
ENSG00000072422.17	10.6038	-0.888376	0.775278	0.0146045	0.128509	n.s.	RHOBTB1	protein_coding	NEO_ctl vs AD_ctl
ENSG00000072501.18	764.121	-0.137754	0.16349	0.356728	0.603086	n.s.	SMC1A	protein_coding	NEO_ctl vs AD_ctl
ENSG00000072506.13	131.079	0.0336118	0.216343	0.85513	0.916081	n.s.	HSD17B10	protein_coding	NEO_ctl vs AD_ctl
ENSG00000072518.20	349.69	0.257193	0.192048	0.12821	0.385564	n.s.	MARK2	protein_coding	NEO_ctl vs AD_ctl
ENSG00000072571.20	6.10906	0.312942	0.516794	0.0730004	0.363113	n.s.	HMMR	protein_coding	NEO_ctl vs AD_ctl
ENSG00000072609.17	392.665	0.333898	0.184044	0.0410769	0.184776	n.s.	CHFR	protein_coding	NEO_ctl vs AD_ctl
ENSG00000072682.18	31.1498	-0.135414	0.301794	0.499995	0.845934	n.s.	P4HA2	protein_coding	NEO_ctl vs AD_ctl
ENSG00000072694.21	276.701	-1.87305	0.223758	4.57193e-18	6.50299e-16	down	FCGR2B	protein_coding	NEO_ctl vs AD_ctl
ENSG00000072736.19	267.699	-0.172045	0.178157	0.286786	0.558484	n.s.	NFATC3	protein_coding	NEO_ctl vs AD_ctl
ENSG00000072756.17	125.644	-0.215837	0.217859	0.237819	0.535917	n.s.	TRNT1	protein_coding	NEO_ctl vs AD_ctl
ENSG00000072778.20	1612.45	0.532136	0.209592	0.00316765	0.024791	n.s.	ACADVL	protein_coding	NEO_ctl vs AD_ctl
ENSG00000072786.13	719.113	0.233286	0.190592	0.166618	0.40321	n.s.	STK10	protein_coding	NEO_ctl vs AD_ctl
ENSG00000072803.17	415.603	0.0153525	0.163529	0.922593	0.956644	n.s.	FBXW11	protein_coding	NEO_ctl vs AD_ctl
ENSG00000072818.12	98.9764	-0.0791622	0.235736	0.666597	0.951312	n.s.	ACAP1	protein_coding	NEO_ctl vs AD_ctl
ENSG00000072840.13	23.493	-0.460154	0.445412	0.065627	0.29547	n.s.	EVC	protein_coding	NEO_ctl vs AD_ctl
ENSG00000072849.11	318.54	0.230861	0.170978	0.129309	0.375119	n.s.	DERL2	protein_coding	NEO_ctl vs AD_ctl
ENSG00000072858.10	26.1553	-0.836683	0.593937	0.0140121	0.115959	n.s.	SIDT1	protein_coding	NEO_ctl vs AD_ctl
ENSG00000072864.15	209.913	-0.129454	0.185265	0.422266	0.649516	n.s.	NDE1	protein_coding	NEO_ctl vs AD_ctl
ENSG00000072958.8	305.957	0.182673	0.182769	0.25757	0.541042	n.s.	AP1M1	protein_coding	NEO_ctl vs AD_ctl
ENSG00000073008.15	425.272	0.707937	0.31474	0.00329432	0.0301606	n.s.	PVR	protein_coding	NEO_ctl vs AD_ctl
ENSG00000073050.11	86.8509	0.442454	0.291	0.0433721	0.230899	n.s.	XRCC1	protein_coding	NEO_ctl vs AD_ctl
ENSG00000073060.16	64.2005	-0.0559782	0.298486	0.762596	1	n.s.	SCARB1	protein_coding	NEO_ctl vs AD_ctl
ENSG00000073111.14	54.2465	0.540945	0.337536	0.0285999	0.189151	n.s.	MCM2	protein_coding	NEO_ctl vs AD_ctl
ENSG00000073169.14	96.127	-0.0730009	0.270314	0.695751	0.96001	n.s.	SELENOO	protein_coding	NEO_ctl vs AD_ctl
ENSG00000073331.18	195.603	-0.0232624	0.217342	0.892295	0.892239	n.s.	ALPK1	protein_coding	NEO_ctl vs AD_ctl
ENSG00000073350.13	25.4823	-0.123733	0.323694	0.529354	0.883659	n.s.	LLGL2	protein_coding	NEO_ctl vs AD_ctl
ENSG00000073417.15	201.881	0.373158	0.23729	0.057623	0.213152	n.s.	PDE8A	protein_coding	NEO_ctl vs AD_ctl
ENSG00000073464.12	21.3386	-0.127578	0.372213	0.439546	0.875614	n.s.	CLCN4	protein_coding	NEO_ctl vs AD_ctl
ENSG00000073536.18	30.6863	0.147936	0.338507	0.458069	0.759019	n.s.	NLE1	protein_coding	NEO_ctl vs AD_ctl
ENSG00000073578.17	47.3732	-0.0185499	0.263708	0.917775	1	n.s.	SDHA	protein_coding	NEO_ctl vs AD_ctl
ENSG00000073584.20	89.5586	-0.169254	0.233374	0.374867	0.755302	n.s.	SMARCE1	protein_coding	NEO_ctl vs AD_ctl
ENSG00000073605.18	20.0773	-0.308555	0.365259	0.16756	0.541172	n.s.	GSDMB	protein_coding	NEO_ctl vs AD_ctl
ENSG00000073614.13	901.12	-0.202949	0.173062	0.191864	0.441313	n.s.	KDM5A	protein_coding	NEO_ctl vs AD_ctl
ENSG00000073670.14	7.41278	0.0648439	0.372138	0.637667	0.987804	n.s.	ADAM11	protein_coding	NEO_ctl vs AD_ctl
ENSG00000073711.11	18.6876	0.922099	0.588282	0.00889077	0.0758726	n.s.	PPP2R3A	protein_coding	NEO_ctl vs AD_ctl
ENSG00000073712.15	14.8012	1.43981	1.08351	0.00708173	0.0760724	n.s.	FERMT2	protein_coding	NEO_ctl vs AD_ctl
ENSG00000073737.16	55.4569	-1.33366	0.449657	0.00022559	0.00402963	down	DHRS9	protein_coding	NEO_ctl vs AD_ctl
ENSG00000073756.12	2979.77	1.04266	0.435172	0.00135972	0.0131509	up	PTGS2	protein_coding	NEO_ctl vs AD_ctl
ENSG00000073792.15	86.8706	0.254441	0.245699	0.190971	0.544877	n.s.	IGF2BP2	protein_coding	NEO_ctl vs AD_ctl
ENSG00000073803.14	54.562	0.00930025	0.25041	0.964361	1	n.s.	MAP3K13	protein_coding	NEO_ctl vs AD_ctl
ENSG00000073849.15	221.789	-1.23831	0.241144	2.01053e-08	8.23462e-07	down	ST6GAL1	protein_coding	NEO_ctl vs AD_ctl
ENSG00000073861.3	17.1019	-2.39181	0.803421	0.000121866	0.00244682	down	TBX21	protein_coding	NEO_ctl vs AD_ctl
ENSG00000073910.22	373.881	-0.096394	0.273163	0.626707	0.895458	n.s.	FRY	protein_coding	NEO_ctl vs AD_ctl
ENSG00000073921.18	2523.54	-0.0597408	0.16483	0.676494	0.801124	n.s.	PICALM	protein_coding	NEO_ctl vs AD_ctl
ENSG00000073969.18	226.883	0.0708319	0.170793	0.649109	0.816256	n.s.	NSF	protein_coding	NEO_ctl vs AD_ctl
ENSG00000074054.18	319.911	-0.0741362	0.186358	0.644462	0.904152	n.s.	CLASP1	protein_coding	NEO_ctl vs AD_ctl
ENSG00000074071.14	83.7461	0.0393811	0.213783	0.829022	1	n.s.	MRPS34	protein_coding	NEO_ctl vs AD_ctl
ENSG00000074181.9	92.9073	3.05252	0.516122	9.11633e-12	8.93035e-10	up	NOTCH3	protein_coding	NEO_ctl vs AD_ctl
ENSG00000074201.9	270.3	-0.456545	0.190999	0.00700776	0.0460407	n.s.	CLNS1A	protein_coding	NEO_ctl vs AD_ctl
ENSG00000074266.21	140.703	-0.0951679	0.204728	0.581867	0.816171	n.s.	EED	protein_coding	NEO_ctl vs AD_ctl
ENSG00000074319.13	329.896	0.307538	0.162625	0.0378636	0.181143	n.s.	TSG101	protein_coding	NEO_ctl vs AD_ctl
ENSG00000074356.17	250.495	0.231214	0.168738	0.130741	0.347133	n.s.	NCBP3	protein_coding	NEO_ctl vs AD_ctl
ENSG00000074370.18	163.689	0.391313	0.260777	0.0593581	0.223166	n.s.	ATP2A3	protein_coding	NEO_ctl vs AD_ctl
ENSG00000074410.14	10.6976	0.300543	0.5341	0.0656552	0.33936	n.s.	CA12	protein_coding	NEO_ctl vs AD_ctl
ENSG00000074416.14	1499.31	0.513187	0.345965	0.0383751	0.157229	n.s.	MGLL	protein_coding	NEO_ctl vs AD_ctl
ENSG00000074582.14	40.8225	-0.167061	0.27963	0.414164	0.782149	n.s.	BCS1L	protein_coding	NEO_ctl vs AD_ctl
ENSG00000074603.19	434.993	0.0953102	0.185074	0.551429	0.783292	n.s.	DPP8	protein_coding	NEO_ctl vs AD_ctl
ENSG00000074621.14	30.4762	0.150529	0.279825	0.465074	0.822334	n.s.	SLC24A1	protein_coding	NEO_ctl vs AD_ctl
ENSG00000074657.13	64.8604	-1.73376	0.309401	1.32918e-09	9.45828e-08	down	ZNF532	protein_coding	NEO_ctl vs AD_ctl
ENSG00000074660.16	133.716	0.194196	0.27825	0.348489	0.617244	n.s.	SCARF1	protein_coding	NEO_ctl vs AD_ctl
ENSG00000074695.6	339.657	-0.0132709	0.218738	0.941583	0.963914	n.s.	LMAN1	protein_coding	NEO_ctl vs AD_ctl
ENSG00000074696.13	97.144	-0.171086	0.248448	0.388655	0.762198	n.s.	HACD3	protein_coding	NEO_ctl vs AD_ctl
ENSG00000074706.13	39.1393	-0.0512084	0.316233	0.772957	1	n.s.	IPCEF1	protein_coding	NEO_ctl vs AD_ctl
ENSG00000074755.15	895.231	0.0434755	0.145553	0.78637	0.847345	n.s.	ZZEF1	protein_coding	NEO_ctl vs AD_ctl
ENSG00000074800.16	4192.06	0.102309	0.14837	0.462408	0.697489	n.s.	ENO1	protein_coding	NEO_ctl vs AD_ctl
ENSG00000074842.8	311.096	0.144842	0.192549	0.398516	0.672316	n.s.	MYDGF	protein_coding	NEO_ctl vs AD_ctl
ENSG00000074855.11	47.6225	-0.032649	0.318662	0.855998	0.975405	n.s.	ANO8	protein_coding	NEO_ctl vs AD_ctl
ENSG00000074935.14	35.2407	-0.714602	0.414939	0.0131053	0.0889387	n.s.	TUBE1	protein_coding	NEO_ctl vs AD_ctl
ENSG00000074964.17	1085.21	-0.436391	0.215033	0.0180763	0.0959807	n.s.	ARHGEF10L	protein_coding	NEO_ctl vs AD_ctl
ENSG00000074966.11	25.6219	-0.367732	0.393895	0.122918	0.488216	n.s.	TXK	protein_coding	NEO_ctl vs AD_ctl
ENSG00000075089.9	90.4304	-0.0032472	0.220183	0.980736	1	n.s.	ACTR6	protein_coding	NEO_ctl vs AD_ctl
ENSG00000075131.10	22.6154	-0.0494463	0.303738	0.801145	1	n.s.	TIPIN	protein_coding	NEO_ctl vs AD_ctl
ENSG00000075142.13	203.27	-0.163992	0.224281	0.371835	0.660031	n.s.	SRI	protein_coding	NEO_ctl vs AD_ctl
ENSG00000075151.20	313.183	0.214015	0.230728	0.253488	0.541678	n.s.	EIF4G3	protein_coding	NEO_ctl vs AD_ctl
ENSG00000075188.9	60.9338	-0.03546	0.239034	0.849695	1	n.s.	NUP37	protein_coding	NEO_ctl vs AD_ctl
ENSG00000075213.11	47.3473	0.973311	0.540518	0.00534531	0.051903	n.s.	SEMA3A	protein_coding	NEO_ctl vs AD_ctl
ENSG00000075223.14	408.457	0.219866	0.270229	0.285985	0.593331	n.s.	SEMA3C	protein_coding	NEO_ctl vs AD_ctl
ENSG00000075234.17	89.8241	-0.254161	0.267841	0.20269	0.567554	n.s.	TTC38	protein_coding	NEO_ctl vs AD_ctl
ENSG00000075239.14	48.9387	-0.126087	0.250776	0.513568	0.851776	n.s.	ACAT1	protein_coding	NEO_ctl vs AD_ctl
ENSG00000075240.17	288.368	-0.371976	0.238322	0.061873	0.228173	n.s.	GRAMD4	protein_coding	NEO_ctl vs AD_ctl
ENSG00000075275.16	56.6773	0.849065	0.455455	0.00493797	0.0490339	n.s.	CELSR1	protein_coding	NEO_ctl vs AD_ctl
ENSG00000075292.19	868.148	-0.055154	0.179079	0.72689	0.829442	n.s.	ZNF638	protein_coding	NEO_ctl vs AD_ctl
ENSG00000075303.13	207.982	0.682621	0.261073	0.00205097	0.0178185	n.s.	SLC25A40	protein_coding	NEO_ctl vs AD_ctl
ENSG00000075336.12	53.0546	0.0856633	0.269275	0.672036	0.87668	n.s.	TIMM21	protein_coding	NEO_ctl vs AD_ctl
ENSG00000075391.16	151.934	0.585541	0.266503	0.00668854	0.0511207	n.s.	RASAL2	protein_coding	NEO_ctl vs AD_ctl
ENSG00000075399.14	88.3622	0.383247	0.261717	0.06459	0.293797	n.s.	VPS9D1	protein_coding	NEO_ctl vs AD_ctl
ENSG00000075407.18	167.562	0.0696318	0.194108	0.690963	0.867596	n.s.	ZNF37A	protein_coding	NEO_ctl vs AD_ctl
ENSG00000075413.18	670.526	0.207029	0.177794	0.187317	0.428481	n.s.	MARK3	protein_coding	NEO_ctl vs AD_ctl
ENSG00000075415.12	1065.1	0.0978159	0.15185	0.484761	0.697667	n.s.	SLC25A3	protein_coding	NEO_ctl vs AD_ctl
ENSG00000075420.13	2292.1	0.290575	0.21253	0.113713	0.319015	n.s.	FNDC3B	protein_coding	NEO_ctl vs AD_ctl
ENSG00000075426.12	1321.24	0.297058	0.269819	0.140829	0.374021	n.s.	FOSL2	protein_coding	NEO_ctl vs AD_ctl
ENSG00000075539.15	815.023	-0.302177	0.161155	0.0398672	0.161528	n.s.	FRYL	protein_coding	NEO_ctl vs AD_ctl
ENSG00000075568.17	604.135	0.0158302	0.195532	0.929184	0.958697	n.s.	TMEM131	protein_coding	NEO_ctl vs AD_ctl
ENSG00000075618.18	708.164	0.511564	0.40446	0.0361109	0.157745	n.s.	FSCN1	protein_coding	NEO_ctl vs AD_ctl
ENSG00000075624.16	45655.8	-0.140375	0.17743	0.368293	0.620925	n.s.	ACTB	protein_coding	NEO_ctl vs AD_ctl
ENSG00000075651.16	648.153	0.265725	0.330063	0.234342	0.479411	n.s.	PLD1	protein_coding	NEO_ctl vs AD_ctl
ENSG00000075702.18	8.61983	0.11975	0.360033	0.509832	0.850256	n.s.	WDR62	protein_coding	NEO_ctl vs AD_ctl
ENSG00000075711.21	165.376	-0.0803962	0.183919	0.616296	0.83442	n.s.	DLG1	protein_coding	NEO_ctl vs AD_ctl
ENSG00000075785.13	797.424	0.239723	0.194974	0.158429	0.401895	n.s.	RAB7A	protein_coding	NEO_ctl vs AD_ctl
ENSG00000075790.10	7.26409	0.0661265	0.345424	0.71137	1	n.s.	BCAP29	protein_coding	NEO_ctl vs AD_ctl
ENSG00000075826.17	33.446	-0.467001	0.349938	0.0572831	0.272839	n.s.	SEC31B	protein_coding	NEO_ctl vs AD_ctl
ENSG00000075856.12	436.23	-0.0319496	0.176696	0.831235	1	n.s.	SART3	protein_coding	NEO_ctl vs AD_ctl
ENSG00000075884.14	96.9845	-0.657484	0.34676	0.0113346	0.0909077	n.s.	ARHGAP15	protein_coding	NEO_ctl vs AD_ctl
ENSG00000075914.13	62.3723	0.270617	0.307088	0.21874	0.582237	n.s.	EXOSC7	protein_coding	NEO_ctl vs AD_ctl
ENSG00000075945.13	84.1583	-0.0455268	0.236178	0.807836	1	n.s.	KIFAP3	protein_coding	NEO_ctl vs AD_ctl
ENSG00000075975.16	128.392	-0.00490069	0.198817	0.975097	0.973362	n.s.	MKRN2	protein_coding	NEO_ctl vs AD_ctl
ENSG00000076003.5	57.2077	-0.124686	0.259451	0.520635	0.858969	n.s.	MCM6	protein_coding	NEO_ctl vs AD_ctl
ENSG00000076043.10	28.9286	-0.255394	0.310108	0.235648	0.555732	n.s.	REXO2	protein_coding	NEO_ctl vs AD_ctl
ENSG00000076053.10	132.26	0.206234	0.203742	0.243117	0.541608	n.s.	RBM7	protein_coding	NEO_ctl vs AD_ctl
ENSG00000076067.13	34.3863	-1.27735	0.417441	0.000187405	0.00382721	down	RBMS2	protein_coding	NEO_ctl vs AD_ctl
ENSG00000076108.11	611.115	-0.241219	0.219458	0.183672	0.471665	n.s.	BAZ2A	protein_coding	NEO_ctl vs AD_ctl
ENSG00000076201.15	144.885	0.346882	0.245226	0.0828611	0.293113	n.s.	PTPN23	protein_coding	NEO_ctl vs AD_ctl
ENSG00000076242.15	373.712	0.143074	0.164435	0.348298	0.649905	n.s.	MLH1	protein_coding	NEO_ctl vs AD_ctl
ENSG00000076248.10	13.6569	-0.0679661	0.323056	0.71423	1	n.s.	UNG	protein_coding	NEO_ctl vs AD_ctl
ENSG00000076258.10	13.6701	-0.377543	0.442349	0.113329	0.440082	n.s.	FMO4	protein_coding	NEO_ctl vs AD_ctl
ENSG00000076321.11	85.9811	-0.0107404	0.204801	0.94485	1	n.s.	KLHL20	protein_coding	NEO_ctl vs AD_ctl
ENSG00000076351.13	117.531	-1.83258	0.345032	8.84899e-09	4.08735e-07	down	SLC46A1	protein_coding	NEO_ctl vs AD_ctl
ENSG00000076356.7	78.6822	0.118332	0.256417	0.54428	0.871263	n.s.	PLXNA2	protein_coding	NEO_ctl vs AD_ctl
ENSG00000076382.17	24.6762	0.388645	0.375593	0.105971	0.423555	n.s.	SPAG5	protein_coding	NEO_ctl vs AD_ctl
ENSG00000076513.17	689.762	-0.168062	0.227404	0.351773	0.591626	n.s.	ANKRD13A	protein_coding	NEO_ctl vs AD_ctl
ENSG00000076554.15	21.3889	-1.24622	0.719871	0.00567002	0.0647368	n.s.	TPD52	protein_coding	NEO_ctl vs AD_ctl
ENSG00000076555.15	29.1393	-1.45411	0.488989	0.000202121	0.00367877	down	ACACB	protein_coding	NEO_ctl vs AD_ctl
ENSG00000076604.15	23.8223	0.202458	0.372366	0.28997	0.668178	n.s.	TRAF4	protein_coding	NEO_ctl vs AD_ctl
ENSG00000076641.4	466.468	-0.0450571	0.280519	0.823942	0.91306	n.s.	PAG1	protein_coding	NEO_ctl vs AD_ctl
ENSG00000076650.7	52.6303	0.0198699	0.240083	0.934402	1	n.s.	GPATCH1	protein_coding	NEO_ctl vs AD_ctl
ENSG00000076662.10	91.439	0.0972829	0.271941	0.625295	0.916414	n.s.	ICAM3	protein_coding	NEO_ctl vs AD_ctl
ENSG00000076685.18	661.375	-0.0099794	0.153968	0.93988	0.919697	n.s.	NT5C2	protein_coding	NEO_ctl vs AD_ctl
ENSG00000076716.9	12.67	0.137459	0.366642	0.433493	0.871126	n.s.	GPC4	protein_coding	NEO_ctl vs AD_ctl
ENSG00000076770.14	104.997	-1.40349	0.322353	1.52501e-06	4.22107e-05	down	MBNL3	protein_coding	NEO_ctl vs AD_ctl
ENSG00000076924.12	215.995	0.188657	0.228245	0.320327	0.578345	n.s.	XAB2	protein_coding	NEO_ctl vs AD_ctl
ENSG00000076928.17	362.215	0.0425406	0.188701	0.866993	1	n.s.	ARHGEF1	protein_coding	NEO_ctl vs AD_ctl
ENSG00000076944.16	249.6	0.383442	0.253353	0.0589866	0.22208	n.s.	STXBP2	protein_coding	NEO_ctl vs AD_ctl
ENSG00000076984.17	110.252	0.265105	0.276446	0.195314	0.469956	n.s.	MAP2K7	protein_coding	NEO_ctl vs AD_ctl
ENSG00000077044.10	170.754	-0.107606	0.246264	0.565486	0.79773	n.s.	DGKD	protein_coding	NEO_ctl vs AD_ctl
ENSG00000077063.11	41.3149	-0.0810092	0.311574	0.667484	0.874462	n.s.	CTTNBP2	protein_coding	NEO_ctl vs AD_ctl
ENSG00000077097.15	866.712	0.00366846	0.165974	0.994411	0.923693	n.s.	TOP2B	protein_coding	NEO_ctl vs AD_ctl
ENSG00000077147.16	1257.43	0.00209482	0.14771	0.995954	0.924084	n.s.	TM9SF3	protein_coding	NEO_ctl vs AD_ctl
ENSG00000077150.20	2363.5	0.673113	0.229658	0.000599775	0.00640464	n.s.	NFKB2	protein_coding	NEO_ctl vs AD_ctl
ENSG00000077152.11	5.27902	-0.0316439	0.361117	0.81933	1	n.s.	UBE2T	protein_coding	NEO_ctl vs AD_ctl
ENSG00000077157.22	91.8842	-0.152924	0.204693	0.377978	0.758138	n.s.	PPP1R12B	protein_coding	NEO_ctl vs AD_ctl
ENSG00000077232.18	575.058	0.169138	0.184023	0.303931	0.661794	n.s.	DNAJC10	protein_coding	NEO_ctl vs AD_ctl
ENSG00000077235.18	321.567	0.12291	0.17556	0.444034	0.712086	n.s.	GTF3C1	protein_coding	NEO_ctl vs AD_ctl
ENSG00000077238.14	869.909	0.268002	0.202341	0.117399	0.331007	n.s.	IL4R	protein_coding	NEO_ctl vs AD_ctl
ENSG00000077254.14	518.302	-0.248502	0.218445	0.165296	0.426207	n.s.	USP33	protein_coding	NEO_ctl vs AD_ctl
ENSG00000077312.9	174.489	-0.205319	0.190544	0.218137	0.485024	n.s.	SNRPA	protein_coding	NEO_ctl vs AD_ctl
ENSG00000077348.9	39.3626	0.0416232	0.278215	0.842394	1	n.s.	EXOSC5	protein_coding	NEO_ctl vs AD_ctl
ENSG00000077380.15	548.216	0.0425077	0.152259	0.763282	0.969508	n.s.	DYNC1I2	protein_coding	NEO_ctl vs AD_ctl
ENSG00000077420.16	115.768	-0.334315	0.251831	0.0947387	0.298307	n.s.	APBB1IP	protein_coding	NEO_ctl vs AD_ctl
ENSG00000077454.16	119.957	0.16506	0.216785	0.365076	0.662651	n.s.	LRCH4	protein_coding	NEO_ctl vs AD_ctl
ENSG00000077458.13	181.48	0.0650196	0.183713	0.697256	0.825873	n.s.	FAM76B	protein_coding	NEO_ctl vs AD_ctl
ENSG00000077463.15	73.438	0.288979	0.274719	0.167737	0.509629	n.s.	SIRT6	protein_coding	NEO_ctl vs AD_ctl
ENSG00000077514.9	143.903	-0.0692911	0.209073	0.6892	0.847469	n.s.	POLD3	protein_coding	NEO_ctl vs AD_ctl
ENSG00000077549.18	729.784	0.0648871	0.193916	0.700894	0.812028	n.s.	CAPZB	protein_coding	NEO_ctl vs AD_ctl
ENSG00000077585.14	1004.77	0.141008	0.18635	0.393692	0.631162	n.s.	GPR137B	protein_coding	NEO_ctl vs AD_ctl
ENSG00000077684.16	60.0138	-0.481469	0.270207	0.0247186	0.157745	n.s.	JADE1	protein_coding	NEO_ctl vs AD_ctl
ENSG00000077713.19	81.0517	-0.185951	0.228913	0.316025	0.703344	n.s.	SLC25A43	protein_coding	NEO_ctl vs AD_ctl
ENSG00000077721.16	327.496	0.286859	0.189849	0.0849142	0.300345	n.s.	UBE2A	protein_coding	NEO_ctl vs AD_ctl
ENSG00000077782.20	44.8034	0.514508	0.443271	0.0448516	0.232492	n.s.	FGFR1	protein_coding	NEO_ctl vs AD_ctl
ENSG00000077984.6	45.0265	-1.07293	0.563232	0.00365091	0.0336393	down	CST7	protein_coding	NEO_ctl vs AD_ctl
ENSG00000078043.16	125.116	-0.247375	0.232973	0.191051	0.478432	n.s.	PIAS2	protein_coding	NEO_ctl vs AD_ctl
ENSG00000078061.13	312.997	0.0311052	0.185019	0.853618	0.924841	n.s.	ARAF	protein_coding	NEO_ctl vs AD_ctl
ENSG00000078070.13	91.263	-0.293164	0.221201	0.113965	0.412541	n.s.	MCCC1	protein_coding	NEO_ctl vs AD_ctl
ENSG00000078081.8	3118.61	-1.21345	0.328816	1.3669e-05	0.000274556	down	LAMP3	protein_coding	NEO_ctl vs AD_ctl
ENSG00000078124.12	169.591	0.366738	0.226624	0.0541163	0.215424	n.s.	ACER3	protein_coding	NEO_ctl vs AD_ctl
ENSG00000078140.14	324.654	0.142257	0.192199	0.396755	0.678902	n.s.	UBE2K	protein_coding	NEO_ctl vs AD_ctl
ENSG00000078142.13	351.458	0.00428117	0.161429	0.953758	0.972033	n.s.	PIK3C3	protein_coding	NEO_ctl vs AD_ctl
ENSG00000078177.14	193.718	0.471066	0.231239	0.016666	0.0897486	n.s.	N4BP2	protein_coding	NEO_ctl vs AD_ctl
ENSG00000078237.7	70.6098	0.0588685	0.260895	0.771369	1	n.s.	TIGAR	protein_coding	NEO_ctl vs AD_ctl
ENSG00000078246.17	44.0695	0.351179	0.301442	0.110271	0.362894	n.s.	TULP3	protein_coding	NEO_ctl vs AD_ctl
ENSG00000078269.15	58.0099	0.0555783	0.305978	0.772672	1	n.s.	SYNJ2	protein_coding	NEO_ctl vs AD_ctl
ENSG00000078304.19	645.403	-0.470167	0.209821	0.00948969	0.0597169	n.s.	PPP2R5C	protein_coding	NEO_ctl vs AD_ctl
ENSG00000078319.9	14.6564	0.374133	0.440928	0.119395	0.423003	n.s.	PMS2P1	unprocessed_pseudogene	NEO_ctl vs AD_ctl
ENSG00000078369.18	1634.39	0.270878	0.179871	0.088121	0.278366	n.s.	GNB1	protein_coding	NEO_ctl vs AD_ctl
ENSG00000078401.7	64.8565	0.0040344	0.349062	0.983963	1	n.s.	EDN1	protein_coding	NEO_ctl vs AD_ctl
ENSG00000078403.17	209.697	-0.0451493	0.205918	0.795609	0.855189	n.s.	MLLT10	protein_coding	NEO_ctl vs AD_ctl
ENSG00000078487.17	13.4403	0.134715	0.352171	0.470606	0.825873	n.s.	ZCWPW1	protein_coding	NEO_ctl vs AD_ctl
ENSG00000078589.13	56.657	-1.81484	0.338713	3.79121e-09	2.4894e-07	down	P2RY10	protein_coding	NEO_ctl vs AD_ctl
ENSG00000078596.11	21.6505	0.289019	0.382815	0.194819	0.584628	n.s.	ITM2A	protein_coding	NEO_ctl vs AD_ctl
ENSG00000078618.21	682.219	0.0757743	0.180428	0.658759	0.789988	n.s.	NRDC	protein_coding	NEO_ctl vs AD_ctl
ENSG00000078668.14	304.183	-0.0189363	0.162015	0.894663	0.936576	n.s.	VDAC3	protein_coding	NEO_ctl vs AD_ctl
ENSG00000078674.17	681.307	0.0500645	0.178169	0.736813	0.848102	n.s.	PCM1	protein_coding	NEO_ctl vs AD_ctl
ENSG00000078687.17	35.6726	-0.0190462	0.274116	0.921005	1	n.s.	TNRC6C	protein_coding	NEO_ctl vs AD_ctl
ENSG00000078699.21	74.9456	0.0349979	0.238188	0.862178	1	n.s.	CBFA2T2	protein_coding	NEO_ctl vs AD_ctl
ENSG00000078747.15	905.13	0.144357	0.15018	0.299448	0.543779	n.s.	ITCH	protein_coding	NEO_ctl vs AD_ctl
ENSG00000078804.13	84.1271	0.425536	0.350221	0.0750206	0.32621	n.s.	TP53INP2	protein_coding	NEO_ctl vs AD_ctl
ENSG00000078808.17	856.482	0.357158	0.160089	0.0142869	0.0784791	n.s.	SDF4	protein_coding	NEO_ctl vs AD_ctl
ENSG00000078902.16	230.812	0.352225	0.223532	0.0623891	0.242128	n.s.	TOLLIP	protein_coding	NEO_ctl vs AD_ctl
ENSG00000078967.13	95.7573	-0.147668	0.255373	0.453206	0.816347	n.s.	UBE2D4	protein_coding	NEO_ctl vs AD_ctl
ENSG00000079134.12	161.625	-0.0591774	0.201232	0.728287	0.860684	n.s.	THOC1	protein_coding	NEO_ctl vs AD_ctl
ENSG00000079215.14	1354.03	0.838628	0.349431	0.00242501	0.021199	n.s.	SLC1A3	protein_coding	NEO_ctl vs AD_ctl
ENSG00000079246.16	1618.21	-0.00499188	0.138162	0.967405	0.938721	n.s.	XRCC5	protein_coding	NEO_ctl vs AD_ctl
ENSG00000079257.8	118.163	0.053293	0.294771	0.786877	0.874441	n.s.	LXN	protein_coding	NEO_ctl vs AD_ctl
ENSG00000079263.19	120.485	-2.35977	0.380092	4.40573e-11	2.99633e-09	down	SP140	protein_coding	NEO_ctl vs AD_ctl
ENSG00000079277.21	436.185	0.769773	0.175216	1.88874e-06	5.26023e-05	n.s.	MKNK1	protein_coding	NEO_ctl vs AD_ctl
ENSG00000079308.19	505.54	0.160892	0.220857	0.376561	0.651604	n.s.	TNS1	protein_coding	NEO_ctl vs AD_ctl
ENSG00000079313.15	111.971	0.248094	0.301935	0.240199	0.521167	n.s.	REXO1	protein_coding	NEO_ctl vs AD_ctl
ENSG00000079332.15	904.79	-0.0300052	0.180534	0.850778	0.87668	n.s.	SAR1A	protein_coding	NEO_ctl vs AD_ctl
ENSG00000079335.20	60.3748	-0.0648041	0.271735	0.74194	0.992113	n.s.	CDC14A	protein_coding	NEO_ctl vs AD_ctl
ENSG00000079337.16	14.8937	0.436235	0.66544	0.0522927	0.278366	n.s.	RAPGEF3	protein_coding	NEO_ctl vs AD_ctl
ENSG00000079387.14	160.051	0.0314344	0.185888	0.851929	0.918832	n.s.	SENP1	protein_coding	NEO_ctl vs AD_ctl
ENSG00000079432.7	270.821	0.351938	0.255677	0.0830335	0.283504	n.s.	CIC	protein_coding	NEO_ctl vs AD_ctl
ENSG00000079459.13	192.942	-0.0214169	0.221299	0.902829	0.94006	n.s.	FDFT1	protein_coding	NEO_ctl vs AD_ctl
ENSG00000079462.7	10.3418	-0.161441	0.373226	0.365488	0.819275	n.s.	PAFAH1B3	protein_coding	NEO_ctl vs AD_ctl
ENSG00000079482.13	21.8001	-0.849952	0.514063	0.00930229	0.0781639	n.s.	OPHN1	protein_coding	NEO_ctl vs AD_ctl
ENSG00000079616.12	78.2473	-0.000690095	0.248463	0.989026	1	n.s.	KIF22	protein_coding	NEO_ctl vs AD_ctl
ENSG00000079691.18	16.1441	0.0227209	0.312045	0.909666	1	n.s.	CARMIL1	protein_coding	NEO_ctl vs AD_ctl
ENSG00000079739.17	17.7184	-0.566625	0.565085	0.0438787	0.240299	n.s.	PGM1	protein_coding	NEO_ctl vs AD_ctl
ENSG00000079785.15	289.034	0.16027	0.171327	0.303648	0.60055	n.s.	DDX1	protein_coding	NEO_ctl vs AD_ctl
ENSG00000079805.16	840.886	0.204511	0.15943	0.163608	0.392783	n.s.	DNM2	protein_coding	NEO_ctl vs AD_ctl
ENSG00000079819.19	87.377	-0.400886	0.26767	0.054796	0.267025	n.s.	EPB41L2	protein_coding	NEO_ctl vs AD_ctl
ENSG00000079950.14	967.866	-0.0103384	0.178892	0.945265	0.911892	n.s.	STX7	protein_coding	NEO_ctl vs AD_ctl
ENSG00000079974.17	36.7695	-0.0928033	0.281395	0.644567	0.869845	n.s.	RABL2B	protein_coding	NEO_ctl vs AD_ctl
ENSG00000079999.14	262.325	0.523556	0.192779	0.00222098	0.0196214	n.s.	KEAP1	protein_coding	NEO_ctl vs AD_ctl
ENSG00000080189.15	218.364	0.149905	0.177501	0.340334	0.623946	n.s.	SLC35C2	protein_coding	NEO_ctl vs AD_ctl
ENSG00000080200.10	490.27	-0.181981	0.199036	0.286601	0.577381	n.s.	CRYBG3	protein_coding	NEO_ctl vs AD_ctl
ENSG00000080298.15	63.1776	-0.0987718	0.248752	0.607006	0.914979	n.s.	RFX3	protein_coding	NEO_ctl vs AD_ctl
ENSG00000080345.18	921.534	0.0862829	0.179461	0.595922	0.776146	n.s.	RIF1	protein_coding	NEO_ctl vs AD_ctl
ENSG00000080371.6	903.528	0.22493	0.144893	0.0934901	0.290951	n.s.	RAB21	protein_coding	NEO_ctl vs AD_ctl
ENSG00000080503.24	493.604	-0.332977	0.183151	0.0363475	0.194624	n.s.	SMARCA2	protein_coding	NEO_ctl vs AD_ctl
ENSG00000080546.13	100.013	-0.168121	0.229854	0.356381	0.733433	n.s.	SESN1	protein_coding	NEO_ctl vs AD_ctl
ENSG00000080573.7	6.32031	0.0342445	0.381887	0.7363	1	n.s.	COL5A3	protein_coding	NEO_ctl vs AD_ctl
ENSG00000080603.17	31.5066	0.0813252	0.275447	0.686787	0.951806	n.s.	SRCAP	protein_coding	NEO_ctl vs AD_ctl
ENSG00000080608.10	247.928	0.204057	0.240427	0.296691	0.546793	n.s.	PUM3	protein_coding	NEO_ctl vs AD_ctl
ENSG00000080802.18	175.261	0.122334	0.216929	0.501957	0.745433	n.s.	CNOT4	protein_coding	NEO_ctl vs AD_ctl
ENSG00000080815.19	1552.25	0.0499609	0.148405	0.724993	0.837574	n.s.	PSEN1	protein_coding	NEO_ctl vs AD_ctl
ENSG00000080819.9	109.31	-0.0152648	0.317642	0.924937	0.950427	n.s.	CPOX	protein_coding	NEO_ctl vs AD_ctl
ENSG00000080822.17	272.304	0.0698151	0.188689	0.673955	0.81609	n.s.	CLDND1	protein_coding	NEO_ctl vs AD_ctl
ENSG00000080824.18	3363.01	0.120757	0.221153	0.515428	0.729908	n.s.	HSP90AA1	protein_coding	NEO_ctl vs AD_ctl
ENSG00000080839.12	58.3105	-0.195573	0.24933	0.322698	0.704316	n.s.	RBL1	protein_coding	NEO_ctl vs AD_ctl
ENSG00000080845.17	150.811	0.00637753	0.209696	0.975	0.963626	n.s.	DLGAP4	protein_coding	NEO_ctl vs AD_ctl
ENSG00000080947.15	10.7431	-0.0865048	0.343887	0.621506	1	n.s.	CROCCP3	transcribed_unprocessed_pseudogene	NEO_ctl vs AD_ctl
ENSG00000080986.13	7.16324	0.163919	0.394309	0.326499	0.70546	n.s.	NDC80	protein_coding	NEO_ctl vs AD_ctl
ENSG00000081014.11	157.798	-0.213524	0.220275	0.236662	0.520112	n.s.	AP4E1	protein_coding	NEO_ctl vs AD_ctl
ENSG00000081019.13	213.598	-0.216898	0.170929	0.154237	0.411286	n.s.	RSBN1	protein_coding	NEO_ctl vs AD_ctl
ENSG00000081026.19	24.5663	0.672406	0.469303	0.0244959	0.162456	n.s.	MAGI3	protein_coding	NEO_ctl vs AD_ctl
ENSG00000081041.9	617.118	1.14916	0.301231	1.71209e-05	0.000360654	up	CXCL2	protein_coding	NEO_ctl vs AD_ctl
ENSG00000081059.20	31.9269	-0.4711	0.561503	0.0639265	0.260286	n.s.	TCF7	protein_coding	NEO_ctl vs AD_ctl
ENSG00000081087.15	659.526	0.323568	0.167668	0.0334173	0.145359	n.s.	OSTM1	protein_coding	NEO_ctl vs AD_ctl
ENSG00000081148.12	6.33854	0.103457	0.372304	0.515018	0.902004	n.s.	IMPG2	protein_coding	NEO_ctl vs AD_ctl
ENSG00000081154.12	354.571	-0.0282784	0.164279	0.847956	1	n.s.	PCNP	protein_coding	NEO_ctl vs AD_ctl
ENSG00000081177.18	37.1463	-0.100049	0.254353	0.610896	0.9552	n.s.	EXD2	protein_coding	NEO_ctl vs AD_ctl
ENSG00000081181.8	20.4272	0.934989	0.669978	0.0102826	0.0886798	n.s.	ARG2	protein_coding	NEO_ctl vs AD_ctl
ENSG00000081189.15	177.731	-0.211147	0.282468	0.286364	0.558007	n.s.	MEF2C	protein_coding	NEO_ctl vs AD_ctl
ENSG00000081237.20	6016.34	-0.371116	0.239437	0.0555562	0.203969	n.s.	PTPRC	protein_coding	NEO_ctl vs AD_ctl
ENSG00000081307.12	72.0496	0.0170724	0.241324	0.930867	1	n.s.	UBA5	protein_coding	NEO_ctl vs AD_ctl
ENSG00000081320.11	1251.61	-0.157201	0.22857	0.393742	0.637578	n.s.	STK17B	protein_coding	NEO_ctl vs AD_ctl
ENSG00000081377.17	10.8027	-0.0785732	0.339256	0.662942	0.939364	n.s.	CDC14B	protein_coding	NEO_ctl vs AD_ctl
ENSG00000081386.12	69.7465	-0.18503	0.231584	0.321593	0.702894	n.s.	ZNF510	protein_coding	NEO_ctl vs AD_ctl
ENSG00000081665.14	115.495	-0.031027	0.203702	0.854695	0.942388	n.s.	ZNF506	protein_coding	NEO_ctl vs AD_ctl
ENSG00000081692.12	95.2599	0.0508434	0.212349	0.782308	1	n.s.	JMJD4	protein_coding	NEO_ctl vs AD_ctl
ENSG00000081721.12	68.0998	0.0563468	0.21955	0.753777	1	n.s.	DUSP12	protein_coding	NEO_ctl vs AD_ctl
ENSG00000081760.17	30.6753	-0.00915755	0.269372	0.961161	1	n.s.	AACS	protein_coding	NEO_ctl vs AD_ctl
ENSG00000081791.9	276.158	0.116065	0.18437	0.478797	0.729407	n.s.	DELE1	protein_coding	NEO_ctl vs AD_ctl
ENSG00000081870.11	60.1657	-0.146799	0.267966	0.455575	0.816256	n.s.	HSPB11	protein_coding	NEO_ctl vs AD_ctl
ENSG00000081913.14	69.7178	0.1394	0.231991	0.482581	0.841086	n.s.	PHLPP1	protein_coding	NEO_ctl vs AD_ctl
ENSG00000081923.14	12.4893	1.97215	0.661752	0.000160499	0.00344143	up	ATP8B1	protein_coding	NEO_ctl vs AD_ctl
ENSG00000081985.11	30.1337	0.73932	0.898864	0.0246578	0.157459	n.s.	IL12RB2	protein_coding	NEO_ctl vs AD_ctl
ENSG00000082014.16	14.1629	-0.315015	0.449576	0.143372	0.485449	n.s.	SMARCD3	protein_coding	NEO_ctl vs AD_ctl
ENSG00000082068.9	146.057	-0.318823	0.198832	0.0644028	0.242155	n.s.	WDR70	protein_coding	NEO_ctl vs AD_ctl
ENSG00000082074.18	2290.91	-0.819446	0.420264	0.00530289	0.0367893	n.s.	FYB1	protein_coding	NEO_ctl vs AD_ctl
ENSG00000082146.13	51.9378	-0.498121	0.304607	0.030974	0.162215	n.s.	STRADB	protein_coding	NEO_ctl vs AD_ctl
ENSG00000082153.18	928.188	0.25587	0.172914	0.0989839	0.289481	n.s.	BZW1	protein_coding	NEO_ctl vs AD_ctl
ENSG00000082212.13	419.324	-0.0521341	0.177617	0.743501	0.895825	n.s.	ME2	protein_coding	NEO_ctl vs AD_ctl
ENSG00000082213.18	174.525	0.056606	0.198826	0.7445	0.85854	n.s.	C5orf22	protein_coding	NEO_ctl vs AD_ctl
ENSG00000082258.13	569.927	0.0414466	0.168233	0.794533	0.900769	n.s.	CCNT2	protein_coding	NEO_ctl vs AD_ctl
ENSG00000082269.16	147.869	-0.312251	0.213963	0.0841448	0.296001	n.s.	FAM135A	protein_coding	NEO_ctl vs AD_ctl
ENSG00000082293.13	9.64905	-0.00222075	0.354155	0.982692	1	n.s.	COL19A1	protein_coding	NEO_ctl vs AD_ctl
ENSG00000082397.17	2878.52	0.0682501	0.223677	0.711049	0.836935	n.s.	EPB41L3	protein_coding	NEO_ctl vs AD_ctl
ENSG00000082438.17	19.7026	-0.543884	0.513841	0.0533075	0.300487	n.s.	COBLL1	protein_coding	NEO_ctl vs AD_ctl
ENSG00000082512.15	47.2502	-0.440909	0.333222	0.061804	0.285049	n.s.	TRAF5	protein_coding	NEO_ctl vs AD_ctl
ENSG00000082515.18	51.1399	-0.108881	0.262992	0.578371	0.934542	n.s.	MRPL22	protein_coding	NEO_ctl vs AD_ctl
ENSG00000082516.9	141.182	-0.256926	0.239358	0.185645	0.471665	n.s.	GEMIN5	protein_coding	NEO_ctl vs AD_ctl
ENSG00000082641.16	1020.59	0.037922	0.198682	0.823771	0.867081	n.s.	NFE2L1	protein_coding	NEO_ctl vs AD_ctl
ENSG00000082701.15	358.293	0.182311	0.172869	0.238248	0.58804	n.s.	GSK3B	protein_coding	NEO_ctl vs AD_ctl
ENSG00000082781.12	66.4559	0.0350064	0.253461	0.856807	1	n.s.	ITGB5	protein_coding	NEO_ctl vs AD_ctl
ENSG00000082805.20	218.066	-0.0405803	0.174333	0.79905	0.906048	n.s.	ERC1	protein_coding	NEO_ctl vs AD_ctl
ENSG00000082898.17	1408.36	-0.103921	0.189146	0.525231	0.72118	n.s.	XPO1	protein_coding	NEO_ctl vs AD_ctl
ENSG00000082996.19	1473.77	0.418374	0.167039	0.00586447	0.0402894	n.s.	RNF13	protein_coding	NEO_ctl vs AD_ctl
ENSG00000083093.10	114.866	-0.0878785	0.207513	0.618996	0.813769	n.s.	PALB2	protein_coding	NEO_ctl vs AD_ctl
ENSG00000083097.14	185.866	-0.775818	0.215183	5.87272e-05	0.000973933	n.s.	DOP1A	protein_coding	NEO_ctl vs AD_ctl
ENSG00000083099.11	205.518	0.262222	0.189411	0.116956	0.33922	n.s.	LYRM2	protein_coding	NEO_ctl vs AD_ctl
ENSG00000083123.15	9.92567	-0.0492413	0.341199	0.776042	1	n.s.	BCKDHB	protein_coding	NEO_ctl vs AD_ctl
ENSG00000083168.11	713.881	-0.0406744	0.191584	0.785774	0.847022	n.s.	KAT6A	protein_coding	NEO_ctl vs AD_ctl
ENSG00000083223.18	801.348	0.0982787	0.177155	0.556771	0.733433	n.s.	TUT7	protein_coding	NEO_ctl vs AD_ctl
ENSG00000083290.20	135.119	-0.123929	0.247873	0.519239	0.752134	n.s.	ULK2	protein_coding	NEO_ctl vs AD_ctl
ENSG00000083312.17	1288.41	0.0358883	0.184803	0.826267	0.875614	n.s.	TNPO1	protein_coding	NEO_ctl vs AD_ctl
ENSG00000083444.17	254.676	-0.238873	0.212846	0.175703	0.451061	n.s.	PLOD1	protein_coding	NEO_ctl vs AD_ctl
ENSG00000083457.12	80.9201	-0.179831	0.237057	0.345618	0.72631	n.s.	ITGAE	protein_coding	NEO_ctl vs AD_ctl
ENSG00000083520.15	484.416	0.104357	0.166817	0.485103	0.740645	n.s.	DIS3	protein_coding	NEO_ctl vs AD_ctl
ENSG00000083535.16	108.653	0.0157987	0.205575	0.933033	0.949776	n.s.	PIBF1	protein_coding	NEO_ctl vs AD_ctl
ENSG00000083544.15	83.6511	-0.39007	0.248675	0.0543864	0.26428	n.s.	TDRD3	protein_coding	NEO_ctl vs AD_ctl
ENSG00000083635.8	28.9074	-0.0553812	0.292719	0.781678	1	n.s.	NUFIP1	protein_coding	NEO_ctl vs AD_ctl
ENSG00000083642.19	206.684	-0.190448	0.191828	0.250186	0.521295	n.s.	PDS5B	protein_coding	NEO_ctl vs AD_ctl
ENSG00000083720.13	30.9152	-0.277024	0.309905	0.203547	0.562129	n.s.	OXCT1	protein_coding	NEO_ctl vs AD_ctl
ENSG00000083750.12	48.1399	0.00896939	0.247926	0.966575	1	n.s.	RRAGB	protein_coding	NEO_ctl vs AD_ctl
ENSG00000083799.17	1054.28	0.0215531	0.142124	0.879929	0.903728	n.s.	CYLD	protein_coding	NEO_ctl vs AD_ctl
ENSG00000083807.10	6.3133	0.04499	0.358552	0.770639	1	n.s.	SLC27A5	protein_coding	NEO_ctl vs AD_ctl
ENSG00000083812.12	54.3395	0.0862065	0.251971	0.665971	0.94095	n.s.	ZNF324	protein_coding	NEO_ctl vs AD_ctl
ENSG00000083814.13	52.8231	0.0951754	0.272279	0.633506	0.971542	n.s.	ZNF671	protein_coding	NEO_ctl vs AD_ctl
ENSG00000083817.9	28.8347	0.0878201	0.309724	0.663934	0.872979	n.s.	ZNF416	protein_coding	NEO_ctl vs AD_ctl
ENSG00000083828.16	91.572	0.0217503	0.232174	0.910844	1	n.s.	ZNF586	protein_coding	NEO_ctl vs AD_ctl
ENSG00000083838.16	23.9872	-0.0470877	0.317252	0.809449	1	n.s.	ZNF446	protein_coding	NEO_ctl vs AD_ctl
ENSG00000083844.10	281.275	0.219726	0.205989	0.226197	0.494303	n.s.	ZNF264	protein_coding	NEO_ctl vs AD_ctl
ENSG00000083845.9	718.125	-0.075235	0.182471	0.627011	0.77907	n.s.	RPS5	protein_coding	NEO_ctl vs AD_ctl
ENSG00000083896.12	536.983	0.0551723	0.188058	0.742027	0.87814	n.s.	YTHDC1	protein_coding	NEO_ctl vs AD_ctl
ENSG00000083937.9	305.961	0.22398	0.200967	0.1989	0.479189	n.s.	CHMP2B	protein_coding	NEO_ctl vs AD_ctl
ENSG00000084070.12	1386.69	0.00896937	0.232279	0.963988	0.912152	n.s.	SMAP2	protein_coding	NEO_ctl vs AD_ctl
ENSG00000084072.17	99.1165	-0.436041	0.261069	0.0377092	0.209538	n.s.	PPIE	protein_coding	NEO_ctl vs AD_ctl
ENSG00000084073.9	438.156	0.159918	0.170886	0.302353	0.609517	n.s.	ZMPSTE24	protein_coding	NEO_ctl vs AD_ctl
ENSG00000084090.13	1155.62	-0.12879	0.151709	0.360119	0.6138	n.s.	STARD7	protein_coding	NEO_ctl vs AD_ctl
ENSG00000084092.7	77.3111	-0.192557	0.22567	0.301437	0.681466	n.s.	NOA1	protein_coding	NEO_ctl vs AD_ctl
ENSG00000084093.17	809.784	0.0680651	0.214176	0.717721	0.818937	n.s.	REST	protein_coding	NEO_ctl vs AD_ctl
ENSG00000084110.11	31.3773	0.0256674	0.270821	0.901012	0.991805	n.s.	HAL	protein_coding	NEO_ctl vs AD_ctl
ENSG00000084112.15	452.965	-0.103009	0.193634	0.537958	0.773402	n.s.	SSH1	protein_coding	NEO_ctl vs AD_ctl
ENSG00000084207.18	885.141	-0.771252	0.223665	8.43968e-05	0.00121936	n.s.	GSTP1	protein_coding	NEO_ctl vs AD_ctl
ENSG00000084234.17	2468.28	0.343702	0.16126	0.0182986	0.0968271	n.s.	APLP2	protein_coding	NEO_ctl vs AD_ctl
ENSG00000084444.14	70.2714	0.135441	0.246965	0.486718	0.845934	n.s.	FAM234B	protein_coding	NEO_ctl vs AD_ctl
ENSG00000084463.8	396.529	0.0752458	0.177635	0.636791	0.847613	n.s.	WBP11	protein_coding	NEO_ctl vs AD_ctl
ENSG00000084623.11	526.404	0.106592	0.172162	0.488129	0.816572	n.s.	EIF3I	protein_coding	NEO_ctl vs AD_ctl
ENSG00000084652.16	513.959	0.21211	0.168644	0.170183	0.452358	n.s.	TXLNA	protein_coding	NEO_ctl vs AD_ctl
ENSG00000084676.15	532.288	0.316907	0.202276	0.0722389	0.272683	n.s.	NCOA1	protein_coding	NEO_ctl vs AD_ctl
ENSG00000084693.16	31.1701	0.376916	0.360602	0.107695	0.362412	n.s.	AGBL5	protein_coding	NEO_ctl vs AD_ctl
ENSG00000084731.15	13.2733	0.170859	0.349644	0.380621	0.833329	n.s.	KIF3C	protein_coding	NEO_ctl vs AD_ctl
ENSG00000084733.11	1327.32	0.255488	0.190674	0.124023	0.342125	n.s.	RAB10	protein_coding	NEO_ctl vs AD_ctl
ENSG00000084734.9	13.9163	0.40353	0.716217	0.0109363	0.104227	n.s.	GCKR	protein_coding	NEO_ctl vs AD_ctl
ENSG00000084754.12	807.54	-0.0416396	0.147497	0.767591	0.859068	n.s.	HADHA	protein_coding	NEO_ctl vs AD_ctl
ENSG00000084764.12	18.6777	0.0275669	0.329409	0.882059	1	n.s.	MAPRE3	protein_coding	NEO_ctl vs AD_ctl
ENSG00000084774.14	150.286	-0.393069	0.255279	0.0577979	0.226073	n.s.	CAD	protein_coding	NEO_ctl vs AD_ctl
ENSG00000085063.16	208.612	0.591314	0.260483	0.00674623	0.0489487	n.s.	CD59	protein_coding	NEO_ctl vs AD_ctl
ENSG00000085117.12	654.521	1.69231	0.235391	3.16901e-14	2.95448e-12	up	CD82	protein_coding	NEO_ctl vs AD_ctl
ENSG00000085185.15	26.3559	-0.0447765	0.305737	0.814746	1	n.s.	BCORL1	protein_coding	NEO_ctl vs AD_ctl
ENSG00000085224.22	540.94	-0.0790977	0.183232	0.632198	0.827995	n.s.	ATRX	protein_coding	NEO_ctl vs AD_ctl
ENSG00000085231.14	60.3501	0.169116	0.263941	0.402904	0.77177	n.s.	AK6	protein_coding	NEO_ctl vs AD_ctl
ENSG00000085265.11	10210.4	-0.943506	0.420644	0.00130248	0.0122238	n.s.	FCN1	protein_coding	NEO_ctl vs AD_ctl
ENSG00000085274.15	145.829	0.0190798	0.204868	0.921478	0.944952	n.s.	MYNN	protein_coding	NEO_ctl vs AD_ctl
ENSG00000085276.19	7.7632	4.10533	1.27175	0.000122227	0.00277088	up	MECOM	protein_coding	NEO_ctl vs AD_ctl
ENSG00000085365.18	399.741	-0.0704126	0.214165	0.692783	0.87115	n.s.	SCAMP1	protein_coding	NEO_ctl vs AD_ctl
ENSG00000085377.14	134.329	-0.180012	0.241839	0.342285	0.623621	n.s.	PREP	protein_coding	NEO_ctl vs AD_ctl
ENSG00000085382.12	48.1308	-0.127218	0.264854	0.519754	0.856036	n.s.	HACE1	protein_coding	NEO_ctl vs AD_ctl
ENSG00000085415.16	240.887	0.245114	0.235603	0.202734	0.447602	n.s.	SEH1L	protein_coding	NEO_ctl vs AD_ctl
ENSG00000085433.15	141.681	-0.063995	0.21676	0.71337	0.846379	n.s.	WDR47	protein_coding	NEO_ctl vs AD_ctl
ENSG00000085449.15	620.262	-0.231068	0.229291	0.22768	0.57462	n.s.	WDFY1	protein_coding	NEO_ctl vs AD_ctl
ENSG00000085491.17	943.3	0.368726	0.266493	0.0703593	0.24114	n.s.	SLC25A24	protein_coding	NEO_ctl vs AD_ctl
ENSG00000085511.20	310.479	-0.064244	0.201489	0.7077	0.938882	n.s.	MAP3K4	protein_coding	NEO_ctl vs AD_ctl
ENSG00000085514.16	2192.64	-0.112564	0.19104	0.480532	0.708058	n.s.	PILRA	protein_coding	NEO_ctl vs AD_ctl
ENSG00000085563.15	19.7982	-0.202333	0.35777	0.330165	0.709263	n.s.	ABCB1	protein_coding	NEO_ctl vs AD_ctl
ENSG00000085644.14	37.5975	0.182593	0.286258	0.383285	0.703323	n.s.	ZNF213	protein_coding	NEO_ctl vs AD_ctl
ENSG00000085662.14	102.131	-0.246857	0.340484	0.25124	0.53199	n.s.	AKR1B1	protein_coding	NEO_ctl vs AD_ctl
ENSG00000085719.13	283.964	-0.401812	0.226563	0.0314343	0.146379	n.s.	CPNE3	protein_coding	NEO_ctl vs AD_ctl
ENSG00000085721.12	314.705	0.397172	0.186089	0.0169051	0.0963835	n.s.	RRN3	protein_coding	NEO_ctl vs AD_ctl
ENSG00000085733.16	41.1901	1.74332	0.39116	5.12831e-07	2.03157e-05	up	CTTN	protein_coding	NEO_ctl vs AD_ctl
ENSG00000085760.15	178.428	-0.00769042	0.191579	0.961146	0.963666	n.s.	MTIF2	protein_coding	NEO_ctl vs AD_ctl
ENSG00000085788.14	98.5809	0.0173694	0.214204	0.929904	1	n.s.	DDHD2	protein_coding	NEO_ctl vs AD_ctl
ENSG00000085831.15	25.4322	-0.598637	0.94378	0.0378941	0.226456	n.s.	TTC39A	protein_coding	NEO_ctl vs AD_ctl
ENSG00000085832.17	803.346	-0.609885	0.203756	0.000723568	0.00747188	n.s.	EPS15	protein_coding	NEO_ctl vs AD_ctl
ENSG00000085840.13	9.69592	-0.142581	0.37778	0.38819	0.812866	n.s.	ORC1	protein_coding	NEO_ctl vs AD_ctl
ENSG00000085871.9	31.3763	-0.376527	0.39103	0.111726	0.408862	n.s.	MGST2	protein_coding	NEO_ctl vs AD_ctl
ENSG00000085872.15	78.0884	0.363391	0.332361	0.110987	0.412541	n.s.	CHERP	protein_coding	NEO_ctl vs AD_ctl
ENSG00000085978.22	157.582	-0.0864307	0.197249	0.605588	0.807025	n.s.	ATG16L1	protein_coding	NEO_ctl vs AD_ctl
ENSG00000085982.13	118.385	-0.411185	0.250918	0.0443477	0.197721	n.s.	USP40	protein_coding	NEO_ctl vs AD_ctl
ENSG00000085998.14	93.2255	0.0324977	0.224145	0.864922	1	n.s.	POMGNT1	protein_coding	NEO_ctl vs AD_ctl
ENSG00000086015.22	108.045	0.292449	0.222287	0.118208	0.349943	n.s.	MAST2	protein_coding	NEO_ctl vs AD_ctl
ENSG00000086061.16	2282.09	0.105522	0.165392	0.487398	0.699146	n.s.	DNAJA1	protein_coding	NEO_ctl vs AD_ctl
ENSG00000086062.12	587.728	0.164005	0.236192	0.388684	0.687024	n.s.	B4GALT1	protein_coding	NEO_ctl vs AD_ctl
ENSG00000086065.14	488.474	-0.230858	0.173696	0.1334	0.382847	n.s.	CHMP5	protein_coding	NEO_ctl vs AD_ctl
ENSG00000086102.19	337.41	0.147032	0.177044	0.355254	0.640817	n.s.	NFX1	protein_coding	NEO_ctl vs AD_ctl
ENSG00000086189.10	95.7264	0.0807584	0.243116	0.674919	0.953897	n.s.	DIMT1	protein_coding	NEO_ctl vs AD_ctl
ENSG00000086200.16	92.711	-0.0150467	0.21636	0.931964	1	n.s.	IPO11	protein_coding	NEO_ctl vs AD_ctl
ENSG00000086232.13	305.157	0.0220034	0.153525	0.869449	0.924027	n.s.	EIF2AK1	protein_coding	NEO_ctl vs AD_ctl
ENSG00000086288.12	27.665	-1.17341	0.490531	0.000970059	0.0143679	down	NME8	protein_coding	NEO_ctl vs AD_ctl
ENSG00000086300.15	2198.89	-0.489493	0.280818	0.0276092	0.129517	n.s.	SNX10	protein_coding	NEO_ctl vs AD_ctl
ENSG00000086475.15	96.5234	0.252173	0.226319	0.179743	0.532108	n.s.	SEPHS1	protein_coding	NEO_ctl vs AD_ctl
ENSG00000086504.17	132.035	0.147395	0.22299	0.426252	0.679388	n.s.	MRPL28	protein_coding	NEO_ctl vs AD_ctl
ENSG00000086544.3	98.0444	0.777305	0.260364	0.000455436	0.00740773	n.s.	ITPKC	protein_coding	NEO_ctl vs AD_ctl
ENSG00000086548.9	13.3612	9.32531	3.74579	9.0094e-07	4.29103e-05	up	CEACAM6	protein_coding	NEO_ctl vs AD_ctl
ENSG00000086589.12	379.233	0.183265	0.178562	0.244992	0.532586	n.s.	RBM22	protein_coding	NEO_ctl vs AD_ctl
ENSG00000086598.11	1379.06	0.204134	0.160261	0.162276	0.391263	n.s.	TMED2	protein_coding	NEO_ctl vs AD_ctl
ENSG00000086619.14	139.027	0.300843	0.212676	0.0970558	0.31008	n.s.	ERO1B	protein_coding	NEO_ctl vs AD_ctl
ENSG00000086666.19	332.066	0.172521	0.17718	0.279513	0.585202	n.s.	ZFAND6	protein_coding	NEO_ctl vs AD_ctl
ENSG00000086712.13	88.1399	0.0206499	0.211489	0.908964	1	n.s.	TXLNG	protein_coding	NEO_ctl vs AD_ctl
ENSG00000086730.17	701.601	-0.0447976	0.19304	0.780007	0.845934	n.s.	LAT2	protein_coding	NEO_ctl vs AD_ctl
ENSG00000086758.16	1151.17	-0.0243574	0.151993	0.85948	0.873967	n.s.	HUWE1	protein_coding	NEO_ctl vs AD_ctl
ENSG00000086827.9	158.514	0.017672	0.179991	0.916499	0.940402	n.s.	ZW10	protein_coding	NEO_ctl vs AD_ctl
ENSG00000086848.15	14.0642	-0.0748981	0.325326	0.695623	1	n.s.	ALG9	protein_coding	NEO_ctl vs AD_ctl
ENSG00000087008.16	93.5513	0.416804	0.250514	0.038786	0.216813	n.s.	ACOX3	protein_coding	NEO_ctl vs AD_ctl
ENSG00000087053.18	86.8001	0.255139	0.234766	0.184381	0.532847	n.s.	MTMR2	protein_coding	NEO_ctl vs AD_ctl
ENSG00000087074.8	1651.46	1.23942	0.276795	3.35895e-07	9.50301e-06	up	PPP1R15A	protein_coding	NEO_ctl vs AD_ctl
ENSG00000087076.9	11.5231	0.158019	0.386309	0.345975	0.803349	n.s.	HSD17B14	protein_coding	NEO_ctl vs AD_ctl
ENSG00000087077.14	66.6642	-0.913231	0.309728	0.00040825	0.00685408	n.s.	TRIP6	protein_coding	NEO_ctl vs AD_ctl
ENSG00000087085.15	13.726	0.0597476	0.366554	0.677389	0.968117	n.s.	ACHE	protein_coding	NEO_ctl vs AD_ctl
ENSG00000087086.15	42937.6	0.186515	0.190244	0.268795	0.521295	n.s.	FTL	protein_coding	NEO_ctl vs AD_ctl
ENSG00000087087.20	384.652	0.441021	0.173909	0.00495915	0.0387777	n.s.	SRRT	protein_coding	NEO_ctl vs AD_ctl
ENSG00000087088.20	217.541	0.137498	0.194958	0.417214	0.697796	n.s.	BAX	protein_coding	NEO_ctl vs AD_ctl
ENSG00000087095.13	125.901	-0.10923	0.199678	0.522953	0.744144	n.s.	NLK	protein_coding	NEO_ctl vs AD_ctl
ENSG00000087111.21	207.825	-0.304817	0.196026	0.072692	0.254452	n.s.	PIGS	protein_coding	NEO_ctl vs AD_ctl
ENSG00000087116.16	10.62	-0.0651423	0.355837	0.68041	1	n.s.	ADAMTS2	protein_coding	NEO_ctl vs AD_ctl
ENSG00000087152.15	422.162	0.0952289	0.194194	0.571711	0.797436	n.s.	ATXN7L3	protein_coding	NEO_ctl vs AD_ctl
ENSG00000087157.19	256.508	0.230132	0.211419	0.205373	0.490328	n.s.	PGS1	protein_coding	NEO_ctl vs AD_ctl
ENSG00000087191.13	238.874	0.134068	0.213839	0.464255	0.719379	n.s.	PSMC5	protein_coding	NEO_ctl vs AD_ctl
ENSG00000087206.17	158.717	0.191744	0.192009	0.258302	0.528818	n.s.	UIMC1	protein_coding	NEO_ctl vs AD_ctl
ENSG00000087245.13	15.133	-0.00276908	0.345631	0.981963	1	n.s.	MMP2	protein_coding	NEO_ctl vs AD_ctl
ENSG00000087253.13	373.8	-0.110138	0.171588	0.46359	0.800426	n.s.	LPCAT2	protein_coding	NEO_ctl vs AD_ctl
ENSG00000087263.17	179.913	-0.0685866	0.20486	0.69188	0.850019	n.s.	OGFOD1	protein_coding	NEO_ctl vs AD_ctl
ENSG00000087266.17	874.544	0.333608	0.232835	0.0770898	0.259382	n.s.	SH3BP2	protein_coding	NEO_ctl vs AD_ctl
ENSG00000087269.16	300.791	0.195884	0.203455	0.267194	0.623625	n.s.	NOP14	protein_coding	NEO_ctl vs AD_ctl
ENSG00000087274.17	666.516	0.102921	0.170587	0.494178	0.697667	n.s.	ADD1	protein_coding	NEO_ctl vs AD_ctl
ENSG00000087299.12	8.49954	-0.166255	0.377138	0.355853	0.782149	n.s.	L2HGDH	protein_coding	NEO_ctl vs AD_ctl
ENSG00000087301.9	150.748	-0.717414	0.252596	0.000770772	0.00877799	n.s.	TXNDC16	protein_coding	NEO_ctl vs AD_ctl
ENSG00000087302.9	339.103	-0.0234017	0.160352	0.862798	1	n.s.	RTRAF	protein_coding	NEO_ctl vs AD_ctl
ENSG00000087338.5	79.5576	-0.146859	0.213147	0.41322	0.781891	n.s.	GMCL1	protein_coding	NEO_ctl vs AD_ctl
ENSG00000087365.16	884.668	0.0591591	0.135085	0.64698	0.782149	n.s.	SF3B2	protein_coding	NEO_ctl vs AD_ctl
ENSG00000087448.11	69.401	-0.302283	0.242979	0.122899	0.430223	n.s.	KLHL42	protein_coding	NEO_ctl vs AD_ctl
ENSG00000087460.25	1718.64	0.13811	0.174073	0.362548	0.601519	n.s.	GNAS	protein_coding	NEO_ctl vs AD_ctl
ENSG00000087470.18	465.375	0.102324	0.164363	0.490185	0.74456	n.s.	DNM1L	protein_coding	NEO_ctl vs AD_ctl
ENSG00000087502.18	185.622	-0.00557244	0.184145	0.955172	0.960663	n.s.	ERGIC2	protein_coding	NEO_ctl vs AD_ctl
ENSG00000087586.17	22.314	0.158099	0.325135	0.428184	0.812028	n.s.	AURKA	protein_coding	NEO_ctl vs AD_ctl
ENSG00000087589.16	151.487	0.0578241	0.287153	0.765574	0.878514	n.s.	CASS4	protein_coding	NEO_ctl vs AD_ctl
ENSG00000087842.11	49.3044	0.891659	0.319821	0.000777367	0.0115514	n.s.	PIR	protein_coding	NEO_ctl vs AD_ctl
ENSG00000087884.14	16.4596	-0.276886	0.37474	0.200296	0.576502	n.s.	AAMDC	protein_coding	NEO_ctl vs AD_ctl
ENSG00000087903.13	56.9785	0.356568	0.393605	0.107763	0.400385	n.s.	RFX2	protein_coding	NEO_ctl vs AD_ctl
ENSG00000087995.15	46.0714	0.0476823	0.261198	0.812019	1	n.s.	METTL2A	protein_coding	NEO_ctl vs AD_ctl
ENSG00000088035.18	57.5429	-0.088404	0.232793	0.633689	0.921196	n.s.	ALG6	protein_coding	NEO_ctl vs AD_ctl
ENSG00000088038.19	123.112	0.179954	0.22799	0.338836	0.608294	n.s.	CNOT3	protein_coding	NEO_ctl vs AD_ctl
ENSG00000088179.9	82.4094	-1.19682	0.286191	3.61324e-06	0.000123231	down	PTPN4	protein_coding	NEO_ctl vs AD_ctl
ENSG00000088205.13	643.935	-0.032837	0.176287	0.833736	0.863025	n.s.	DDX18	protein_coding	NEO_ctl vs AD_ctl
ENSG00000088247.17	333.696	0.0964816	0.184684	0.560079	0.807527	n.s.	KHSRP	protein_coding	NEO_ctl vs AD_ctl
ENSG00000088256.9	28.0331	0.416066	0.39361	0.0832202	0.341469	n.s.	GNA11	protein_coding	NEO_ctl vs AD_ctl
ENSG00000088298.13	243.648	0.0214596	0.163901	0.894162	0.936576	n.s.	EDEM2	protein_coding	NEO_ctl vs AD_ctl
ENSG00000088305.18	9.52579	2.85779	0.903929	8.11721e-05	0.00229831	up	DNMT3B	protein_coding	NEO_ctl vs AD_ctl
ENSG00000088325.16	11.219	1.9622	0.691677	0.00027277	0.00577904	up	TPX2	protein_coding	NEO_ctl vs AD_ctl
ENSG00000088356.6	60.1646	-0.00248668	0.265935	0.985111	1	n.s.	PDRG1	protein_coding	NEO_ctl vs AD_ctl
ENSG00000088387.19	22.0111	-2.35088	0.965703	0.000363723	0.00649093	down	DOCK9	protein_coding	NEO_ctl vs AD_ctl
ENSG00000088448.14	485.427	0.298379	0.182977	0.0666156	0.28669	n.s.	ANKRD10	protein_coding	NEO_ctl vs AD_ctl
ENSG00000088451.11	61.9259	-0.474036	0.270572	0.0282723	0.176394	n.s.	TGDS	protein_coding	NEO_ctl vs AD_ctl
ENSG00000088682.14	74.1429	-0.35172	0.251734	0.0792333	0.336508	n.s.	COQ9	protein_coding	NEO_ctl vs AD_ctl
ENSG00000088726.16	8.60799	0.0396338	0.370322	0.760101	1	n.s.	TMEM40	protein_coding	NEO_ctl vs AD_ctl
ENSG00000088727.12	8.50551	0.241328	0.417159	0.213004	0.574322	n.s.	KIF9	protein_coding	NEO_ctl vs AD_ctl
ENSG00000088766.12	8.44209	-0.0839001	0.358217	0.614288	0.909284	n.s.	CRLS1	protein_coding	NEO_ctl vs AD_ctl
ENSG00000088808.18	10.8707	0.129378	0.344402	0.500233	0.957405	n.s.	PPP1R13B	protein_coding	NEO_ctl vs AD_ctl
ENSG00000088812.18	393.848	-0.22158	0.17	0.144359	0.402144	n.s.	ATRN	protein_coding	NEO_ctl vs AD_ctl
ENSG00000088826.18	66.3954	0.8444	0.39262	0.00344861	0.0379907	n.s.	SMOX	protein_coding	NEO_ctl vs AD_ctl
ENSG00000088827.12	1026.51	-5.49527	0.316075	1.33602e-69	4.40103e-66	down	SIGLEC1	protein_coding	NEO_ctl vs AD_ctl
ENSG00000088832.17	255.642	0.122761	0.215835	0.502663	0.707011	n.s.	FKBP1A	protein_coding	NEO_ctl vs AD_ctl
ENSG00000088833.17	286.048	0.058572	0.19616	0.737612	0.879889	n.s.	NSFL1C	protein_coding	NEO_ctl vs AD_ctl
ENSG00000088854.12	208.764	-0.145265	0.188591	0.3702	0.658353	n.s.	C20orf194	protein_coding	NEO_ctl vs AD_ctl
ENSG00000088876.13	35.5059	-0.193749	0.284835	0.347764	0.725724	n.s.	ZNF343	protein_coding	NEO_ctl vs AD_ctl
ENSG00000088881.20	11.1745	0.524176	0.719852	0.0412667	0.257518	n.s.	EBF4	protein_coding	NEO_ctl vs AD_ctl
ENSG00000088882.8	29.9481	3.19092	0.816715	5.99812e-06	0.000158365	up	CPXM1	protein_coding	NEO_ctl vs AD_ctl
ENSG00000088888.18	335.147	-0.144502	0.190587	0.378625	0.662191	n.s.	MAVS	protein_coding	NEO_ctl vs AD_ctl
ENSG00000088930.8	1064.37	0.129768	0.180515	0.418542	0.640857	n.s.	XRN2	protein_coding	NEO_ctl vs AD_ctl
ENSG00000088970.16	49.5635	-0.21837	0.270984	0.28049	0.656073	n.s.	KIZ	protein_coding	NEO_ctl vs AD_ctl
ENSG00000088986.11	506.792	0.245229	0.199739	0.157267	0.420628	n.s.	DYNLL1	protein_coding	NEO_ctl vs AD_ctl
ENSG00000088992.18	22.3352	0.147589	0.334249	0.463536	0.859068	n.s.	TESC	protein_coding	NEO_ctl vs AD_ctl
ENSG00000089006.16	399.46	0.0604136	0.191429	0.723035	0.946838	n.s.	SNX5	protein_coding	NEO_ctl vs AD_ctl
ENSG00000089009.15	1501.09	-0.184385	0.159525	0.204731	0.457522	n.s.	RPL6	protein_coding	NEO_ctl vs AD_ctl
ENSG00000089022.14	201.557	0.109261	0.189334	0.514849	0.714183	n.s.	MAPKAPK5	protein_coding	NEO_ctl vs AD_ctl
ENSG00000089041.17	1615.76	-0.0292559	0.273715	0.8807	0.882531	n.s.	P2RX7	protein_coding	NEO_ctl vs AD_ctl
ENSG00000089048.14	192.105	0.00429431	0.229956	0.98509	0.940571	n.s.	ESF1	protein_coding	NEO_ctl vs AD_ctl
ENSG00000089050.16	148.909	-0.017515	0.212224	0.927616	0.976002	n.s.	RBBP9	protein_coding	NEO_ctl vs AD_ctl
ENSG00000089053.13	454.797	-0.159223	0.164881	0.28429	0.591224	n.s.	ANAPC5	protein_coding	NEO_ctl vs AD_ctl
ENSG00000089057.15	368.708	-0.534302	0.187808	0.00149858	0.0152441	n.s.	SLC23A2	protein_coding	NEO_ctl vs AD_ctl
ENSG00000089060.11	290.869	-0.0426096	0.171605	0.779679	0.87116	n.s.	SLC8B1	protein_coding	NEO_ctl vs AD_ctl
ENSG00000089063.15	367.661	0.0471892	0.157314	0.739453	0.893817	n.s.	TMEM230	protein_coding	NEO_ctl vs AD_ctl
ENSG00000089094.19	1022.95	-0.0253127	0.221169	0.886989	0.883954	n.s.	KDM2B	protein_coding	NEO_ctl vs AD_ctl
ENSG00000089123.16	22.1521	0.227235	0.358533	0.2783	0.678333	n.s.	TASP1	protein_coding	NEO_ctl vs AD_ctl
ENSG00000089127.13	967.818	-3.51412	0.281348	2.54141e-36	1.56384e-33	down	OAS1	protein_coding	NEO_ctl vs AD_ctl
ENSG00000089154.11	688.269	0.0604111	0.162674	0.696306	0.816256	n.s.	GCN1	protein_coding	NEO_ctl vs AD_ctl
ENSG00000089157.16	1691.86	-0.145952	0.182247	0.376042	0.625875	n.s.	RPLP0	protein_coding	NEO_ctl vs AD_ctl
ENSG00000089159.16	197.552	0.00730016	0.245226	0.983508	0.99362	n.s.	PXN	protein_coding	NEO_ctl vs AD_ctl
ENSG00000089177.18	56.0706	-0.100713	0.276729	0.605888	0.914189	n.s.	KIF16B	protein_coding	NEO_ctl vs AD_ctl
ENSG00000089195.15	127.764	0.598963	0.269473	0.00658203	0.0464688	n.s.	TRMT6	protein_coding	NEO_ctl vs AD_ctl
ENSG00000089220.5	153.067	-1.01088	0.267238	1.94642e-05	0.000390595	down	PEBP1	protein_coding	NEO_ctl vs AD_ctl
ENSG00000089234.16	194.103	0.0762243	0.178886	0.637112	0.836754	n.s.	BRAP	protein_coding	NEO_ctl vs AD_ctl
ENSG00000089248.7	273.494	-0.737675	0.217158	0.000126617	0.00194336	n.s.	ERP29	protein_coding	NEO_ctl vs AD_ctl
ENSG00000089280.18	472.352	0.217341	0.29125	0.300939	0.608276	n.s.	FUS	protein_coding	NEO_ctl vs AD_ctl
ENSG00000089289.16	168.8	-0.304872	0.240474	0.111561	0.329915	n.s.	IGBP1	protein_coding	NEO_ctl vs AD_ctl
ENSG00000089327.15	462.945	-0.128384	0.189838	0.439557	0.725793	n.s.	FXYD5	protein_coding	NEO_ctl vs AD_ctl
ENSG00000089335.21	147.507	0.0145896	0.193271	0.938837	0.951738	n.s.	ZNF302	protein_coding	NEO_ctl vs AD_ctl
ENSG00000089351.14	2495.54	0.589302	0.213578	0.00147158	0.0134901	n.s.	GRAMD1A	protein_coding	NEO_ctl vs AD_ctl
ENSG00000089486.17	88.375	-0.140564	0.211703	0.426898	0.797128	n.s.	CDIP1	protein_coding	NEO_ctl vs AD_ctl
ENSG00000089505.17	6.79656	0.0874757	0.370915	0.551506	0.957823	n.s.	CMTM1	protein_coding	NEO_ctl vs AD_ctl
ENSG00000089597.18	951.78	-0.0996878	0.160309	0.499859	0.719709	n.s.	GANAB	protein_coding	NEO_ctl vs AD_ctl
ENSG00000089639.11	612.004	0.125126	0.217187	0.526156	0.758667	n.s.	GMIP	protein_coding	NEO_ctl vs AD_ctl
ENSG00000089682.16	57.988	-0.333001	0.273291	0.108488	0.403562	n.s.	RBM41	protein_coding	NEO_ctl vs AD_ctl
ENSG00000089693.10	218.787	0.443395	0.217483	0.0167873	0.0928474	n.s.	MLF2	protein_coding	NEO_ctl vs AD_ctl
ENSG00000089723.10	5.63448	0.0881127	0.366019	0.601606	0.903266	n.s.	OTUB2	protein_coding	NEO_ctl vs AD_ctl
ENSG00000089737.17	781.903	-0.207542	0.169739	0.172656	0.416595	n.s.	DDX24	protein_coding	NEO_ctl vs AD_ctl
ENSG00000089775.11	90.9762	-0.422268	0.285998	0.0573688	0.276514	n.s.	ZBTB25	protein_coding	NEO_ctl vs AD_ctl
ENSG00000089818.18	274.825	0.176791	0.187315	0.285485	0.57053	n.s.	NECAP1	protein_coding	NEO_ctl vs AD_ctl
ENSG00000089820.15	300.286	-0.19484	0.211173	0.284261	0.575073	n.s.	ARHGAP4	protein_coding	NEO_ctl vs AD_ctl
ENSG00000089876.12	120.384	4.1317e-05	0.196243	0.986895	0.96988	n.s.	DHX32	protein_coding	NEO_ctl vs AD_ctl
ENSG00000089902.10	518.652	0.293432	0.23287	0.127067	0.36807	n.s.	RCOR1	protein_coding	NEO_ctl vs AD_ctl
ENSG00000089916.18	640.05	0.257083	0.17592	0.105563	0.310125	n.s.	GPATCH2L	protein_coding	NEO_ctl vs AD_ctl
ENSG00000090006.17	24.7036	-0.111599	0.323523	0.5622	0.922777	n.s.	LTBP4	protein_coding	NEO_ctl vs AD_ctl
ENSG00000090013.11	314.853	0.0373703	0.231909	0.852005	0.924084	n.s.	BLVRB	protein_coding	NEO_ctl vs AD_ctl
ENSG00000090020.11	58.929	0.861769	0.333166	0.0010849	0.0153119	n.s.	SLC9A1	protein_coding	NEO_ctl vs AD_ctl
ENSG00000090054.15	520.108	0.0416986	0.147211	0.764361	0.904719	n.s.	SPTLC1	protein_coding	NEO_ctl vs AD_ctl
ENSG00000090060.18	1363.78	0.0632733	0.159275	0.675178	0.814785	n.s.	PAPOLA	protein_coding	NEO_ctl vs AD_ctl
ENSG00000090061.17	130.075	0.229681	0.209392	0.198586	0.488279	n.s.	CCNK	protein_coding	NEO_ctl vs AD_ctl
ENSG00000090104.12	225.731	-0.356191	0.318614	0.10495	0.333695	n.s.	RGS1	protein_coding	NEO_ctl vs AD_ctl
ENSG00000090238.12	176.032	0.0937579	0.251956	0.626588	0.791142	n.s.	YPEL3	protein_coding	NEO_ctl vs AD_ctl
ENSG00000090263.16	45.2684	-0.252513	0.276129	0.225676	0.542639	n.s.	MRPS33	protein_coding	NEO_ctl vs AD_ctl
ENSG00000090266.13	150.196	-0.388256	0.237139	0.0464094	0.193545	n.s.	NDUFB2	protein_coding	NEO_ctl vs AD_ctl
ENSG00000090273.14	203.457	0.0691643	0.179939	0.667406	0.812129	n.s.	NUDC	protein_coding	NEO_ctl vs AD_ctl
ENSG00000090316.16	316.55	0.553233	0.195508	0.00135195	0.014357	n.s.	MAEA	protein_coding	NEO_ctl vs AD_ctl
ENSG00000090339.9	2371.19	1.02979	0.225877	3.46041e-07	9.90375e-06	up	ICAM1	protein_coding	NEO_ctl vs AD_ctl
ENSG00000090372.15	375.401	0.314644	0.20802	0.0730754	0.274224	n.s.	STRN4	protein_coding	NEO_ctl vs AD_ctl
ENSG00000090376.11	2085.67	0.314756	0.245583	0.124984	0.334363	n.s.	IRAK3	protein_coding	NEO_ctl vs AD_ctl
ENSG00000090382.7	50981.5	-1.66624	0.420026	9.31392e-07	2.33623e-05	down	LYZ	protein_coding	NEO_ctl vs AD_ctl
ENSG00000090432.7	140.306	-0.0403181	0.197406	0.80511	0.893332	n.s.	MUL1	protein_coding	NEO_ctl vs AD_ctl
ENSG00000090447.12	13.2637	-0.139202	0.345275	0.473769	0.850004	n.s.	TFAP4	protein_coding	NEO_ctl vs AD_ctl
ENSG00000090470.15	64.6998	-0.0616482	0.228305	0.735559	0.994915	n.s.	PDCD7	protein_coding	NEO_ctl vs AD_ctl
ENSG00000090487.11	849.542	0.0940932	0.187642	0.583128	0.768435	n.s.	SPG21	protein_coding	NEO_ctl vs AD_ctl
ENSG00000090520.11	290.809	0.454384	0.209901	0.0121793	0.0780719	n.s.	DNAJB11	protein_coding	NEO_ctl vs AD_ctl
ENSG00000090530.10	10.9314	0.408923	0.584271	0.0579218	0.300487	n.s.	P3H2	protein_coding	NEO_ctl vs AD_ctl
ENSG00000090565.16	31.7194	-0.208786	0.326427	0.31163	0.691825	n.s.	RAB11FIP3	protein_coding	NEO_ctl vs AD_ctl
ENSG00000090581.10	378.834	0.00428532	0.17452	0.973991	1	n.s.	GNPTG	protein_coding	NEO_ctl vs AD_ctl
ENSG00000090612.21	143.43	0.169447	0.207071	0.348034	0.647035	n.s.	ZNF268	protein_coding	NEO_ctl vs AD_ctl
ENSG00000090615.15	568.35	0.3356	0.179359	0.0385199	0.176504	n.s.	GOLGA3	protein_coding	NEO_ctl vs AD_ctl
ENSG00000090621.14	591.059	-0.0869781	0.203297	0.595814	0.810883	n.s.	PABPC4	protein_coding	NEO_ctl vs AD_ctl
ENSG00000090659.18	21.5377	-0.330244	0.349361	0.147173	0.487426	n.s.	CD209	protein_coding	NEO_ctl vs AD_ctl
ENSG00000090661.12	49.6019	0.267974	0.312275	0.207686	0.567977	n.s.	CERS4	protein_coding	NEO_ctl vs AD_ctl
ENSG00000090674.16	114.575	0.510575	0.278315	0.020602	0.108196	n.s.	MCOLN1	protein_coding	NEO_ctl vs AD_ctl
ENSG00000090686.16	245.758	-0.115866	0.187427	0.476685	0.727884	n.s.	USP48	protein_coding	NEO_ctl vs AD_ctl
ENSG00000090776.6	31.5563	0.061028	0.297463	0.753586	0.996134	n.s.	EFNB1	protein_coding	NEO_ctl vs AD_ctl
ENSG00000090857.13	202.148	-0.518875	0.261193	0.0155971	0.0910368	n.s.	PDPR	protein_coding	NEO_ctl vs AD_ctl
ENSG00000090861.15	219.372	-0.0608876	0.211057	0.72976	0.85167	n.s.	AARS1	protein_coding	NEO_ctl vs AD_ctl
ENSG00000090863.11	1178.76	-0.261301	0.188667	0.115373	0.318164	n.s.	GLG1	protein_coding	NEO_ctl vs AD_ctl
ENSG00000090905.19	291.649	-0.0215434	0.183722	0.887407	0.946528	n.s.	TNRC6A	protein_coding	NEO_ctl vs AD_ctl
ENSG00000090924.15	146.251	0.529139	0.328728	0.024543	0.127632	n.s.	PLEKHG2	protein_coding	NEO_ctl vs AD_ctl
ENSG00000090975.12	7.98851	0.0577311	0.356198	0.730383	1	n.s.	PITPNM2	protein_coding	NEO_ctl vs AD_ctl
ENSG00000090989.18	430.924	-0.0111767	0.15785	0.936692	0.962941	n.s.	EXOC1	protein_coding	NEO_ctl vs AD_ctl
ENSG00000091009.8	146.35	0.0746958	0.218778	0.68938	0.845934	n.s.	RBM27	protein_coding	NEO_ctl vs AD_ctl
ENSG00000091039.17	1658.81	0.309213	0.192541	0.0710917	0.242955	n.s.	OSBPL8	protein_coding	NEO_ctl vs AD_ctl
ENSG00000091073.19	146.554	0.84138	0.244039	8.15856e-05	0.0013249	n.s.	DTX2	protein_coding	NEO_ctl vs AD_ctl
ENSG00000091106.19	428.288	0.196437	0.267379	0.321836	0.606388	n.s.	NLRC4	protein_coding	NEO_ctl vs AD_ctl
ENSG00000091127.14	102.771	0.189545	0.273041	0.355486	0.653323	n.s.	PUS7	protein_coding	NEO_ctl vs AD_ctl
ENSG00000091140.14	545.364	0.29166	0.171853	0.059752	0.229872	n.s.	DLD	protein_coding	NEO_ctl vs AD_ctl
ENSG00000091157.13	206.248	-0.347191	0.201787	0.0470238	0.202097	n.s.	WDR7	protein_coding	NEO_ctl vs AD_ctl
ENSG00000091164.13	274.76	0.288849	0.172768	0.0641952	0.223474	n.s.	TXNL1	protein_coding	NEO_ctl vs AD_ctl
ENSG00000091317.8	3735	0.132872	0.16739	0.379806	0.616277	n.s.	CMTM6	protein_coding	NEO_ctl vs AD_ctl
ENSG00000091409.15	185.199	1.50319	0.600956	0.000269792	0.00337873	up	ITGA6	protein_coding	NEO_ctl vs AD_ctl
ENSG00000091436.17	598.708	0.305319	0.240796	0.12336	0.415732	n.s.	MAP3K20	protein_coding	NEO_ctl vs AD_ctl
ENSG00000091483.6	207.466	0.08798	0.201197	0.615538	0.813993	n.s.	FH	protein_coding	NEO_ctl vs AD_ctl
ENSG00000091490.11	44.6942	-0.660272	0.3814	0.01454	0.0956342	n.s.	SEL1L3	protein_coding	NEO_ctl vs AD_ctl
ENSG00000091527.15	1533.17	0.118644	0.150006	0.392527	0.636708	n.s.	CDV3	protein_coding	NEO_ctl vs AD_ctl
ENSG00000091542.9	393.766	0.00237889	0.164468	0.994523	1	n.s.	ALKBH5	protein_coding	NEO_ctl vs AD_ctl
ENSG00000091592.16	217.567	-0.42959	0.239406	0.0298668	0.145748	n.s.	NLRP1	protein_coding	NEO_ctl vs AD_ctl
ENSG00000091640.8	224.289	0.360635	0.214663	0.0459414	0.185313	n.s.	SPAG7	protein_coding	NEO_ctl vs AD_ctl
ENSG00000091651.9	8.01951	0.0593012	0.346474	0.734893	0.982935	n.s.	ORC6	protein_coding	NEO_ctl vs AD_ctl
ENSG00000091732.17	61.1691	0.315661	0.264552	0.12562	0.434281	n.s.	ZC3HC1	protein_coding	NEO_ctl vs AD_ctl
ENSG00000091947.10	84.7004	-0.123197	0.224339	0.502337	0.853767	n.s.	TMEM101	protein_coding	NEO_ctl vs AD_ctl
ENSG00000091972.18	22.734	-0.374636	0.428641	0.121983	0.427348	n.s.	CD200	protein_coding	NEO_ctl vs AD_ctl
ENSG00000092010.15	949.569	-1.08718	0.171204	2.66922e-11	1.57954e-09	down	PSME1	protein_coding	NEO_ctl vs AD_ctl
ENSG00000092020.10	303.612	-0.0804694	0.165852	0.595719	0.810883	n.s.	PPP2R3C	protein_coding	NEO_ctl vs AD_ctl
ENSG00000092036.18	43.6411	-0.411927	0.364951	0.0762372	0.349943	n.s.	HAUS4	protein_coding	NEO_ctl vs AD_ctl
ENSG00000092067.5	10.3825	0.270353	0.424306	0.176211	0.585034	n.s.	CEBPE	protein_coding	NEO_ctl vs AD_ctl
ENSG00000092068.20	63.2442	0.181225	0.370196	0.318965	0.700829	n.s.	SLC7A8	protein_coding	NEO_ctl vs AD_ctl
ENSG00000092094.11	144.803	0.0393213	0.197557	0.817811	0.888723	n.s.	OSGEP	protein_coding	NEO_ctl vs AD_ctl
ENSG00000092108.21	364.814	0.189819	0.175586	0.226792	0.508	n.s.	SCFD1	protein_coding	NEO_ctl vs AD_ctl
ENSG00000092140.16	178.984	0.163336	0.188176	0.329362	0.576502	n.s.	G2E3	protein_coding	NEO_ctl vs AD_ctl
ENSG00000092148.13	1118.46	0.301815	0.178497	0.0573224	0.208102	n.s.	HECTD1	protein_coding	NEO_ctl vs AD_ctl
ENSG00000092199.17	2896.38	-0.165994	0.15752	0.245594	0.492404	n.s.	HNRNPC	protein_coding	NEO_ctl vs AD_ctl
ENSG00000092200.12	10.3277	-0.279846	0.459177	0.116673	0.500329	n.s.	RPGRIP1	protein_coding	NEO_ctl vs AD_ctl
ENSG00000092201.10	608.744	0.081215	0.168179	0.616603	0.820783	n.s.	SUPT16H	protein_coding	NEO_ctl vs AD_ctl
ENSG00000092203.15	397.544	0.14954	0.15979	0.309882	0.595342	n.s.	TOX4	protein_coding	NEO_ctl vs AD_ctl
ENSG00000092208.17	27.403	-0.226054	0.315117	0.295456	0.71316	n.s.	GEMIN2	protein_coding	NEO_ctl vs AD_ctl
ENSG00000092295.12	9.96484	-0.861583	0.821608	0.0178112	0.140067	n.s.	TGM1	protein_coding	NEO_ctl vs AD_ctl
ENSG00000092330.18	488.712	0.0523059	0.161925	0.721922	0.861774	n.s.	TINF2	protein_coding	NEO_ctl vs AD_ctl
ENSG00000092439.16	761.673	0.0601615	0.186998	0.727877	0.823561	n.s.	TRPM7	protein_coding	NEO_ctl vs AD_ctl
ENSG00000092470.12	24.9204	0.0237236	0.319164	0.90161	1	n.s.	WDR76	protein_coding	NEO_ctl vs AD_ctl
ENSG00000092529.25	24.2425	-1.09051	0.448236	0.00131005	0.0211616	down	CAPN3	protein_coding	NEO_ctl vs AD_ctl
ENSG00000092531.10	713.467	0.165848	0.146986	0.217576	0.473822	n.s.	SNAP23	protein_coding	NEO_ctl vs AD_ctl
ENSG00000092820.18	459.431	-0.445539	0.184462	0.00643471	0.0572969	n.s.	EZR	protein_coding	NEO_ctl vs AD_ctl
ENSG00000092841.18	1883.04	-0.050929	0.163839	0.789749	0.861774	n.s.	MYL6	protein_coding	NEO_ctl vs AD_ctl
ENSG00000092847.12	327.632	-0.00778632	0.233922	0.953866	0.960289	n.s.	AGO1	protein_coding	NEO_ctl vs AD_ctl
ENSG00000092853.14	16.6191	0.198527	0.350327	0.325579	0.779927	n.s.	CLSPN	protein_coding	NEO_ctl vs AD_ctl
ENSG00000092871.16	378.978	-0.111481	0.216048	0.537169	0.847022	n.s.	RFFL	protein_coding	NEO_ctl vs AD_ctl
ENSG00000092929.11	445.7	0.245297	0.186819	0.139696	0.406297	n.s.	UNC13D	protein_coding	NEO_ctl vs AD_ctl
ENSG00000092931.11	128.053	0.166563	0.218662	0.362125	0.635223	n.s.	MFSD11	protein_coding	NEO_ctl vs AD_ctl
ENSG00000092964.18	1642.23	-0.41156	0.187885	0.012436	0.0710836	n.s.	DPYSL2	protein_coding	NEO_ctl vs AD_ctl
ENSG00000092978.11	105.386	-0.11754	0.20613	0.499273	0.728124	n.s.	GPATCH2	protein_coding	NEO_ctl vs AD_ctl
ENSG00000093000.19	562.358	-0.0604647	0.164398	0.688194	0.849653	n.s.	NUP50	protein_coding	NEO_ctl vs AD_ctl
ENSG00000093010.14	238.485	-0.277033	0.190895	0.0967663	0.31763	n.s.	COMT	protein_coding	NEO_ctl vs AD_ctl
ENSG00000093072.18	1151.63	-1.9037	0.18942	1.23684e-25	2.9739e-23	down	ADA2	protein_coding	NEO_ctl vs AD_ctl
ENSG00000093134.15	51.9869	1.11128	0.532809	0.00269818	0.026756	up	VNN3	protein_coding	NEO_ctl vs AD_ctl
ENSG00000093144.19	197.444	-0.160514	0.174745	0.303483	0.588127	n.s.	ECHDC1	protein_coding	NEO_ctl vs AD_ctl
ENSG00000093167.18	421.321	0.00634855	0.181184	0.975063	1	n.s.	LRRFIP2	protein_coding	NEO_ctl vs AD_ctl
ENSG00000093183.14	217.256	0.155843	0.190794	0.352424	0.608168	n.s.	SEC22C	protein_coding	NEO_ctl vs AD_ctl
ENSG00000093217.11	12.5483	-0.215247	0.371801	0.294887	0.720309	n.s.	XYLB	protein_coding	NEO_ctl vs AD_ctl
ENSG00000094631.21	310.088	-0.0101113	0.17758	0.945341	1	n.s.	HDAC6	protein_coding	NEO_ctl vs AD_ctl
ENSG00000094804.12	11.0431	1.23155	0.748779	0.00589722	0.0630354	n.s.	CDC6	protein_coding	NEO_ctl vs AD_ctl
ENSG00000094841.14	58.8203	-0.446756	0.281444	0.0427993	0.229117	n.s.	UPRT	protein_coding	NEO_ctl vs AD_ctl
ENSG00000094880.11	162.137	0.0627931	0.177548	0.699966	0.840953	n.s.	CDC23	protein_coding	NEO_ctl vs AD_ctl
ENSG00000094914.14	85.3916	-0.19694	0.245145	0.313841	0.69423	n.s.	AAAS	protein_coding	NEO_ctl vs AD_ctl
ENSG00000094916.16	330.588	0.24392	0.215834	0.178648	0.508849	n.s.	CBX5	protein_coding	NEO_ctl vs AD_ctl
ENSG00000094975.14	346.346	-0.071671	0.16621	0.637255	0.847953	n.s.	SUCO	protein_coding	NEO_ctl vs AD_ctl
ENSG00000095002.15	51.4557	-0.127471	0.264247	0.514185	0.852376	n.s.	MSH2	protein_coding	NEO_ctl vs AD_ctl
ENSG00000095015.6	1426.85	-0.504935	0.332357	0.0380795	0.156343	n.s.	MAP3K1	protein_coding	NEO_ctl vs AD_ctl
ENSG00000095059.16	19.963	0.305254	0.400871	0.157512	0.492076	n.s.	DHPS	protein_coding	NEO_ctl vs AD_ctl
ENSG00000095066.11	28.6297	0.11912	0.301328	0.549511	0.822416	n.s.	HOOK2	protein_coding	NEO_ctl vs AD_ctl
ENSG00000095139.14	1012.91	0.248193	0.164761	0.0949387	0.282905	n.s.	ARCN1	protein_coding	NEO_ctl vs AD_ctl
ENSG00000095209.12	192.777	1.20086	0.330783	3.00325e-05	0.00051558	up	TMEM38B	protein_coding	NEO_ctl vs AD_ctl
ENSG00000095261.14	154.72	-0.0799932	0.186127	0.619854	0.802098	n.s.	PSMD5	protein_coding	NEO_ctl vs AD_ctl
ENSG00000095303.17	323.632	-0.0428989	0.215043	0.809733	0.9243	n.s.	PTGS1	protein_coding	NEO_ctl vs AD_ctl
ENSG00000095319.14	513.12	0.513514	0.188581	0.00266009	0.0245769	n.s.	NUP188	protein_coding	NEO_ctl vs AD_ctl
ENSG00000095321.17	36.4421	-0.0430998	0.298543	0.819962	0.956223	n.s.	CRAT	protein_coding	NEO_ctl vs AD_ctl
ENSG00000095370.20	57.5744	-0.127124	0.256468	0.512756	0.859889	n.s.	SH2D3C	protein_coding	NEO_ctl vs AD_ctl
ENSG00000095380.11	303.171	0.267579	0.192419	0.115221	0.362412	n.s.	NANS	protein_coding	NEO_ctl vs AD_ctl
ENSG00000095383.20	255.096	0.274286	0.31626	0.221454	0.511102	n.s.	TBC1D2	protein_coding	NEO_ctl vs AD_ctl
ENSG00000095397.15	18.032	-0.169102	0.338658	0.397227	0.811943	n.s.	WHRN	protein_coding	NEO_ctl vs AD_ctl
ENSG00000095485.18	216.554	0.352032	0.190477	0.0343192	0.155701	n.s.	CWF19L1	protein_coding	NEO_ctl vs AD_ctl
ENSG00000095564.14	967.563	0.018926	0.158208	0.901953	0.905109	n.s.	BTAF1	protein_coding	NEO_ctl vs AD_ctl
ENSG00000095574.11	116.618	-0.0414727	0.216623	0.816776	0.900769	n.s.	IKZF5	protein_coding	NEO_ctl vs AD_ctl
ENSG00000095585.16	60.81	-1.31588	0.462487	0.000196274	0.003665	down	BLNK	protein_coding	NEO_ctl vs AD_ctl
ENSG00000095637.22	6.17718	0.926972	1.36598	0.0157815	0.115634	n.s.	SORBS1	protein_coding	NEO_ctl vs AD_ctl
ENSG00000095787.23	973.678	0.0946998	0.166284	0.531469	0.719379	n.s.	WAC	protein_coding	NEO_ctl vs AD_ctl
ENSG00000095794.19	129.915	-0.0968701	0.233867	0.598726	0.788999	n.s.	CREM	protein_coding	NEO_ctl vs AD_ctl
ENSG00000095906.17	92.4204	-0.001298	0.210838	0.986788	1	n.s.	NUBP2	protein_coding	NEO_ctl vs AD_ctl
ENSG00000095932.7	11.4036	2.20282	1.47966	0.0027612	0.0402894	up	SMIM24	protein_coding	NEO_ctl vs AD_ctl
ENSG00000095951.17	680.55	-0.071897	0.213383	0.68444	0.818608	n.s.	HIVEP1	protein_coding	NEO_ctl vs AD_ctl
ENSG00000095970.17	38.8415	-0.119454	0.319115	0.530513	0.805385	n.s.	TREM2	protein_coding	NEO_ctl vs AD_ctl
ENSG00000096060.14	782.703	0.0286929	0.224399	0.876598	0.888631	n.s.	FKBP5	protein_coding	NEO_ctl vs AD_ctl
ENSG00000096063.16	168.316	-0.0673134	0.183187	0.666941	0.834771	n.s.	SRPK1	protein_coding	NEO_ctl vs AD_ctl
ENSG00000096070.19	91.3427	0.518429	0.272721	0.0167252	0.120595	n.s.	BRPF3	protein_coding	NEO_ctl vs AD_ctl
ENSG00000096080.11	84.2197	-0.0508704	0.216832	0.77748	1	n.s.	MRPS18A	protein_coding	NEO_ctl vs AD_ctl
ENSG00000096093.16	25.6106	-0.0979929	0.291708	0.617041	0.959212	n.s.	EFHC1	protein_coding	NEO_ctl vs AD_ctl
ENSG00000096384.20	4234.67	0.175757	0.189132	0.298395	0.542639	n.s.	HSP90AB1	protein_coding	NEO_ctl vs AD_ctl
ENSG00000096401.8	534.316	0.0425434	0.177128	0.803594	0.904791	n.s.	CDC5L	protein_coding	NEO_ctl vs AD_ctl
ENSG00000096433.11	25.0626	-1.17119	0.542804	0.00165488	0.0222118	down	ITPR3	protein_coding	NEO_ctl vs AD_ctl
ENSG00000096654.15	57.485	-0.291579	0.251259	0.147076	0.477108	n.s.	ZNF184	protein_coding	NEO_ctl vs AD_ctl
ENSG00000096717.12	244.634	-0.192384	0.179587	0.228011	0.497062	n.s.	SIRT1	protein_coding	NEO_ctl vs AD_ctl
ENSG00000096746.17	478.961	-0.0658637	0.211927	0.714394	0.86533	n.s.	HNRNPH3	protein_coding	NEO_ctl vs AD_ctl
ENSG00000096872.16	58.7338	-0.601836	0.36068	0.0179516	0.127549	n.s.	IFT74	protein_coding	NEO_ctl vs AD_ctl
ENSG00000096968.13	1275.49	-0.948052	0.235471	6.31995e-06	0.000139744	n.s.	JAK2	protein_coding	NEO_ctl vs AD_ctl
ENSG00000096996.16	39.9313	-2.80578	0.412761	1.22352e-12	1.53337e-10	down	IL12RB1	protein_coding	NEO_ctl vs AD_ctl
ENSG00000097007.19	140.305	-0.22297	0.227716	0.23229	0.501536	n.s.	ABL1	protein_coding	NEO_ctl vs AD_ctl
ENSG00000097033.14	653.283	0.253096	0.191322	0.132471	0.346838	n.s.	SH3GLB1	protein_coding	NEO_ctl vs AD_ctl
ENSG00000097046.13	20.6796	-0.111191	0.307041	0.580828	0.90764	n.s.	CDC7	protein_coding	NEO_ctl vs AD_ctl
ENSG00000099139.14	44.0945	0.0712923	0.251372	0.717053	0.971073	n.s.	PCSK5	protein_coding	NEO_ctl vs AD_ctl
ENSG00000099194.6	141.354	0.018462	0.27331	0.936267	0.955073	n.s.	SCD	protein_coding	NEO_ctl vs AD_ctl
ENSG00000099203.7	89.1893	0.228568	0.254343	0.259057	0.633871	n.s.	TMED1	protein_coding	NEO_ctl vs AD_ctl
ENSG00000099204.20	91.9327	-0.345046	0.277702	0.103112	0.391263	n.s.	ABLIM1	protein_coding	NEO_ctl vs AD_ctl
ENSG00000099219.14	61.8717	-0.0123363	0.244095	0.941331	1	n.s.	ERMP1	protein_coding	NEO_ctl vs AD_ctl
ENSG00000099246.16	460.066	0.139425	0.152222	0.318143	0.603408	n.s.	RAB18	protein_coding	NEO_ctl vs AD_ctl
ENSG00000099250.18	1267.71	1.92173	0.305577	1.99212e-11	1.26221e-09	up	NRP1	protein_coding	NEO_ctl vs AD_ctl
ENSG00000099251.14	13.5663	-0.15801	0.339781	0.42047	0.812335	n.s.	HSD17B7P2	transcribed_unprocessed_pseudogene	NEO_ctl vs AD_ctl
ENSG00000099282.10	8.48278	-0.0639509	0.35233	0.700843	1	n.s.	TSPAN15	protein_coding	NEO_ctl vs AD_ctl
ENSG00000099284.14	29.9018	-0.256551	0.32032	0.227256	0.544877	n.s.	MACROH2A2	protein_coding	NEO_ctl vs AD_ctl
ENSG00000099290.17	267.242	-0.20669	0.20876	0.252409	0.503886	n.s.	WASHC2A	protein_coding	NEO_ctl vs AD_ctl
ENSG00000099308.10	121.471	0.256565	0.214731	0.157862	0.415556	n.s.	MAST3	protein_coding	NEO_ctl vs AD_ctl
ENSG00000099326.9	93.2715	0.140966	0.234997	0.456774	0.818608	n.s.	MZF1	protein_coding	NEO_ctl vs AD_ctl
ENSG00000099330.9	12.516	-0.13891	0.345107	0.464933	0.867333	n.s.	OCEL1	protein_coding	NEO_ctl vs AD_ctl
ENSG00000099331.13	1866.95	0.455986	0.173552	0.00360269	0.027369	n.s.	MYO9B	protein_coding	NEO_ctl vs AD_ctl
ENSG00000099337.5	184.922	0.155436	0.212819	0.378975	0.628999	n.s.	KCNK6	protein_coding	NEO_ctl vs AD_ctl
ENSG00000099338.23	22.1051	0.0999384	0.342919	0.580896	0.90764	n.s.	CATSPERG	protein_coding	NEO_ctl vs AD_ctl
ENSG00000099341.11	534.86	0.368966	0.170088	0.0174213	0.0999722	n.s.	PSMD8	protein_coding	NEO_ctl vs AD_ctl
ENSG00000099364.16	73.9725	0.237155	0.297679	0.255012	0.633799	n.s.	FBXL19	protein_coding	NEO_ctl vs AD_ctl
ENSG00000099377.14	100.33	1.58542	0.355269	7.09614e-07	2.72841e-05	up	HSD3B7	protein_coding	NEO_ctl vs AD_ctl
ENSG00000099381.18	76.6046	0.0817901	0.242799	0.676615	0.949776	n.s.	SETD1A	protein_coding	NEO_ctl vs AD_ctl
ENSG00000099385.11	58.4365	0.00314951	0.229115	0.991425	1	n.s.	BCL7C	protein_coding	NEO_ctl vs AD_ctl
ENSG00000099622.14	772.839	0.0668135	0.156384	0.636087	0.784546	n.s.	CIRBP	protein_coding	NEO_ctl vs AD_ctl
ENSG00000099624.8	56.3811	0.235313	0.28982	0.259799	0.634507	n.s.	ATP5F1D	protein_coding	NEO_ctl vs AD_ctl
ENSG00000099725.14	30.6211	0.122371	0.391506	0.679453	0.948342	n.s.	PRKY	protein_coding	NEO_ctl vs AD_ctl
ENSG00000099783.12	777.856	0.268113	0.153378	0.0581713	0.214035	n.s.	HNRNPM	protein_coding	NEO_ctl vs AD_ctl
ENSG00000099785.10	231.637	-0.14612	0.231085	0.435274	0.660505	n.s.	MARCHF2	protein_coding	NEO_ctl vs AD_ctl
ENSG00000099795.7	83.7299	-0.0973816	0.227596	0.596303	0.903047	n.s.	NDUFB7	protein_coding	NEO_ctl vs AD_ctl
ENSG00000099797.15	91.3539	-0.223659	0.253726	0.257653	0.63311	n.s.	TECR	protein_coding	NEO_ctl vs AD_ctl
ENSG00000099800.8	103.952	0.233466	0.252443	0.248984	0.529149	n.s.	TIMM13	protein_coding	NEO_ctl vs AD_ctl
ENSG00000099804.9	110.967	0.357912	0.259449	0.0815629	0.279206	n.s.	CDC34	protein_coding	NEO_ctl vs AD_ctl
ENSG00000099810.21	50.4152	-0.333383	0.284417	0.124314	0.431034	n.s.	MTAP	protein_coding	NEO_ctl vs AD_ctl
ENSG00000099814.16	12.5612	0.100213	0.361056	0.542544	0.919305	n.s.	CEP170B	protein_coding	NEO_ctl vs AD_ctl
ENSG00000099817.12	457.54	0.141068	0.177551	0.383568	0.683746	n.s.	POLR2E	protein_coding	NEO_ctl vs AD_ctl
ENSG00000099821.14	102.022	0.0454752	0.223922	0.811869	0.902383	n.s.	POLRMT	protein_coding	NEO_ctl vs AD_ctl
ENSG00000099840.13	7.13012	0.0491576	0.349579	0.77573	1	n.s.	IZUMO4	protein_coding	NEO_ctl vs AD_ctl
ENSG00000099849.15	24.5043	-0.182196	0.348915	0.351045	0.767058	n.s.	RASSF7	protein_coding	NEO_ctl vs AD_ctl
ENSG00000099860.9	975.112	0.52517	0.339409	0.0310441	0.138518	n.s.	GADD45B	protein_coding	NEO_ctl vs AD_ctl
ENSG00000099875.14	311.866	-0.0332754	0.244073	0.853974	0.92488	n.s.	MKNK2	protein_coding	NEO_ctl vs AD_ctl
ENSG00000099889.14	12.3936	0.107869	0.335758	0.575717	0.97421	n.s.	ARVCF	protein_coding	NEO_ctl vs AD_ctl
ENSG00000099899.15	228.102	0.255414	0.198441	0.141389	0.372421	n.s.	TRMT2A	protein_coding	NEO_ctl vs AD_ctl
ENSG00000099901.17	138.985	0.125078	0.204063	0.47932	0.725711	n.s.	RANBP1	protein_coding	NEO_ctl vs AD_ctl
ENSG00000099904.15	79.0058	0.167312	0.244642	0.391611	0.771274	n.s.	ZDHHC8	protein_coding	NEO_ctl vs AD_ctl
ENSG00000099910.17	62.8746	0.219784	0.240305	0.26319	0.637789	n.s.	KLHL22	protein_coding	NEO_ctl vs AD_ctl
ENSG00000099917.17	369.665	0.0551941	0.178571	0.734385	0.952604	n.s.	MED15	protein_coding	NEO_ctl vs AD_ctl
ENSG00000099940.12	200.091	0.118977	0.189684	0.47338	0.72631	n.s.	SNAP29	protein_coding	NEO_ctl vs AD_ctl
ENSG00000099942.13	582.778	0.0701531	0.145408	0.603875	0.81609	n.s.	CRKL	protein_coding	NEO_ctl vs AD_ctl
ENSG00000099949.21	89.4859	0.15309	0.240463	0.417046	0.784881	n.s.	LZTR1	protein_coding	NEO_ctl vs AD_ctl
ENSG00000099956.19	140.892	0.383282	0.230174	0.0441146	0.188759	n.s.	SMARCB1	protein_coding	NEO_ctl vs AD_ctl
ENSG00000099958.14	9.73108	-0.404099	0.574022	0.0737198	0.36732	n.s.	DERL3	protein_coding	NEO_ctl vs AD_ctl
ENSG00000099968.18	341.651	-0.448268	0.202678	0.0106013	0.0701457	n.s.	BCL2L13	protein_coding	NEO_ctl vs AD_ctl
ENSG00000099985.4	74.5916	0.581847	0.635618	0.024768	0.158863	n.s.	OSM	protein_coding	NEO_ctl vs AD_ctl
ENSG00000099991.18	197.394	-0.015077	0.169283	0.906185	0.941098	n.s.	CABIN1	protein_coding	NEO_ctl vs AD_ctl
ENSG00000099992.15	41.0304	-0.203807	0.281841	0.322122	0.647151	n.s.	TBC1D10A	protein_coding	NEO_ctl vs AD_ctl
ENSG00000099995.19	451.305	-0.063548	0.174381	0.673375	0.843469	n.s.	SF3A1	protein_coding	NEO_ctl vs AD_ctl
ENSG00000099998.17	4.59191	0.0318836	0.396082	0.345146	0.770448	n.s.	GGT5	protein_coding	NEO_ctl vs AD_ctl
ENSG00000099999.15	23.5202	-0.164437	0.311211	0.418054	0.810787	n.s.	RNF215	protein_coding	NEO_ctl vs AD_ctl
ENSG00000100014.20	125.313	0.03878	0.222823	0.838576	0.905446	n.s.	SPECC1L	protein_coding	NEO_ctl vs AD_ctl
ENSG00000100023.19	228.696	0.116579	0.182246	0.474769	0.689662	n.s.	PPIL2	protein_coding	NEO_ctl vs AD_ctl
ENSG00000100024.15	94.2944	-0.284118	0.392247	0.189437	0.548573	n.s.	UPB1	protein_coding	NEO_ctl vs AD_ctl
ENSG00000100027.16	14.9447	-0.289398	0.450494	0.140083	0.522286	n.s.	YPEL1	protein_coding	NEO_ctl vs AD_ctl
ENSG00000100028.12	166.91	0.219475	0.187163	0.181433	0.451308	n.s.	SNRPD3	protein_coding	NEO_ctl vs AD_ctl
ENSG00000100029.18	382.925	0.233375	0.184537	0.158944	0.423003	n.s.	PES1	protein_coding	NEO_ctl vs AD_ctl
ENSG00000100030.14	1243.02	0.282503	0.17489	0.0698144	0.239966	n.s.	MAPK1	protein_coding	NEO_ctl vs AD_ctl
ENSG00000100034.14	565.671	0.116521	0.215885	0.517096	0.835293	n.s.	PPM1F	protein_coding	NEO_ctl vs AD_ctl
ENSG00000100036.13	25.2034	0.342863	0.442503	0.118071	0.478177	n.s.	SLC35E4	protein_coding	NEO_ctl vs AD_ctl
ENSG00000100038.19	110.342	-0.130329	0.215338	0.468777	0.743992	n.s.	TOP3B	protein_coding	NEO_ctl vs AD_ctl
ENSG00000100055.21	1181.5	0.417222	0.165816	0.00579618	0.0391669	n.s.	CYTH4	protein_coding	NEO_ctl vs AD_ctl
ENSG00000100056.12	83.3984	0.0405011	0.232388	0.836186	1	n.s.	ESS2	protein_coding	NEO_ctl vs AD_ctl
ENSG00000100058.12	37.1817	0.22832	0.300178	0.275927	0.650498	n.s.	CRYBB2P1	transcribed_unprocessed_pseudogene	NEO_ctl vs AD_ctl
ENSG00000100060.18	160.048	-0.0340985	0.221276	0.86156	0.922628	n.s.	MFNG	protein_coding	NEO_ctl vs AD_ctl
ENSG00000100068.13	37.6941	-0.0123253	0.252608	0.941803	1	n.s.	LRP5L	protein_coding	NEO_ctl vs AD_ctl
ENSG00000100075.10	85.9412	-0.100087	0.247476	0.594383	0.900201	n.s.	SLC25A1	protein_coding	NEO_ctl vs AD_ctl
ENSG00000100077.15	1278.62	0.0210463	0.223537	0.919639	0.895825	n.s.	GRK3	protein_coding	NEO_ctl vs AD_ctl
ENSG00000100079.7	134.13	-2.50508	0.61946	5.20389e-07	1.50049e-05	down	LGALS2	protein_coding	NEO_ctl vs AD_ctl
ENSG00000100083.19	498.996	0.413137	0.174232	0.00844561	0.0696065	n.s.	GGA1	protein_coding	NEO_ctl vs AD_ctl
ENSG00000100084.14	22.4112	-0.0528632	0.313406	0.782305	1	n.s.	HIRA	protein_coding	NEO_ctl vs AD_ctl
ENSG00000100092.23	73.5749	-0.012688	0.262326	0.939283	1	n.s.	SH3BP1	protein_coding	NEO_ctl vs AD_ctl
ENSG00000100097.12	1832.42	0.329157	0.184545	0.0424406	0.17178	n.s.	LGALS1	protein_coding	NEO_ctl vs AD_ctl
ENSG00000100099.20	158.635	-0.0523465	0.227995	0.778222	0.870423	n.s.	HPS4	protein_coding	NEO_ctl vs AD_ctl
ENSG00000100100.13	95.8399	-0.991781	0.317471	0.00020739	0.00377889	n.s.	PIK3IP1	protein_coding	NEO_ctl vs AD_ctl
ENSG00000100104.13	92.2591	0.0809079	0.210417	0.654345	0.937214	n.s.	SRRD	protein_coding	NEO_ctl vs AD_ctl
ENSG00000100105.18	75.8287	-0.283775	0.248894	0.152315	0.488556	n.s.	PATZ1	protein_coding	NEO_ctl vs AD_ctl
ENSG00000100106.22	145.624	0.144696	0.244798	0.45344	0.713705	n.s.	TRIOBP	protein_coding	NEO_ctl vs AD_ctl
ENSG00000100109.17	309.839	0.0240865	0.160328	0.873575	0.954622	n.s.	TFIP11	protein_coding	NEO_ctl vs AD_ctl
ENSG00000100124.15	42.7591	0.0215906	0.254285	0.9137	1	n.s.	ANKRD54	protein_coding	NEO_ctl vs AD_ctl
ENSG00000100129.18	487.82	-0.128592	0.181434	0.415021	0.691825	n.s.	EIF3L	protein_coding	NEO_ctl vs AD_ctl
ENSG00000100138.15	266.032	-0.257575	0.204661	0.142404	0.381884	n.s.	SNU13	protein_coding	NEO_ctl vs AD_ctl
ENSG00000100139.13	285.392	0.725621	0.203265	8.01267e-05	0.00118311	n.s.	MICALL1	protein_coding	NEO_ctl vs AD_ctl
ENSG00000100142.15	89.3277	0.0407125	0.224494	0.824337	1	n.s.	POLR2F	protein_coding	NEO_ctl vs AD_ctl
ENSG00000100147.13	26.2087	-0.153244	0.310121	0.447305	0.832735	n.s.	CCDC134	protein_coding	NEO_ctl vs AD_ctl
ENSG00000100150.20	68.3485	0.229282	0.233683	0.23235	0.603456	n.s.	DEPDC5	protein_coding	NEO_ctl vs AD_ctl
ENSG00000100151.16	55.0949	-0.15248	0.272425	0.43338	0.79958	n.s.	PICK1	protein_coding	NEO_ctl vs AD_ctl
ENSG00000100154.14	10.8245	-0.00245321	0.35782	0.988338	1	n.s.	TTC28	protein_coding	NEO_ctl vs AD_ctl
ENSG00000100181.22	34.5142	0.705302	0.402794	0.0121228	0.0842855	n.s.	TPTEP1	transcribed_unprocessed_pseudogene	NEO_ctl vs AD_ctl
ENSG00000100201.21	3486.15	0.0921847	0.134356	0.460249	0.695703	n.s.	DDX17	protein_coding	NEO_ctl vs AD_ctl
ENSG00000100207.18	355.093	0.164815	0.191688	0.328663	0.613385	n.s.	TCF20	protein_coding	NEO_ctl vs AD_ctl
ENSG00000100209.10	40.2152	0.0140242	0.293248	0.93884	1	n.s.	HSCB	protein_coding	NEO_ctl vs AD_ctl
ENSG00000100211.10	12.3566	0.125484	0.338984	0.51666	0.932299	n.s.	CBY1	protein_coding	NEO_ctl vs AD_ctl
ENSG00000100216.6	210.582	0.195574	0.192946	0.248341	0.530429	n.s.	TOMM22	protein_coding	NEO_ctl vs AD_ctl
ENSG00000100219.16	1375.13	0.0276095	0.166085	0.844156	0.890137	n.s.	XBP1	protein_coding	NEO_ctl vs AD_ctl
ENSG00000100220.12	566.452	-0.617001	0.222345	0.00131277	0.0145589	n.s.	RTCB	protein_coding	NEO_ctl vs AD_ctl
ENSG00000100221.10	374.552	0.0879965	0.187227	0.60118	0.813993	n.s.	JOSD1	protein_coding	NEO_ctl vs AD_ctl
ENSG00000100225.18	554.562	0.0274425	0.174393	0.863127	0.930005	n.s.	FBXO7	protein_coding	NEO_ctl vs AD_ctl
ENSG00000100226.16	510.639	-0.514456	0.199389	0.00336941	0.0348269	n.s.	GTPBP1	protein_coding	NEO_ctl vs AD_ctl
ENSG00000100227.18	411.662	-0.172479	0.176762	0.269247	0.624772	n.s.	POLDIP3	protein_coding	NEO_ctl vs AD_ctl
ENSG00000100234.11	36.6497	2.19289	0.472337	2.28955e-07	8.58744e-06	up	TIMP3	protein_coding	NEO_ctl vs AD_ctl
ENSG00000100239.16	300.011	0.263109	0.191745	0.11548	0.346662	n.s.	PPP6R2	protein_coding	NEO_ctl vs AD_ctl
ENSG00000100241.21	521.047	0.131533	0.171179	0.381561	0.734011	n.s.	SBF1	protein_coding	NEO_ctl vs AD_ctl
ENSG00000100242.15	778.964	-0.0035907	0.152103	0.994074	0.942085	n.s.	SUN2	protein_coding	NEO_ctl vs AD_ctl
ENSG00000100243.21	354.645	0.252472	0.217624	0.16855	0.450184	n.s.	CYB5R3	protein_coding	NEO_ctl vs AD_ctl
ENSG00000100246.13	24.5415	0.304885	0.362476	0.173082	0.582215	n.s.	DNAL4	protein_coding	NEO_ctl vs AD_ctl
ENSG00000100258.18	196.13	0.072393	0.217332	0.698248	0.851776	n.s.	LMF2	protein_coding	NEO_ctl vs AD_ctl
ENSG00000100263.14	48.4055	-0.0832864	0.278227	0.67057	0.883659	n.s.	RHBDD3	protein_coding	NEO_ctl vs AD_ctl
ENSG00000100266.19	401.966	0.485642	0.205757	0.00659997	0.0489347	n.s.	PACSIN2	protein_coding	NEO_ctl vs AD_ctl
ENSG00000100271.17	8.07181	-0.0386943	0.338917	0.822077	1	n.s.	TTLL1	protein_coding	NEO_ctl vs AD_ctl
ENSG00000100276.10	15.42	0.122218	0.378773	0.3949	0.791274	n.s.	RASL10A	protein_coding	NEO_ctl vs AD_ctl
ENSG00000100280.16	751.635	-0.0196985	0.22836	0.907385	0.913304	n.s.	AP1B1	protein_coding	NEO_ctl vs AD_ctl
ENSG00000100281.14	115.579	0.223413	0.218522	0.220304	0.517401	n.s.	HMGXB4	protein_coding	NEO_ctl vs AD_ctl
ENSG00000100284.21	837.563	0.415066	0.200121	0.0179308	0.0913382	n.s.	TOM1	protein_coding	NEO_ctl vs AD_ctl
ENSG00000100285.10	35.6084	0.257863	0.391244	0.220037	0.584023	n.s.	NEFH	protein_coding	NEO_ctl vs AD_ctl
ENSG00000100292.17	646.355	-0.314922	0.271348	0.133954	0.363186	n.s.	HMOX1	protein_coding	NEO_ctl vs AD_ctl
ENSG00000100294.13	26.9528	0.400545	0.399929	0.0973318	0.387779	n.s.	MCAT	protein_coding	NEO_ctl vs AD_ctl
ENSG00000100296.13	157.58	0.109697	0.184269	0.506365	0.74917	n.s.	THOC5	protein_coding	NEO_ctl vs AD_ctl
ENSG00000100297.16	214.596	-0.243815	0.253155	0.205068	0.458998	n.s.	MCM5	protein_coding	NEO_ctl vs AD_ctl
ENSG00000100299.18	153.916	0.161076	0.25721	0.42106	0.675694	n.s.	ARSA	protein_coding	NEO_ctl vs AD_ctl
ENSG00000100300.18	355.103	0.167748	0.242451	0.388584	0.687024	n.s.	TSPO	protein_coding	NEO_ctl vs AD_ctl
ENSG00000100304.13	153.027	0.372017	0.230103	0.0555597	0.221047	n.s.	TTLL12	protein_coding	NEO_ctl vs AD_ctl
ENSG00000100307.13	56.2036	-0.319596	0.312904	0.138706	0.459161	n.s.	CBX7	protein_coding	NEO_ctl vs AD_ctl
ENSG00000100311.17	106.16	0.0784349	0.245494	0.689874	0.845934	n.s.	PDGFB	protein_coding	NEO_ctl vs AD_ctl
ENSG00000100316.16	1625.91	-0.119763	0.181759	0.459066	0.688618	n.s.	RPL3	protein_coding	NEO_ctl vs AD_ctl
ENSG00000100319.13	51.984	-0.19896	0.258543	0.316594	0.697489	n.s.	ZMAT5	protein_coding	NEO_ctl vs AD_ctl
ENSG00000100321.15	8.60375	-0.046523	0.347272	0.792287	1	n.s.	SYNGR1	protein_coding	NEO_ctl vs AD_ctl
ENSG00000100324.14	79.1425	-0.329186	0.260799	0.110709	0.410905	n.s.	TAB1	protein_coding	NEO_ctl vs AD_ctl
ENSG00000100325.15	175.296	-0.193734	0.191674	0.245925	0.507053	n.s.	ASCC2	protein_coding	NEO_ctl vs AD_ctl
ENSG00000100330.15	634.489	0.045328	0.164592	0.767048	0.853762	n.s.	MTMR3	protein_coding	NEO_ctl vs AD_ctl
ENSG00000100335.15	236.535	0.0481057	0.193492	0.782685	0.900769	n.s.	MIEF1	protein_coding	NEO_ctl vs AD_ctl
ENSG00000100342.20	235.491	-2.80892	0.305177	5.77815e-21	9.98799e-19	down	APOL1	protein_coding	NEO_ctl vs AD_ctl
ENSG00000100345.21	4267.56	-0.000757277	0.180184	0.98722	0.927799	n.s.	MYH9	protein_coding	NEO_ctl vs AD_ctl
ENSG00000100347.15	75.0384	-0.101127	0.220278	0.576878	0.892239	n.s.	SAMM50	protein_coding	NEO_ctl vs AD_ctl
ENSG00000100348.10	106.362	-0.155983	0.250879	0.420839	0.691523	n.s.	TXN2	protein_coding	NEO_ctl vs AD_ctl
ENSG00000100350.14	27.1919	-0.299684	0.373904	0.18038	0.541172	n.s.	FOXRED2	protein_coding	NEO_ctl vs AD_ctl
ENSG00000100351.17	43.7534	-1.11688	0.378277	0.000270335	0.00400862	down	GRAP2	protein_coding	NEO_ctl vs AD_ctl
ENSG00000100353.18	985.479	0.155778	0.149599	0.261752	0.510406	n.s.	EIF3D	protein_coding	NEO_ctl vs AD_ctl
ENSG00000100354.21	399.091	-0.326105	0.212581	0.068634	0.264073	n.s.	TNRC6B	protein_coding	NEO_ctl vs AD_ctl
ENSG00000100360.15	37.6366	0.165219	0.285752	0.424759	0.79171	n.s.	IFT27	protein_coding	NEO_ctl vs AD_ctl
ENSG00000100364.18	1051.9	0.276634	0.180817	0.0867551	0.26846	n.s.	KIAA0930	protein_coding	NEO_ctl vs AD_ctl
ENSG00000100365.16	561.027	0.0317304	0.222477	0.869539	0.932557	n.s.	NCF4	protein_coding	NEO_ctl vs AD_ctl
ENSG00000100368.14	1982.02	0.116734	0.263124	0.561351	0.750435	n.s.	CSF2RB	protein_coding	NEO_ctl vs AD_ctl
ENSG00000100372.15	49.6038	-0.0741636	0.255232	0.697905	0.9583	n.s.	SLC25A17	protein_coding	NEO_ctl vs AD_ctl
ENSG00000100376.12	113.275	0.360841	0.242261	0.0658906	0.245878	n.s.	FAM118A	protein_coding	NEO_ctl vs AD_ctl
ENSG00000100379.17	75.9159	-0.138968	0.268591	0.473229	0.830262	n.s.	KCTD17	protein_coding	NEO_ctl vs AD_ctl
ENSG00000100380.14	813.218	0.388838	0.18475	0.0176828	0.0933375	n.s.	ST13	protein_coding	NEO_ctl vs AD_ctl
ENSG00000100385.14	48.442	-2.76126	0.625486	3.88854e-07	1.37168e-05	down	IL2RB	protein_coding	NEO_ctl vs AD_ctl
ENSG00000100387.9	241.001	-0.300652	0.180461	0.0616422	0.240104	n.s.	RBX1	protein_coding	NEO_ctl vs AD_ctl
ENSG00000100393.14	764.301	0.18354	0.174201	0.237546	0.488489	n.s.	EP300	protein_coding	NEO_ctl vs AD_ctl
ENSG00000100395.15	203.417	0.0586537	0.17799	0.714179	0.846499	n.s.	L3MBTL2	protein_coding	NEO_ctl vs AD_ctl
ENSG00000100401.19	262.531	-0.188437	0.199483	0.270066	0.541172	n.s.	RANGAP1	protein_coding	NEO_ctl vs AD_ctl
ENSG00000100403.12	344.782	-0.0371756	0.157324	0.787544	0.984486	n.s.	ZC3H7B	protein_coding	NEO_ctl vs AD_ctl
ENSG00000100410.8	142.869	0.275544	0.206601	0.120929	0.346662	n.s.	PHF5A	protein_coding	NEO_ctl vs AD_ctl
ENSG00000100412.16	397.621	0.0519388	0.18886	0.752944	0.883658	n.s.	ACO2	protein_coding	NEO_ctl vs AD_ctl
ENSG00000100413.17	114.958	0.104187	0.208221	0.558807	0.781706	n.s.	POLR3H	protein_coding	NEO_ctl vs AD_ctl
ENSG00000100416.15	111.22	-0.205192	0.206813	0.245563	0.525933	n.s.	TRMU	protein_coding	NEO_ctl vs AD_ctl
ENSG00000100417.12	22.2456	-0.265732	0.369881	0.210026	0.591626	n.s.	PMM1	protein_coding	NEO_ctl vs AD_ctl
ENSG00000100418.8	209.255	0.0996114	0.186502	0.544547	0.75517	n.s.	DESI1	protein_coding	NEO_ctl vs AD_ctl
ENSG00000100422.14	253.334	0.072575	0.215619	0.688385	0.858969	n.s.	CERK	protein_coding	NEO_ctl vs AD_ctl
ENSG00000100425.18	230.404	0.222728	0.177725	0.162645	0.40489	n.s.	BRD1	protein_coding	NEO_ctl vs AD_ctl
ENSG00000100426.7	174.749	0.203365	0.187875	0.224029	0.492076	n.s.	ZBED4	protein_coding	NEO_ctl vs AD_ctl
ENSG00000100427.15	30.0954	3.37028	0.553882	1.55059e-10	1.36421e-08	up	MLC1	protein_coding	NEO_ctl vs AD_ctl
ENSG00000100429.18	8.879	0.00751689	0.334844	0.974949	1	n.s.	HDAC10	protein_coding	NEO_ctl vs AD_ctl
ENSG00000100439.10	107.622	0.58199	0.234759	0.00383886	0.03205	n.s.	ABHD4	protein_coding	NEO_ctl vs AD_ctl
ENSG00000100441.10	919.242	-0.0110697	0.16597	0.933215	0.901221	n.s.	KHNYN	protein_coding	NEO_ctl vs AD_ctl
ENSG00000100442.11	141.586	-0.0267929	0.201323	0.868881	0.925293	n.s.	FKBP3	protein_coding	NEO_ctl vs AD_ctl
ENSG00000100445.17	54.0024	0.108529	0.274624	0.589464	0.839052	n.s.	SDR39U1	protein_coding	NEO_ctl vs AD_ctl
ENSG00000100448.4	20.3534	0.268465	0.548459	0.000268997	0.00498385	n.s.	CTSG	protein_coding	NEO_ctl vs AD_ctl
ENSG00000100450.13	11.7619	-8.23605	2.84563	4.6349e-08	2.99864e-06	down	GZMH	protein_coding	NEO_ctl vs AD_ctl
ENSG00000100453.13	52.6211	-4.05852	0.514429	5.30502e-16	1.08722e-13	down	GZMB	protein_coding	NEO_ctl vs AD_ctl
ENSG00000100461.18	561.163	0.100043	0.177425	0.541699	0.849817	n.s.	RBM23	protein_coding	NEO_ctl vs AD_ctl
ENSG00000100462.16	179.835	0.103748	0.218533	0.571292	0.747344	n.s.	PRMT5	protein_coding	NEO_ctl vs AD_ctl
ENSG00000100478.15	57.041	0.148057	0.269829	0.464367	0.821902	n.s.	AP4S1	protein_coding	NEO_ctl vs AD_ctl
ENSG00000100479.13	7.94274	0.170312	0.377	0.367131	0.821727	n.s.	POLE2	protein_coding	NEO_ctl vs AD_ctl
ENSG00000100483.14	52.0259	0.357625	0.288915	0.100496	0.346703	n.s.	VCPKMT	protein_coding	NEO_ctl vs AD_ctl
ENSG00000100485.12	386.072	-0.0773357	0.170993	0.605239	0.816256	n.s.	SOS2	protein_coding	NEO_ctl vs AD_ctl
ENSG00000100490.9	6.66495	-0.162613	0.389685	0.342294	0.829569	n.s.	CDKL1	protein_coding	NEO_ctl vs AD_ctl
ENSG00000100503.24	2043.56	-0.126012	0.236637	0.513263	0.728349	n.s.	NIN	protein_coding	NEO_ctl vs AD_ctl
ENSG00000100504.17	375.475	0.322581	0.216924	0.0778516	0.27281	n.s.	PYGL	protein_coding	NEO_ctl vs AD_ctl
ENSG00000100519.12	431.118	0.130799	0.159371	0.373413	0.727146	n.s.	PSMC6	protein_coding	NEO_ctl vs AD_ctl
ENSG00000100522.10	72.0004	0.118591	0.259761	0.547463	0.879889	n.s.	GNPNAT1	protein_coding	NEO_ctl vs AD_ctl
ENSG00000100523.15	244.064	-0.225117	0.235218	0.242675	0.493109	n.s.	DDHD1	protein_coding	NEO_ctl vs AD_ctl
ENSG00000100528.12	201.54	-0.0710155	0.185608	0.658101	0.807905	n.s.	CNIH1	protein_coding	NEO_ctl vs AD_ctl
ENSG00000100532.12	52.0326	0.208848	0.248636	0.293426	0.615716	n.s.	CGRRF1	protein_coding	NEO_ctl vs AD_ctl
ENSG00000100554.12	304.365	0.431459	0.197754	0.0134143	0.0832434	n.s.	ATP6V1D	protein_coding	NEO_ctl vs AD_ctl
ENSG00000100558.9	24.0707	-0.155765	0.362508	0.381706	0.834369	n.s.	PLEK2	protein_coding	NEO_ctl vs AD_ctl
ENSG00000100564.9	68.8365	0.0962093	0.241516	0.611312	0.916146	n.s.	PIGH	protein_coding	NEO_ctl vs AD_ctl
ENSG00000100567.13	594.965	-0.0939994	0.154784	0.504413	0.747057	n.s.	PSMA3	protein_coding	NEO_ctl vs AD_ctl
ENSG00000100568.11	388.726	0.0449254	0.167813	0.770244	0.906133	n.s.	VTI1B	protein_coding	NEO_ctl vs AD_ctl
ENSG00000100575.14	51.4444	0.24161	0.286671	0.254324	0.577381	n.s.	TIMM9	protein_coding	NEO_ctl vs AD_ctl
ENSG00000100577.19	70.0708	-0.124449	0.241231	0.50469	0.848491	n.s.	GSTZ1	protein_coding	NEO_ctl vs AD_ctl
ENSG00000100578.17	114.116	-0.0325524	0.210209	0.854476	0.942371	n.s.	KIAA0586	protein_coding	NEO_ctl vs AD_ctl
ENSG00000100580.8	310.892	0.269211	0.250528	0.174032	0.439811	n.s.	TMED8	protein_coding	NEO_ctl vs AD_ctl
ENSG00000100591.8	406.113	0.212703	0.158786	0.143333	0.400829	n.s.	AHSA1	protein_coding	NEO_ctl vs AD_ctl
ENSG00000100592.15	51.0868	0.0238944	0.283263	0.903368	1	n.s.	DAAM1	protein_coding	NEO_ctl vs AD_ctl
ENSG00000100596.6	501.365	-0.68743	0.254634	0.00116002	0.0126655	n.s.	SPTLC2	protein_coding	NEO_ctl vs AD_ctl
ENSG00000100599.16	233.581	-0.283101	0.254402	0.166974	0.410299	n.s.	AL159141.1	protein_coding	NEO_ctl vs AD_ctl
ENSG00000100600.15	1139.35	0.241597	0.195524	0.159484	0.387128	n.s.	LGMN	protein_coding	NEO_ctl vs AD_ctl
ENSG00000100601.10	82.4831	-0.0827999	0.22409	0.652646	0.936576	n.s.	ALKBH1	protein_coding	NEO_ctl vs AD_ctl
ENSG00000100603.13	439.536	0.0624341	0.159303	0.670737	0.861722	n.s.	SNW1	protein_coding	NEO_ctl vs AD_ctl
ENSG00000100605.17	231.932	-0.233137	0.168965	0.124692	0.363205	n.s.	ITPK1	protein_coding	NEO_ctl vs AD_ctl
ENSG00000100612.14	176.008	-0.478929	0.216165	0.00930175	0.059	n.s.	DHRS7	protein_coding	NEO_ctl vs AD_ctl
ENSG00000100614.18	422.586	0.0982055	0.161362	0.504639	0.747057	n.s.	PPM1A	protein_coding	NEO_ctl vs AD_ctl
ENSG00000100629.17	34.5188	-0.432769	0.353075	0.0744084	0.318769	n.s.	CEP128	protein_coding	NEO_ctl vs AD_ctl
ENSG00000100632.11	310.01	-0.126886	0.17199	0.412468	0.689832	n.s.	ERH	protein_coding	NEO_ctl vs AD_ctl
ENSG00000100644.17	4342.96	0.18743	0.221697	0.306428	0.552801	n.s.	HIF1A	protein_coding	NEO_ctl vs AD_ctl
ENSG00000100647.8	1430.83	0.320616	0.165437	0.0324927	0.146777	n.s.	SUSD6	protein_coding	NEO_ctl vs AD_ctl
ENSG00000100650.16	1226.45	0.267944	0.163934	0.0704977	0.233305	n.s.	SRSF5	protein_coding	NEO_ctl vs AD_ctl
ENSG00000100664.11	1727.59	0.237178	0.161841	0.0915811	0.284344	n.s.	EIF5	protein_coding	NEO_ctl vs AD_ctl
ENSG00000100678.18	20.4145	3.31858	1.03891	0.0001759	0.00398387	up	SLC8A3	protein_coding	NEO_ctl vs AD_ctl
ENSG00000100697.14	2450.21	0.219962	0.204107	0.197728	0.442366	n.s.	DICER1	protein_coding	NEO_ctl vs AD_ctl
ENSG00000100711.13	61.3497	-0.0800987	0.248464	0.674623	0.948453	n.s.	ZFYVE21	protein_coding	NEO_ctl vs AD_ctl
ENSG00000100714.17	133.797	-0.595884	0.288175	0.00934771	0.0629022	n.s.	MTHFD1	protein_coding	NEO_ctl vs AD_ctl
ENSG00000100721.11	22.4331	-0.898924	0.537673	0.00915706	0.0849811	n.s.	TCL1A	protein_coding	NEO_ctl vs AD_ctl
ENSG00000100722.20	191.14	-0.0857043	0.178751	0.579655	0.775799	n.s.	ZC3H14	protein_coding	NEO_ctl vs AD_ctl
ENSG00000100726.15	98.9394	0.227161	0.246029	0.245895	0.620925	n.s.	TELO2	protein_coding	NEO_ctl vs AD_ctl
ENSG00000100731.16	788.762	0.412275	0.19835	0.0182578	0.0954829	n.s.	PCNX1	protein_coding	NEO_ctl vs AD_ctl
ENSG00000100744.15	98.8534	0.0935995	0.231821	0.616327	0.919016	n.s.	GSKIP	protein_coding	NEO_ctl vs AD_ctl
ENSG00000100749.8	101.299	0.025184	0.216096	0.892619	0.937214	n.s.	VRK1	protein_coding	NEO_ctl vs AD_ctl
ENSG00000100764.14	363.558	0.174238	0.189224	0.29242	0.583506	n.s.	PSMC1	protein_coding	NEO_ctl vs AD_ctl
ENSG00000100767.16	86.9531	0.889848	0.370678	0.00195436	0.0240652	n.s.	PAPLN	protein_coding	NEO_ctl vs AD_ctl
ENSG00000100784.12	105.762	-0.445719	0.284263	0.0383768	0.167728	n.s.	RPS6KA5	protein_coding	NEO_ctl vs AD_ctl
ENSG00000100796.17	707.505	0.0740817	0.141943	0.57555	0.750204	n.s.	PPP4R3A	protein_coding	NEO_ctl vs AD_ctl
ENSG00000100802.15	34.3021	-0.176454	0.284204	0.384915	0.756956	n.s.	C14orf93	protein_coding	NEO_ctl vs AD_ctl
ENSG00000100804.19	191.121	0.410036	0.196453	0.0164634	0.0945322	n.s.	PSMB5	protein_coding	NEO_ctl vs AD_ctl
ENSG00000100811.14	628.596	0.082809	0.157276	0.564032	0.745587	n.s.	YY1	protein_coding	NEO_ctl vs AD_ctl
ENSG00000100813.14	826.615	0.13945	0.158982	0.328173	0.57178	n.s.	ACIN1	protein_coding	NEO_ctl vs AD_ctl
ENSG00000100814.18	29.8173	-0.0271623	0.274999	0.886065	1	n.s.	CCNB1IP1	protein_coding	NEO_ctl vs AD_ctl
ENSG00000100815.12	457.156	0.066964	0.199531	0.70324	0.860996	n.s.	TRIP11	protein_coding	NEO_ctl vs AD_ctl
ENSG00000100823.12	218.129	-0.173837	0.247605	0.379901	0.620925	n.s.	APEX1	protein_coding	NEO_ctl vs AD_ctl
ENSG00000100836.10	171.156	0.347047	0.200631	0.0476779	0.1933	n.s.	PABPN1	protein_coding	NEO_ctl vs AD_ctl
ENSG00000100852.13	241.868	-0.0601071	0.16758	0.698329	0.826068	n.s.	ARHGAP5	protein_coding	NEO_ctl vs AD_ctl
ENSG00000100865.15	114.097	0.0593354	0.204942	0.733077	0.864528	n.s.	CINP	protein_coding	NEO_ctl vs AD_ctl
ENSG00000100883.12	461.684	0.21036	0.183855	0.193766	0.528818	n.s.	SRP54	protein_coding	NEO_ctl vs AD_ctl
ENSG00000100888.14	811.807	-0.00384592	0.164053	0.967534	0.921196	n.s.	CHD8	protein_coding	NEO_ctl vs AD_ctl
ENSG00000100889.12	142.648	-0.272384	0.225378	0.141131	0.387755	n.s.	PCK2	protein_coding	NEO_ctl vs AD_ctl
ENSG00000100890.16	27.0998	0.0283465	0.278182	0.887625	1	n.s.	PRORP	protein_coding	NEO_ctl vs AD_ctl
ENSG00000100897.17	262.883	-0.198908	0.170089	0.193333	0.465896	n.s.	DCAF11	protein_coding	NEO_ctl vs AD_ctl
ENSG00000100902.11	200.552	0.55711	0.273763	0.0109367	0.0662152	n.s.	PSMA6	protein_coding	NEO_ctl vs AD_ctl
ENSG00000100906.10	9938.58	1.44905	0.307767	6.57101e-08	2.27913e-06	up	NFKBIA	protein_coding	NEO_ctl vs AD_ctl
ENSG00000100908.14	17.6165	-0.0346656	0.317283	0.855214	1	n.s.	EMC9	protein_coding	NEO_ctl vs AD_ctl
ENSG00000100911.16	1047.19	-1.51527	0.19409	3.36536e-16	4.29565e-14	down	PSME2	protein_coding	NEO_ctl vs AD_ctl
ENSG00000100916.14	17.0101	-0.0684656	0.320338	0.71751	1	n.s.	BRMS1L	protein_coding	NEO_ctl vs AD_ctl
ENSG00000100918.13	42.6669	0.043112	0.284991	0.832359	1	n.s.	REC8	protein_coding	NEO_ctl vs AD_ctl
ENSG00000100926.15	15.479	0.280247	0.378548	0.197888	0.623583	n.s.	TM9SF1	protein_coding	NEO_ctl vs AD_ctl
ENSG00000100934.15	515.478	0.143505	0.182801	0.369556	0.65339	n.s.	SEC23A	protein_coding	NEO_ctl vs AD_ctl
ENSG00000100938.17	195.099	-0.12949	0.198616	0.443214	0.715361	n.s.	GMPR2	protein_coding	NEO_ctl vs AD_ctl
ENSG00000100941.9	341.176	0.0617624	0.151458	0.660836	0.857936	n.s.	PNN	protein_coding	NEO_ctl vs AD_ctl
ENSG00000100949.14	114.874	-0.467656	0.2447	0.0198322	0.104913	n.s.	RABGGTA	protein_coding	NEO_ctl vs AD_ctl
ENSG00000100979.15	44.8976	-0.725732	0.469869	0.013209	0.088423	n.s.	PLTP	protein_coding	NEO_ctl vs AD_ctl
ENSG00000100982.12	145.425	-0.211191	0.196853	0.212558	0.491206	n.s.	PCIF1	protein_coding	NEO_ctl vs AD_ctl
ENSG00000100983.12	143.426	0.00987426	0.181794	0.958693	0.944952	n.s.	GSS	protein_coding	NEO_ctl vs AD_ctl
ENSG00000100985.7	12217.7	1.38966	0.545929	0.000176565	0.00233434	up	MMP9	protein_coding	NEO_ctl vs AD_ctl
ENSG00000100991.12	681.451	-0.0323092	0.178253	0.851665	0.887297	n.s.	TRPC4AP	protein_coding	NEO_ctl vs AD_ctl
ENSG00000100994.12	340.604	-0.24538	0.187447	0.136578	0.388036	n.s.	PYGB	protein_coding	NEO_ctl vs AD_ctl
ENSG00000100997.20	543.833	-0.519786	0.197634	0.00282592	0.0252096	n.s.	ABHD12	protein_coding	NEO_ctl vs AD_ctl
ENSG00000101000.6	24.2316	0.0691335	0.335628	0.699888	0.95924	n.s.	PROCR	protein_coding	NEO_ctl vs AD_ctl
ENSG00000101003.10	13.7642	-0.142044	0.32605	0.477919	0.851595	n.s.	GINS1	protein_coding	NEO_ctl vs AD_ctl
ENSG00000101017.14	737.86	-0.00576771	0.241725	0.98635	0.927526	n.s.	CD40	protein_coding	NEO_ctl vs AD_ctl
ENSG00000101019.22	111.184	-0.10375	0.208106	0.555009	0.774489	n.s.	UQCC1	protein_coding	NEO_ctl vs AD_ctl
ENSG00000101040.19	235.041	0.00951768	0.21128	0.973143	0.987953	n.s.	ZMYND8	protein_coding	NEO_ctl vs AD_ctl
ENSG00000101052.13	50.5697	0.0909346	0.247584	0.64635	0.927526	n.s.	IFT52	protein_coding	NEO_ctl vs AD_ctl
ENSG00000101057.16	11.3064	0.552951	0.641693	0.0488834	0.246468	n.s.	MYBL2	protein_coding	NEO_ctl vs AD_ctl
ENSG00000101079.21	82.1001	0.0993601	0.232163	0.604952	0.906532	n.s.	NDRG3	protein_coding	NEO_ctl vs AD_ctl
ENSG00000101082.14	34.1453	-0.838015	0.431006	0.00699258	0.0638516	n.s.	SLA2	protein_coding	NEO_ctl vs AD_ctl
ENSG00000101084.18	19.4535	0.216748	0.35191	0.290834	0.685567	n.s.	RAB5IF	protein_coding	NEO_ctl vs AD_ctl
ENSG00000101096.20	27.4435	-1.58934	0.625633	0.000699949	0.0112384	down	NFATC2	protein_coding	NEO_ctl vs AD_ctl
ENSG00000101104.12	15.4022	0.19344	0.340027	0.356728	0.749472	n.s.	PABPC1L	protein_coding	NEO_ctl vs AD_ctl
ENSG00000101109.12	1280.28	-0.124648	0.199414	0.464362	0.678333	n.s.	STK4	protein_coding	NEO_ctl vs AD_ctl
ENSG00000101126.18	173.235	-0.112182	0.199112	0.509455	0.735034	n.s.	ADNP	protein_coding	NEO_ctl vs AD_ctl
ENSG00000101132.10	61.8915	-0.0836269	0.235227	0.654366	0.934039	n.s.	PFDN4	protein_coding	NEO_ctl vs AD_ctl
ENSG00000101138.12	140.337	0.138239	0.199548	0.426489	0.71236	n.s.	CSTF1	protein_coding	NEO_ctl vs AD_ctl
ENSG00000101146.13	137.383	0.135413	0.202708	0.441622	0.701915	n.s.	RAE1	protein_coding	NEO_ctl vs AD_ctl
ENSG00000101150.17	707.76	0.336653	0.218248	0.0686349	0.232811	n.s.	TPD52L2	protein_coding	NEO_ctl vs AD_ctl
ENSG00000101152.11	840.016	0.3482	0.146461	0.0105799	0.0634438	n.s.	DNAJC5	protein_coding	NEO_ctl vs AD_ctl
ENSG00000101158.15	204.29	0.297745	0.197694	0.0843565	0.291777	n.s.	NELFCD	protein_coding	NEO_ctl vs AD_ctl
ENSG00000101160.14	3645.39	0.0680674	0.180816	0.648485	0.807905	n.s.	CTSZ	protein_coding	NEO_ctl vs AD_ctl
ENSG00000101161.8	345.337	0.139314	0.157967	0.334973	0.624721	n.s.	PRPF6	protein_coding	NEO_ctl vs AD_ctl
ENSG00000101162.4	102.554	-0.839132	0.331467	0.00144214	0.0143191	n.s.	TUBB1	protein_coding	NEO_ctl vs AD_ctl
ENSG00000101166.16	374.386	0.306752	0.198022	0.0752065	0.270683	n.s.	PRELID3B	protein_coding	NEO_ctl vs AD_ctl
ENSG00000101181.17	110.166	0.134106	0.213057	0.455882	0.714694	n.s.	MTG2	protein_coding	NEO_ctl vs AD_ctl
ENSG00000101182.15	679.953	0.208436	0.167905	0.174431	0.423003	n.s.	PSMA7	protein_coding	NEO_ctl vs AD_ctl
ENSG00000101187.16	220.948	2.93616	0.642103	3.75745e-07	1.06116e-05	up	SLCO4A1	protein_coding	NEO_ctl vs AD_ctl
ENSG00000101188.5	10.9858	0.90502	0.991902	0.0142199	0.135825	n.s.	NTSR1	protein_coding	NEO_ctl vs AD_ctl
ENSG00000101189.7	87.1814	0.291754	0.238586	0.133858	0.452889	n.s.	MRGBP	protein_coding	NEO_ctl vs AD_ctl
ENSG00000101190.13	41.2219	0.0107321	0.277311	0.959472	1	n.s.	TCFL5	protein_coding	NEO_ctl vs AD_ctl
ENSG00000101191.17	439.187	0.117989	0.155414	0.413768	0.684204	n.s.	DIDO1	protein_coding	NEO_ctl vs AD_ctl
ENSG00000101193.8	223.315	0.22372	0.184441	0.173762	0.427685	n.s.	GID8	protein_coding	NEO_ctl vs AD_ctl
ENSG00000101194.18	75.5063	0.128224	0.314026	0.546987	0.878363	n.s.	SLC17A9	protein_coding	NEO_ctl vs AD_ctl
ENSG00000101199.13	391.986	0.401	0.166874	0.00835368	0.0590868	n.s.	ARFGAP1	protein_coding	NEO_ctl vs AD_ctl
ENSG00000101216.11	105.621	0.440259	0.23457	0.0257494	0.130934	n.s.	GMEB2	protein_coding	NEO_ctl vs AD_ctl
ENSG00000101220.17	32.4415	-0.875177	0.490914	0.00785096	0.0693531	n.s.	C20orf27	protein_coding	NEO_ctl vs AD_ctl
ENSG00000101224.17	135.375	-1.0234	0.357938	0.000378676	0.00464234	down	CDC25B	protein_coding	NEO_ctl vs AD_ctl
ENSG00000101236.17	377.065	0.227987	0.241468	0.239623	0.526581	n.s.	RNF24	protein_coding	NEO_ctl vs AD_ctl
ENSG00000101246.20	218.706	0.12747	0.191124	0.449527	0.697152	n.s.	ARFRP1	protein_coding	NEO_ctl vs AD_ctl
ENSG00000101247.18	44.2044	0.0293195	0.253268	0.882417	1	n.s.	NDUFAF5	protein_coding	NEO_ctl vs AD_ctl
ENSG00000101255.11	8.60983	0.141689	0.384672	0.376543	0.826275	n.s.	TRIB3	protein_coding	NEO_ctl vs AD_ctl
ENSG00000101265.16	1803.82	-0.0368908	0.206548	0.830683	0.877812	n.s.	RASSF2	protein_coding	NEO_ctl vs AD_ctl
ENSG00000101266.19	450.02	0.0532971	0.175131	0.740737	0.956087	n.s.	CSNK2A1	protein_coding	NEO_ctl vs AD_ctl
ENSG00000101290.14	340.046	0.0156399	0.214497	0.938478	0.963666	n.s.	CDS2	protein_coding	NEO_ctl vs AD_ctl
ENSG00000101294.17	570.504	0.683011	0.283932	0.00317203	0.0276008	n.s.	HM13	protein_coding	NEO_ctl vs AD_ctl
ENSG00000101307.15	107.399	0.415098	0.434969	0.0763105	0.267334	n.s.	SIRPB1	protein_coding	NEO_ctl vs AD_ctl
ENSG00000101310.17	747.823	0.192921	0.161216	0.188528	0.429898	n.s.	SEC23B	protein_coding	NEO_ctl vs AD_ctl
ENSG00000101331.17	39.2287	1.46498	1.09143	0.00760415	0.0741987	n.s.	CCM2L	protein_coding	NEO_ctl vs AD_ctl
ENSG00000101333.16	12.0112	0.290768	0.464047	0.13713	0.517821	n.s.	PLCB4	protein_coding	NEO_ctl vs AD_ctl
ENSG00000101335.10	17.0802	0.111322	0.328317	0.568227	0.971732	n.s.	MYL9	protein_coding	NEO_ctl vs AD_ctl
ENSG00000101336.14	4750.59	0.656927	0.223062	0.000555382	0.00599837	n.s.	HCK	protein_coding	NEO_ctl vs AD_ctl
ENSG00000101337.16	451.356	0.183459	0.179952	0.252851	0.55642	n.s.	TM9SF4	protein_coding	NEO_ctl vs AD_ctl
ENSG00000101343.14	324.783	0.104041	0.165979	0.478266	0.729073	n.s.	CRNKL1	protein_coding	NEO_ctl vs AD_ctl
ENSG00000101346.14	196.564	-0.101122	0.219723	0.585046	0.79719	n.s.	POFUT1	protein_coding	NEO_ctl vs AD_ctl
ENSG00000101347.9	3703.78	-0.924496	0.205981	8.08876e-07	2.14437e-05	n.s.	SAMHD1	protein_coding	NEO_ctl vs AD_ctl
ENSG00000101350.8	175.783	0.225492	0.212795	0.213451	0.469801	n.s.	KIF3B	protein_coding	NEO_ctl vs AD_ctl
ENSG00000101361.17	370.141	0.0431404	0.200118	0.808636	0.924042	n.s.	NOP56	protein_coding	NEO_ctl vs AD_ctl
ENSG00000101363.12	49.3663	0.298876	0.295922	0.167298	0.541042	n.s.	MANBAL	protein_coding	NEO_ctl vs AD_ctl
ENSG00000101365.21	252.222	-0.12049	0.185835	0.45282	0.685567	n.s.	IDH3B	protein_coding	NEO_ctl vs AD_ctl
ENSG00000101367.9	899.741	0.284169	0.144977	0.0349582	0.147302	n.s.	MAPRE1	protein_coding	NEO_ctl vs AD_ctl
ENSG00000101384.12	255.718	-0.198059	0.303794	0.324198	0.608622	n.s.	JAG1	protein_coding	NEO_ctl vs AD_ctl
ENSG00000101391.21	107.726	-0.274225	0.205321	0.118035	0.352299	n.s.	CDK5RAP1	protein_coding	NEO_ctl vs AD_ctl
ENSG00000101407.13	152.554	-0.131382	0.187885	0.423194	0.692589	n.s.	TTI1	protein_coding	NEO_ctl vs AD_ctl
ENSG00000101412.13	7.31295	1.66213	1.07113	0.00491133	0.0485131	up	E2F1	protein_coding	NEO_ctl vs AD_ctl
ENSG00000101413.12	153.764	0.127725	0.20231	0.464128	0.739452	n.s.	RPRD1B	protein_coding	NEO_ctl vs AD_ctl
ENSG00000101417.12	19.0177	-0.459399	0.433893	0.0695231	0.315617	n.s.	PXMP4	protein_coding	NEO_ctl vs AD_ctl
ENSG00000101421.4	424.447	0.33312	0.17997	0.0383388	0.175883	n.s.	CHMP4B	protein_coding	NEO_ctl vs AD_ctl
ENSG00000101425.14	11.5302	6.08531	1.69874	9.10399e-07	4.2915e-05	up	BPI	protein_coding	NEO_ctl vs AD_ctl
ENSG00000101439.9	811.125	-1.86739	0.237996	9.26597e-17	1.17398e-14	down	CST3	protein_coding	NEO_ctl vs AD_ctl
ENSG00000101442.10	43.5237	-0.0394417	0.25074	0.836852	0.964313	n.s.	ACTR5	protein_coding	NEO_ctl vs AD_ctl
ENSG00000101444.13	201.964	0.126077	0.199446	0.471432	0.736374	n.s.	AHCY	protein_coding	NEO_ctl vs AD_ctl
ENSG00000101445.10	99.3053	-1.73091	0.294579	3.59864e-10	2.7867e-08	down	PPP1R16B	protein_coding	NEO_ctl vs AD_ctl
ENSG00000101452.15	68.7094	-0.201861	0.246957	0.301509	0.683746	n.s.	DHX35	protein_coding	NEO_ctl vs AD_ctl
ENSG00000101457.13	101.846	0.0812214	0.233376	0.670945	0.859068	n.s.	DNTTIP1	protein_coding	NEO_ctl vs AD_ctl
ENSG00000101460.13	238.564	0.531465	0.439498	0.0408446	0.175464	n.s.	MAP1LC3A	protein_coding	NEO_ctl vs AD_ctl
ENSG00000101464.10	34.3723	-0.253354	0.330331	0.248294	0.620941	n.s.	PIGU	protein_coding	NEO_ctl vs AD_ctl
ENSG00000101473.17	57.7418	-0.305695	0.249063	0.125088	0.433195	n.s.	ACOT8	protein_coding	NEO_ctl vs AD_ctl
ENSG00000101474.12	625.848	0.0276861	0.18271	0.878683	0.888935	n.s.	APMAP	protein_coding	NEO_ctl vs AD_ctl
ENSG00000101493.11	232.585	-0.0209037	0.253655	0.89677	0.893768	n.s.	ZNF516	protein_coding	NEO_ctl vs AD_ctl
ENSG00000101544.9	184.501	0.139072	0.203011	0.425865	0.652748	n.s.	ADNP2	protein_coding	NEO_ctl vs AD_ctl
ENSG00000101546.13	26.8417	0.214621	0.322661	0.315245	0.710792	n.s.	RBFA	protein_coding	NEO_ctl vs AD_ctl
ENSG00000101557.15	84.1037	0.195634	0.244148	0.314768	0.70211	n.s.	USP14	protein_coding	NEO_ctl vs AD_ctl
ENSG00000101558.13	675.51	0.196895	0.172476	0.212338	0.455978	n.s.	VAPA	protein_coding	NEO_ctl vs AD_ctl
ENSG00000101574.15	48.8481	-0.125313	0.262435	0.524877	0.900201	n.s.	METTL4	protein_coding	NEO_ctl vs AD_ctl
ENSG00000101577.9	409.638	-0.408042	0.230719	0.0317537	0.15425	n.s.	LPIN2	protein_coding	NEO_ctl vs AD_ctl
ENSG00000101596.15	1834.84	-0.673419	0.283677	0.00289862	0.0235117	n.s.	SMCHD1	protein_coding	NEO_ctl vs AD_ctl
ENSG00000101605.12	12.8316	-0.188327	0.366312	0.322944	0.716957	n.s.	MYOM1	protein_coding	NEO_ctl vs AD_ctl
ENSG00000101608.12	1312.57	-0.277047	0.181755	0.0799856	0.265319	n.s.	MYL12A	protein_coding	NEO_ctl vs AD_ctl
ENSG00000101624.11	40.1047	-0.0226746	0.25852	0.902974	0.992679	n.s.	CEP76	protein_coding	NEO_ctl vs AD_ctl
ENSG00000101639.18	331.975	-0.205583	0.191657	0.227328	0.526568	n.s.	CEP192	protein_coding	NEO_ctl vs AD_ctl
ENSG00000101654.17	389.361	0.213328	0.195583	0.213538	0.497991	n.s.	RNMT	protein_coding	NEO_ctl vs AD_ctl
ENSG00000101665.9	309.299	0.0197727	0.237478	0.925688	0.956644	n.s.	SMAD7	protein_coding	NEO_ctl vs AD_ctl
ENSG00000101695.9	116.626	-0.076119	0.308709	0.678612	0.843563	n.s.	RNF125	protein_coding	NEO_ctl vs AD_ctl
ENSG00000101745.17	896.816	0.271285	0.178286	0.0915417	0.276464	n.s.	ANKRD12	protein_coding	NEO_ctl vs AD_ctl
ENSG00000101751.10	175.814	-0.155585	0.194148	0.354029	0.599609	n.s.	POLI	protein_coding	NEO_ctl vs AD_ctl
ENSG00000101752.11	414.637	0.140299	0.166059	0.360101	0.714846	n.s.	MIB1	protein_coding	NEO_ctl vs AD_ctl
ENSG00000101773.19	140.05	0.225821	0.209763	0.206279	0.483179	n.s.	RBBP8	protein_coding	NEO_ctl vs AD_ctl
ENSG00000101782.15	532.83	-0.0742491	0.165702	0.617488	0.822416	n.s.	RIOK3	protein_coding	NEO_ctl vs AD_ctl
ENSG00000101811.13	63.298	0.215613	0.267245	0.291097	0.67735	n.s.	CSTF2	protein_coding	NEO_ctl vs AD_ctl
ENSG00000101843.19	145.644	0.0105773	0.183928	0.951212	0.989925	n.s.	PSMD10	protein_coding	NEO_ctl vs AD_ctl
ENSG00000101844.18	68.0614	0.115741	0.252465	0.556479	0.886523	n.s.	ATG4A	protein_coding	NEO_ctl vs AD_ctl
ENSG00000101846.7	35.763	-0.641841	0.359631	0.0150861	0.111806	n.s.	STS	protein_coding	NEO_ctl vs AD_ctl
ENSG00000101849.17	201.113	-0.0819533	0.178816	0.598064	0.760437	n.s.	TBL1X	protein_coding	NEO_ctl vs AD_ctl
ENSG00000101856.10	159.622	-0.107602	0.190203	0.515962	0.750204	n.s.	PGRMC1	protein_coding	NEO_ctl vs AD_ctl
ENSG00000101868.11	70.9482	-0.186758	0.226081	0.317808	0.700089	n.s.	POLA1	protein_coding	NEO_ctl vs AD_ctl
ENSG00000101882.10	99.3001	0.141051	0.238949	0.463644	0.823545	n.s.	NKAP	protein_coding	NEO_ctl vs AD_ctl
ENSG00000101888.11	209.274	-0.0245395	0.207659	0.887041	0.914979	n.s.	NXT2	protein_coding	NEO_ctl vs AD_ctl
ENSG00000101901.12	176.1	-0.0622836	0.189506	0.710387	0.868094	n.s.	ALG13	protein_coding	NEO_ctl vs AD_ctl
ENSG00000101911.12	109.19	-0.570139	0.241489	0.00540647	0.0411628	n.s.	PRPS2	protein_coding	NEO_ctl vs AD_ctl
ENSG00000101916.11	3843.2	-0.186394	0.250206	0.346086	0.585661	n.s.	TLR8	protein_coding	NEO_ctl vs AD_ctl
ENSG00000101928.13	29.5642	0.0641022	0.282925	0.742782	0.918166	n.s.	MOSPD1	protein_coding	NEO_ctl vs AD_ctl
ENSG00000101935.10	63.9241	-0.0675105	0.250401	0.721204	0.984486	n.s.	AMMECR1	protein_coding	NEO_ctl vs AD_ctl
ENSG00000101940.18	170.565	0.356046	0.22207	0.0565918	0.227226	n.s.	WDR13	protein_coding	NEO_ctl vs AD_ctl
ENSG00000101945.16	25.6722	0.0835979	0.285085	0.677509	0.968156	n.s.	SUV39H1	protein_coding	NEO_ctl vs AD_ctl
ENSG00000101966.12	631.697	0.154425	0.2153	0.395959	0.632976	n.s.	XIAP	protein_coding	NEO_ctl vs AD_ctl
ENSG00000101972.18	1572.11	0.0924866	0.178891	0.569663	0.755297	n.s.	STAG2	protein_coding	NEO_ctl vs AD_ctl
ENSG00000101974.14	231.477	0.0745794	0.198788	0.669654	0.81353	n.s.	ATP11C	protein_coding	NEO_ctl vs AD_ctl
ENSG00000101986.12	274.8	-0.00399356	0.259186	0.968521	0.919477	n.s.	ABCD1	protein_coding	NEO_ctl vs AD_ctl
ENSG00000101997.13	84.0877	-0.0419182	0.220647	0.808452	1	n.s.	CCDC22	protein_coding	NEO_ctl vs AD_ctl
ENSG00000102003.10	10.8136	-0.195154	0.367146	0.322239	0.74917	n.s.	SYP	protein_coding	NEO_ctl vs AD_ctl
ENSG00000102007.11	373.912	0.409479	0.256831	0.0420062	0.192412	n.s.	PLP2	protein_coding	NEO_ctl vs AD_ctl
ENSG00000102024.18	12.5581	1.85102	0.914341	0.00281485	0.0379142	up	PLS3	protein_coding	NEO_ctl vs AD_ctl
ENSG00000102030.16	65.1	0.0782322	0.251015	0.680543	0.951715	n.s.	NAA10	protein_coding	NEO_ctl vs AD_ctl
ENSG00000102032.13	184.284	0.20207	0.20529	0.252023	0.522544	n.s.	RENBP	protein_coding	NEO_ctl vs AD_ctl
ENSG00000102034.16	388.016	0.127828	0.207778	0.465723	0.728103	n.s.	ELF4	protein_coding	NEO_ctl vs AD_ctl
ENSG00000102038.15	10.0232	2.27282	1.11336	0.00237043	0.0333549	up	SMARCA1	protein_coding	NEO_ctl vs AD_ctl
ENSG00000102054.17	277.758	0.135177	0.194449	0.431329	0.708058	n.s.	RBBP7	protein_coding	NEO_ctl vs AD_ctl
ENSG00000102078.16	19.8743	-0.0693335	0.3161	0.708298	1	n.s.	SLC25A14	protein_coding	NEO_ctl vs AD_ctl
ENSG00000102081.14	295.602	-0.24684	0.235826	0.196841	0.479411	n.s.	FMR1	protein_coding	NEO_ctl vs AD_ctl
ENSG00000102096.9	394.932	-0.212181	0.221163	0.247919	0.529826	n.s.	PIM2	protein_coding	NEO_ctl vs AD_ctl
ENSG00000102098.19	14.5721	1.26469	0.73624	0.00489836	0.048416	up	SCML2	protein_coding	NEO_ctl vs AD_ctl
ENSG00000102100.16	77.7661	0.0449746	0.222155	0.809577	1	n.s.	SLC35A2	protein_coding	NEO_ctl vs AD_ctl
ENSG00000102103.16	174.715	0.123315	0.204942	0.483159	0.695703	n.s.	PQBP1	protein_coding	NEO_ctl vs AD_ctl
ENSG00000102119.11	143.928	0.659585	0.284437	0.0039956	0.0345533	n.s.	EMD	protein_coding	NEO_ctl vs AD_ctl
ENSG00000102125.16	84.2818	-0.288934	0.268024	0.161607	0.507042	n.s.	TAZ	protein_coding	NEO_ctl vs AD_ctl
ENSG00000102144.15	2297.95	-0.0238561	0.142221	0.86767	0.884152	n.s.	PGK1	protein_coding	NEO_ctl vs AD_ctl
ENSG00000102145.15	11.0163	2.61352	0.946984	0.00030848	0.00602234	up	GATA1	protein_coding	NEO_ctl vs AD_ctl
ENSG00000102158.19	1002	-0.086948	0.159674	0.564641	0.758138	n.s.	MAGT1	protein_coding	NEO_ctl vs AD_ctl
ENSG00000102172.16	1032.52	0.141014	0.237151	0.46221	0.676589	n.s.	SMS	protein_coding	NEO_ctl vs AD_ctl
ENSG00000102178.13	101.418	0.149067	0.239132	0.439229	0.721179	n.s.	UBL4A	protein_coding	NEO_ctl vs AD_ctl
ENSG00000102181.21	151.908	-0.547901	0.275464	0.0115398	0.0731075	n.s.	CD99L2	protein_coding	NEO_ctl vs AD_ctl
ENSG00000102189.17	350.219	0.0142315	0.208818	0.935816	0.987248	n.s.	EEA1	protein_coding	NEO_ctl vs AD_ctl
ENSG00000102218.6	1184.67	0.126641	0.188243	0.444482	0.678902	n.s.	RP2	protein_coding	NEO_ctl vs AD_ctl
ENSG00000102221.14	41.5243	-0.169886	0.294381	0.409614	0.716957	n.s.	JADE3	protein_coding	NEO_ctl vs AD_ctl
ENSG00000102225.16	218.277	0.335354	0.195847	0.050509	0.19487	n.s.	CDK16	protein_coding	NEO_ctl vs AD_ctl
ENSG00000102226.10	122.269	0.0229717	0.231808	0.917422	0.940571	n.s.	USP11	protein_coding	NEO_ctl vs AD_ctl
ENSG00000102241.12	221.453	0.0884579	0.183632	0.587711	0.755302	n.s.	HTATSF1	protein_coding	NEO_ctl vs AD_ctl
ENSG00000102265.12	1577.68	0.272138	0.189966	0.0981235	0.287778	n.s.	TIMP1	protein_coding	NEO_ctl vs AD_ctl
ENSG00000102287.19	27.4171	6.36443	1.35753	2.06674e-08	1.44988e-06	up	GABRE	protein_coding	NEO_ctl vs AD_ctl
ENSG00000102309.15	57.1863	-0.0735378	0.241198	0.694227	0.95924	n.s.	PIN4	protein_coding	NEO_ctl vs AD_ctl
ENSG00000102312.22	16.1634	-0.28238	0.373143	0.199917	0.570929	n.s.	PORCN	protein_coding	NEO_ctl vs AD_ctl
ENSG00000102316.17	295.945	0.167961	0.177451	0.28932	0.549865	n.s.	MAGED2	protein_coding	NEO_ctl vs AD_ctl
ENSG00000102317.18	1155.01	0.383308	0.170179	0.0117229	0.0683577	n.s.	RBM3	protein_coding	NEO_ctl vs AD_ctl
ENSG00000102362.15	9.93946	2.19104	0.938474	0.000918449	0.0159496	up	SYTL4	protein_coding	NEO_ctl vs AD_ctl
ENSG00000102384.13	7.11899	-0.0622781	0.350764	0.71266	1	n.s.	CENPI	protein_coding	NEO_ctl vs AD_ctl
ENSG00000102390.11	104.716	0.133269	0.2332	0.483041	0.716957	n.s.	PBDC1	protein_coding	NEO_ctl vs AD_ctl
ENSG00000102393.11	558.747	1.29677	0.257941	6.48769e-08	2.56537e-06	up	GLA	protein_coding	NEO_ctl vs AD_ctl
ENSG00000102401.20	225.208	-0.111515	0.205634	0.527463	0.733286	n.s.	ARMCX3	protein_coding	NEO_ctl vs AD_ctl
ENSG00000102409.10	88.2644	-0.530424	0.309971	0.0207787	0.14105	n.s.	BEX4	protein_coding	NEO_ctl vs AD_ctl
ENSG00000102445.18	222.341	1.18331	0.380907	0.000155634	0.00209163	up	RUBCNL	protein_coding	NEO_ctl vs AD_ctl
ENSG00000102524.11	1131.83	-2.62974	0.239997	3.99565e-29	1.50195e-26	down	TNFSF13B	protein_coding	NEO_ctl vs AD_ctl
ENSG00000102531.16	1121.55	-0.193111	0.210835	0.274651	0.521295	n.s.	FNDC3A	protein_coding	NEO_ctl vs AD_ctl
ENSG00000102543.14	31.5799	-0.104683	0.290111	0.594849	0.900201	n.s.	CDADC1	protein_coding	NEO_ctl vs AD_ctl
ENSG00000102547.19	113.204	0.478432	0.348217	0.0553712	0.227827	n.s.	CAB39L	protein_coding	NEO_ctl vs AD_ctl
ENSG00000102554.14	15.4102	-0.127019	0.342312	0.508536	0.889255	n.s.	KLF5	protein_coding	NEO_ctl vs AD_ctl
ENSG00000102572.14	630.457	-0.29161	0.202785	0.0918199	0.277049	n.s.	STK24	protein_coding	NEO_ctl vs AD_ctl
ENSG00000102575.13	1738.77	0.361147	0.350161	0.108976	0.319213	n.s.	ACP5	protein_coding	NEO_ctl vs AD_ctl
ENSG00000102580.15	2964.42	0.237373	0.211547	0.195517	0.446031	n.s.	DNAJC3	protein_coding	NEO_ctl vs AD_ctl
ENSG00000102595.20	83.5493	0.0491819	0.27426	0.80715	1	n.s.	UGGT2	protein_coding	NEO_ctl vs AD_ctl
ENSG00000102606.18	217.235	0.102402	0.177992	0.528897	0.747057	n.s.	ARHGEF7	protein_coding	NEO_ctl vs AD_ctl
ENSG00000102699.6	1007.66	-0.243165	0.248388	0.199466	0.444774	n.s.	PARP4	protein_coding	NEO_ctl vs AD_ctl
ENSG00000102710.20	261.14	-0.0742805	0.183098	0.64808	0.84201	n.s.	SUPT20H	protein_coding	NEO_ctl vs AD_ctl
ENSG00000102738.8	68.1536	-0.0825238	0.233206	0.661058	0.948236	n.s.	MRPS31	protein_coding	NEO_ctl vs AD_ctl
ENSG00000102743.15	16.4342	-0.0326223	0.319299	0.852212	1	n.s.	SLC25A15	protein_coding	NEO_ctl vs AD_ctl
ENSG00000102753.10	184.049	0.144248	0.203753	0.409148	0.650774	n.s.	KPNA3	protein_coding	NEO_ctl vs AD_ctl
ENSG00000102755.12	147.982	3.82511	0.745942	2.09416e-08	8.94566e-07	up	FLT1	protein_coding	NEO_ctl vs AD_ctl
ENSG00000102760.13	89.6472	2.1136	0.447835	1.53957e-07	7.30359e-06	up	RGCC	protein_coding	NEO_ctl vs AD_ctl
ENSG00000102763.18	50.9019	0.223548	0.276229	0.287741	0.608622	n.s.	VWA8	protein_coding	NEO_ctl vs AD_ctl
ENSG00000102780.16	596.254	0.732926	0.252406	0.00074588	0.00917769	n.s.	DGKH	protein_coding	NEO_ctl vs AD_ctl
ENSG00000102781.14	30.0693	0.140802	0.292581	0.495702	0.843469	n.s.	KATNAL1	protein_coding	NEO_ctl vs AD_ctl
ENSG00000102786.15	418.269	0.484042	0.25399	0.0169679	0.0982933	n.s.	INTS6	protein_coding	NEO_ctl vs AD_ctl
ENSG00000102794.10	6011.23	-0.363732	0.489019	0.104882	0.303851	n.s.	ACOD1	protein_coding	NEO_ctl vs AD_ctl
ENSG00000102796.11	11.3163	0.0875591	0.344201	0.628943	1	n.s.	DHRS12	protein_coding	NEO_ctl vs AD_ctl
ENSG00000102804.15	288.148	-0.0653781	0.202937	0.716762	0.835121	n.s.	TSC22D1	protein_coding	NEO_ctl vs AD_ctl
ENSG00000102805.15	235.483	-0.246698	0.194388	0.142069	0.392438	n.s.	CLN5	protein_coding	NEO_ctl vs AD_ctl
ENSG00000102837.7	5.16934	5.61192	2.89813	0.000327628	0.00636659	up	OLFM4	protein_coding	NEO_ctl vs AD_ctl
ENSG00000102858.13	248.754	0.148578	0.243031	0.439993	0.702478	n.s.	MGRN1	protein_coding	NEO_ctl vs AD_ctl
ENSG00000102870.6	95.3939	-0.0464274	0.222632	0.795747	1	n.s.	ZNF629	protein_coding	NEO_ctl vs AD_ctl
ENSG00000102871.16	109.706	0.150782	0.272256	0.448322	0.728117	n.s.	TRADD	protein_coding	NEO_ctl vs AD_ctl
ENSG00000102878.16	7.07721	-0.130184	0.380314	0.412525	0.854372	n.s.	HSF4	protein_coding	NEO_ctl vs AD_ctl
ENSG00000102879.15	417.65	-0.149452	0.277425	0.45679	0.794228	n.s.	CORO1A	protein_coding	NEO_ctl vs AD_ctl
ENSG00000102882.12	78.0934	0.125502	0.263246	0.530166	0.869788	n.s.	MAPK3	protein_coding	NEO_ctl vs AD_ctl
ENSG00000102886.15	7.90851	-0.0103771	0.345691	0.947723	1	n.s.	GDPD3	protein_coding	NEO_ctl vs AD_ctl
ENSG00000102890.16	23.8185	0.0257145	0.293505	0.898458	1	n.s.	ELMO3	protein_coding	NEO_ctl vs AD_ctl
ENSG00000102893.16	357.918	-0.123614	0.163873	0.403434	0.699069	n.s.	PHKB	protein_coding	NEO_ctl vs AD_ctl
ENSG00000102897.10	100.883	0.0332544	0.213638	0.85539	0.919717	n.s.	LYRM1	protein_coding	NEO_ctl vs AD_ctl
ENSG00000102898.12	200.107	0.413707	0.212397	0.0238448	0.124814	n.s.	NUTF2	protein_coding	NEO_ctl vs AD_ctl
ENSG00000102900.13	317.445	-0.0884533	0.184477	0.579623	0.868655	n.s.	NUP93	protein_coding	NEO_ctl vs AD_ctl
ENSG00000102901.13	114.382	0.133293	0.207058	0.452312	0.73085	n.s.	CENPT	protein_coding	NEO_ctl vs AD_ctl
ENSG00000102908.22	244.056	0.754948	0.237715	0.00028043	0.00374514	n.s.	NFAT5	protein_coding	NEO_ctl vs AD_ctl
ENSG00000102910.14	333.036	-0.375798	0.169509	0.0140517	0.0890841	n.s.	LONP2	protein_coding	NEO_ctl vs AD_ctl
ENSG00000102921.8	1078.34	0.17336	0.171957	0.242091	0.500607	n.s.	N4BP1	protein_coding	NEO_ctl vs AD_ctl
ENSG00000102931.8	170.616	0.0726989	0.194028	0.668175	0.801933	n.s.	ARL2BP	protein_coding	NEO_ctl vs AD_ctl
ENSG00000102962.5	927	0.606309	0.284566	0.00772627	0.0497678	n.s.	CCL22	protein_coding	NEO_ctl vs AD_ctl
ENSG00000102967.12	19.1853	-0.231569	0.380851	0.257742	0.670359	n.s.	DHODH	protein_coding	NEO_ctl vs AD_ctl
ENSG00000102974.16	315.101	0.00758916	0.160197	0.947989	0.958125	n.s.	CTCF	protein_coding	NEO_ctl vs AD_ctl
ENSG00000102977.16	40.1955	0.0214922	0.28799	0.912866	1	n.s.	ACD	protein_coding	NEO_ctl vs AD_ctl
ENSG00000102978.13	196.913	0.0606246	0.196941	0.723566	0.826275	n.s.	POLR2C	protein_coding	NEO_ctl vs AD_ctl
ENSG00000102981.9	5.55349	-0.197919	0.413567	0.226859	0.636708	n.s.	PARD6A	protein_coding	NEO_ctl vs AD_ctl
ENSG00000102984.15	17.254	-0.0980404	0.332413	0.609322	0.924581	n.s.	ZNF821	protein_coding	NEO_ctl vs AD_ctl
ENSG00000103005.12	63.8011	0.288849	0.267033	0.166465	0.514819	n.s.	USB1	protein_coding	NEO_ctl vs AD_ctl
ENSG00000103018.17	182.603	0.265975	0.212675	0.14347	0.374776	n.s.	CYB5B	protein_coding	NEO_ctl vs AD_ctl
ENSG00000103024.7	39.0195	-0.164217	0.303782	0.415143	0.782943	n.s.	NME3	protein_coding	NEO_ctl vs AD_ctl
ENSG00000103035.11	611.543	0.459462	0.171395	0.00304678	0.0321145	n.s.	PSMD7	protein_coding	NEO_ctl vs AD_ctl
ENSG00000103037.11	44.1538	-0.0105204	0.26005	0.943712	1	n.s.	SETD6	protein_coding	NEO_ctl vs AD_ctl
ENSG00000103042.9	140.293	0.083651	0.22475	0.654705	0.818608	n.s.	SLC38A7	protein_coding	NEO_ctl vs AD_ctl
[truncated: 50,599 more rows]

## Sheet: hCoCena - Functional enrichment
Supplementary Data 1 - hCoCena functional enrichment
ID	Description	GeneRatio	BgRatio	pvalueA	padjA	qvalueA	geneID	Count	module	reference
GO:0032496	response to lipopolysaccharide	55/721	239/10581	3.96229e-16	1.84009e-12	1.37554e-12	ACOD1/IL6/TNIP3/IL12B/PTGS2/NOCT/GJB2/CSF3/IL10/CD80/EDN1/IRAK2/CD274/WNT5A/ADM/TNF/PELI1/TNFAIP3/TNIP1/NFKB1/ZC3H12A/SOD2/PDE4B/NFKBIA/CYP27B1/P2RX7/RIPK2/KMO/PTGER4/LITAF/SRC/XBP1/LYN/FOXP1/TNFRSF1B/PTGIR/CASP1/CEBPB/LTA/LILRB1/VIM/MAP2K3/RELA/CAPN2/TICAM1/TNIP2/SELENOS/BMP6/TAB2/PTGER2/HCK/NFKBIB/CXCL13/PTAFR/IL36RN	55	plum	GO
GO:0071396	cellular response to lipid	69/721	400/10581	3.5877e-13	5.55376e-10	4.15166e-10	ACOD1/IL6/TNIP3/IL12B/INHBA/FFAR2/GJB2/CSF3/IL10/CD80/CYP7B1/GRAMD1A/EDN1/IRAK2/CD274/WNT5A/HES1/TNF/TNFAIP3/TNIP1/NFKB1/ZC3H12A/PIM1/WNT5B/PDE4B/INSIG1/MN1/NFKBIA/CYP27B1/PLAT/RIPK2/KMO/LITAF/SRC/XBP1/DDIT4/LYN/FOXP1/TNFRSF1B/CASP1/CEBPB/ELK1/LILRB1/VIM/MAP2K3/CFLAR/ABL2/RELA/CAPN2/TICAM1/NKX3-1/TNIP2/KDM1A/NR3C1/SELENOS/BMP6/HCK/KLF9/UFM1/FOXO3/NFKBIB/LANCL2/CXCL13/PTAFR/ADNP2/REST/IL36RN/HSPA8…	69	plum	GO
GO:0071222	cellular response to lipopolysaccharide	40/721	165/10581	7.81499e-13	9.0732e-10	6.78259e-10	ACOD1/IL6/TNIP3/IL12B/CSF3/IL10/CD80/IRAK2/CD274/WNT5A/TNF/TNFAIP3/TNIP1/NFKB1/ZC3H12A/PDE4B/NFKBIA/RIPK2/KMO/LITAF/SRC/XBP1/LYN/TNFRSF1B/CASP1/CEBPB/LILRB1/VIM/MAP2K3/RELA/CAPN2/TICAM1/TNIP2/SELENOS/BMP6/HCK/NFKBIB/CXCL13/PTAFR/IL36RN	40	plum	GO
GO:0071219	cellular response to molecule of bacterial origin	40/721	172/10581	3.27446e-12	3.04132e-09	2.27351e-09	ACOD1/IL6/TNIP3/IL12B/CSF3/IL10/CD80/IRAK2/CD274/WNT5A/TNF/TNFAIP3/TNIP1/NFKB1/ZC3H12A/PDE4B/NFKBIA/RIPK2/KMO/LITAF/SRC/XBP1/LYN/TNFRSF1B/CASP1/CEBPB/LILRB1/VIM/MAP2K3/RELA/CAPN2/TICAM1/TNIP2/SELENOS/BMP6/HCK/NFKBIB/CXCL13/PTAFR/IL36RN	40	plum	GO
GO:0050727	regulation of inflammatory response	47/721	245/10581	6.03553e-11	4.6715e-08	3.49214e-08	ACOD1/IL6/IL12B/PTGS2/TNFAIP6/IL2RA/FFAR2/IL10/CASP5/FPR2/IL23A/WNT5A/SOCS3/ADORA2A/TNF/TNFAIP3/TNIP1/NFKB1/NFKBIA/ADA/PTGER4/CCL1/PIK3AP1/SRC/PSMA6/LYN/FOXP1/TNFRSF1B/NINJ1/CASP4/MAS1/NFKBIZ/PTPN2/CASP1/BCL6/CEBPB/LTA/SPHK1/C2CD4B/RELA/RHBDF2/BIRC2/SELENOS/HCK/XIAP/IL6ST/PSMB4	47	plum	GO
GO:0009617	response to bacterium	64/721	406/10581	1.51744e-10	8.80873e-08	6.58488e-08	ACOD1/IL6/TNIP3/IL12B/PTGS2/NOCT/GJB2/CSF3/IL10/IL7R/CD80/FPR2/PLAC8/IL23A/EDN1/IRAK2/CD274/WNT5A/ADM/TNF/PELI1/TNFAIP3/TNIP1/NFKB1/ZC3H12A/SOD2/PDE4B/C15orf48/NFKBIA/CYP27B1/P2RX7/RIPK2/KMO/PTGER4/LITAF/SRC/XBP1/CLEC4E/LYN/FOXP1/TNFRSF1B/PTGIR/CASP1/CEBPB/LTA/LILRB1/VIM/MAP2K3/RELA/CAPN2/TICAM1/TNIP2/TBK1/SELENOS/BMP6/TAB2/PTGER2/MLH1/HCK/NFKBIB/CXCL13/FKBP5/PTAFR/IL36RN	64	plum	GO
GO:0097193	intrinsic apoptotic signaling pathway	44/721	244/10581	1.94332e-09	9.79698e-07	7.32364e-07	PTGS2/BCL2A1/PMAIP1/TNF/SOD2/NBN/IL19/SNAI1/PLAGL2/SRC/MAP3K5/XBP1/CD44/HIF1A/DDIT4/TNFRSF1B/TP53BP2/CASP4/PPP1R15A/PLAUR/BCL2/PTPN2/CEBPB/BID/NCK2/PERP/NKX3-1/KDM1A/SELENOS/GRINA/BCL2L1/SFPQ/MLH1/SELENOK/ATF4/NFE2L2/UBB/VDAC2/HNRNPK/MDM2/HYOU1/DDX5/ZNF622/TRAF2	44	plum	GO
GO:0042110	T cell activation	60/721	393/10581	2.1096e-09	9.79698e-07	7.32364e-07	IL6/IL12B/EBI3/IL2RA/IL10/IL7R/CD80/SLAMF1/TNFSF9/SLAMF7/IL23A/CD274/CD83/TNFRSF4/ADORA2A/HES1/BATF/RASGRP1/TRAF3IP2/PELI1/SOCS1/ZC3H12A/MAP3K8/ADA/P2RX7/RIPK2/SDC4/PTGER4/ICAM1/SRC/XBP1/CD44/CLEC4E/LYN/FOXP1/TNFRSF1B/SOS1/NFKBIZ/BCL2/IL18R1/VAV1/PTPN2/BCL6/CEBPB/LILRB1/NCK2/CD48/LRRC32/HLX/SELENOK/PSEN1/FOXO3/RELB/PRELID1/LCP1/LIG4/RABL3/ARMC5/IL6ST/RC3H1	60	plum	GO
GO:0022407	regulation of cell-cell adhesion	53/721	330/10581	3.18428e-09	1.34434e-06	1.00495e-06	IL6/IL12B/C1QTNF1/EBI3/IL2RA/IL10/IL7R/CD80/SLAMF1/TNFSF9/IL23A/CD274/WNT5A/CD83/ADORA2A/HES1/RASGRP1/TNF/PELI1/SOCS1/ZC3H12A/MAP3K8/MYO10/ADA/RIPK2/SDC4/JAG1/SRC/XBP1/CD44/LYN/NFKBIZ/PLAUR/VAV1/PTPN2/BCL6/CEBPB/LILRB1/ST3GAL4/RELA/NCK2/LRRC32/HLX/BMP6/SELENOK/FOXO3/JAK1/CXCL13/PTAFR/IL6ST/RC3H1/FLOT1/MAD2L2	53	plum	GO
GO:0022409	positive regulation of cell-cell adhesion	41/721	226/10581	5.8321e-09	2.25702e-06	1.68722e-06	IL6/IL12B/EBI3/IL2RA/IL10/IL7R/CD80/SLAMF1/TNFSF9/IL23A/CD274/WNT5A/CD83/HES1/RASGRP1/TNF/SOCS1/MAP3K8/MYO10/ADA/RIPK2/SRC/XBP1/CD44/LYN/NFKBIZ/PLAUR/VAV1/BCL6/LILRB1/ST3GAL4/RELA/NCK2/HLX/SELENOK/FOXO3/JAK1/CXCL13/PTAFR/IL6ST/FLOT1	41	plum	GO
GO:0043065	positive regulation of apoptotic process	57/721	378/10581	8.62199e-09	2.86004e-06	2.138e-06	IL6/G0S2/IL12B/PTGS2/INHBA/IL10/HCAR2/CD274/WNT5A/CD40/ADORA2A/ADM/PMAIP1/TNF/ZC3H12A/SOD2/RAPGEF2/IL19/GADD45B/P2RX7/RIPK2/TNFAIP8/PLAGL2/DCUN1D3/ITGA1/SRC/MAP3K5/LYN/TNFRSF1B/TP53BP2/PTPN2/BCL6/LTA/LILRB1/BID/CAPN2/NCK2/NKX3-1/AIFM2/SFPQ/E2F3/EIF2S1/ATF4/PSEN1/FOXO3/RYBP/PRELID1/PTEN/UBB/EIF2B5/REST/GADD45A/SAP18/RBM10/ZNF622/TRAF2/PEA15	57	plum	GO
GO:0019221	cytokine-mediated signaling pathway	53/721	340/10581	9.24248e-09	2.86147e-06	2.13907e-06	IL6/CCL4/IL12B/EBI3/IL2RA/CSF3/IL7R/ACSL1/TRAF1/EDN1/IRAK2/WNT5A/TNFRSF4/TNF/TRAF3IP2/TNFAIP3/SOCS1/TNFRSF18/NFKBIA/RIPK2/CCRL2/CCL1/SRC/CD44/HIF1A/TNFRSF1B/CASP4/SOS1/CCL22/IL18R1/PTPN2/CASP1/SPHK1/LILRB1/RELA/PTPRJ/TNIP2/OTUD4/BIRC2/TBK1/CXCR5/HCK/FOXO3/JAK1/CCL7/XIAP/IFNGR2/CXCL13/PPP2CB/IL36RN/IL2RG/IL6ST/TRAF2	53	plum	GO
GO:0031347	regulation of defense response	63/721	443/10581	1.41127e-08	3.64107e-06	2.72185e-06	ACOD1/IL6/IL12B/PTGS2/TNFAIP6/IL2RA/FFAR2/IL10/SERPINB9/CASP5/FPR2/IL23A/WNT5A/SOCS3/ADORA2A/RASGRP1/TNF/TRAF3IP2/TNFAIP3/SOCS1/TNIP1/NFKB1/ZC3H12A/NFKBIA/ADA/RIPK2/PTGER4/CCL1/PIK3AP1/SRC/PSMA6/LYN/FOXP1/TNFRSF1B/NINJ1/CASP4/MAS1/NFKBIZ/POLR3D/VAV1/PTPN2/CASP1/BCL6/CEBPB/LTA/SPHK1/LILRB1/N4BP1/C2CD4B/RELA/PVR/RHBDF2/BIRC2/TBK1/SELENOS/SFPQ/SELENOK/HCK/NFE2L2/XIAP/NPLOC4/IL6ST/PSMB4	63	plum	GO
GO:0043068	positive regulation of programmed cell death	57/721	388/10581	2.24184e-08	5.20556e-06	3.89137e-06	IL6/G0S2/IL12B/PTGS2/INHBA/IL10/HCAR2/CD274/WNT5A/CD40/ADORA2A/ADM/PMAIP1/TNF/ZC3H12A/SOD2/RAPGEF2/IL19/GADD45B/P2RX7/RIPK2/TNFAIP8/PLAGL2/DCUN1D3/ITGA1/SRC/MAP3K5/LYN/TNFRSF1B/TP53BP2/PTPN2/BCL6/LTA/LILRB1/BID/CAPN2/NCK2/NKX3-1/AIFM2/SFPQ/E2F3/EIF2S1/ATF4/PSEN1/FOXO3/RYBP/PRELID1/PTEN/UBB/EIF2B5/REST/GADD45A/SAP18/RBM10/ZNF622/TRAF2/PEA15	57	plum	GO
GO:0034612	response to tumor necrosis factor	34/721	177/10581	2.73605e-08	6.05058e-06	4.52305e-06	ACOD1/CCL4/PTGS2/TRAF1/EDN1/CD40/TNFRSF4/HES1/TNF/TRAF3IP2/TNFAIP3/NFKB1/ZC3H12A/TNFRSF18/NFKBIA/CCL1/MAP3K5/TNFRSF1B/CASP4/CCL22/PTPN2/CASP1/SPHK1/RELA/NKX3-1/BIRC2/CD58/FOXO3/TANK/NFE2L2/CCL7/XIAP/PPP2CB/TRAF2	34	plum	GO
GO:0010942	positive regulation of cell death	60/721	426/10581	4.5431e-08	9.59008e-06	7.16897e-06	IL6/G0S2/IL12B/PTGS2/INHBA/IL10/HCAR2/CD274/WNT5A/CD40/ADORA2A/ADM/PMAIP1/TNF/ZC3H12A/SOD2/RAPGEF2/IL19/GADD45B/P2RX7/RIPK2/KMO/TNFAIP8/PLAGL2/DCUN1D3/ITGA1/SRC/MAP3K5/DDIT4/LYN/TNFRSF1B/TP53BP2/PTPN2/BCL6/LTA/ELK1/LILRB1/BID/CAPN2/NCK2/NKX3-1/AIFM2/SFPQ/E2F3/EIF2S1/ATF4/PSEN1/FOXO3/RYBP/PRELID1/PTEN/UBB/EIF2B5/REST/GADD45A/SAP18/RBM10/ZNF622/TRAF2/PEA15	60	plum	GO
GO:0070555	response to interleukin-1	23/721	94/10581	5.05778e-08	9.80081e-06	7.32651e-06	ACOD1/IL6/CCL4/EDN1/IRAK2/CD40/HES1/NFKB1/ZC3H12A/RIPK2/KMO/CCL1/SRC/HIF1A/CCL22/CEBPB/RELA/NKX3-1/TNIP2/OTUD4/TANK/CCL7/RC3H1	23	plum	GO
GO:0097190	apoptotic signaling pathway	63/721	458/10581	5.06502e-08	9.80081e-06	7.32651e-06	G0S2/PTGS2/INHBA/BCL2A1/TRAF1/CASP5/ADORA2A/PMAIP1/TNF/TNFAIP3/SOD2/NBN/IL19/P2RX7/SNAI1/SIAH2/PLAGL2/ICAM1/SRC/MAP3K5/XBP1/CD44/HIF1A/DDIT4/TCF7L2/TNFRSF1B/TP53BP2/CASP4/PPP1R15A/PLAUR/BCL2/PTPN2/CASP1/CEBPB/CFLAR/RELA/BID/TICAM1/NCK2/PERP/NKX3-1/KDM1A/SELENOS/GRINA/BCL2L1/SFPQ/MLH1/SELENOK/ATF4/PSEN1/FOXO3/NFE2L2/PRELID1/PTEN/UBB/VDAC2/HNRNPK/MDM2/HYOU1/DDX5/ZNF622/TRAF2/PEA15	63	plum	GO
GO:1903037	regulation of leukocyte cell-cell adhesion	43/721	262/10581	5.36589e-08	9.96768e-06	7.45124e-06	IL6/IL12B/EBI3/IL2RA/IL10/IL7R/CD80/SLAMF1/TNFSF9/IL23A/CD274/CD83/ADORA2A/HES1/RASGRP1/TNF/PELI1/SOCS1/ZC3H12A/MAP3K8/ADA/RIPK2/SDC4/SRC/XBP1/CD44/LYN/NFKBIZ/VAV1/PTPN2/BCL6/CEBPB/LILRB1/ST3GAL4/RELA/NCK2/LRRC32/HLX/SELENOK/FOXO3/PTAFR/IL6ST/RC3H1	43	plum	GO
GO:0001819	positive regulation of cytokine production	52/721	354/10581	9.54708e-08	1.70526e-05	1.27475e-05	IL6/IL12B/PTGS2/EBI3/FFAR2/IL10/CD80/SLAMF1/MCOLN2/IL23A/CD274/WNT5A/CD40/CD83/BATF/RASGRP1/TNF/PELI1/SLC7A5/PDE4B/P2RX7/RIPK2/RFTN1/PTGER4/CCL1/SRC/XBP1/HIF1A/CLEC4E/FOXP1/PANX1/POLR3D/IL18R1/CASP1/CEBPB/LTA/SPHK1/LILRB1/RELA/PTPRJ/SERPINB7/TMEM106A/TICAM1/TBK1/CD58/SELENOK/ATF4/PSEN1/PTAFR/IL6ST/FLOT1/TRAF2	52	plum	GO
GO:0070059	intrinsic apoptotic signaling pathway in response to endoplasmic reticulum stress	16/721	50/10581	1.00885e-07	1.73523e-05	1.29715e-05	PMAIP1/MAP3K5/XBP1/CASP4/PPP1R15A/BCL2/PTPN2/CEBPB/NCK2/SELENOS/GRINA/BCL2L1/SELENOK/ATF4/HYOU1/TRAF2	16	plum	GO
GO:0051249	regulation of lymphocyte activation	54/721	376/10581	1.15219e-07	1.91099e-05	1.42854e-05	IL6/IL12B/INHBA/EBI3/IL2RA/IL10/IL7R/CD80/SLAMF1/TNFSF9/IL23A/CD274/CD40/CD83/TNFRSF4/ADORA2A/HES1/RASGRP1/PELI1/TNFAIP3/SOCS1/ZC3H12A/MAP3K8/ADA/RIPK2/SDC4/MMP14/SRC/XBP1/LYN/TNFRSF1B/SOS1/NFKBIZ/BCL2/VAV1/ID2/PTPN2/BCL6/CEBPB/LILRB1/PCID2/TICAM1/NCK2/TNIP2/LRRC32/HLX/MLH1/SELENOK/FOXO3/PRELID1/RIF1/IL6ST/RC3H1/MAD2L2	54	plum	GO
GO:0001889	liver development	21/721	84/10581	1.29648e-07	2.01926e-05	1.50948e-05	IL6/DNAAF1/IL10/HES1/HPN/TNF/TNFAIP3/SOD2/ADA/XBP1/TGFA/EZH2/CEBPB/ELK1/CFLAR/RELA/JARID2/FPGS/HLX/CCND1/ARF6	21	plum	GO
GO:0002285	lymphocyte activation involved in immune response	30/721	154/10581	1.30443e-07	2.01926e-05	1.50948e-05	IL6/IL12B/IL10/CD80/IL23A/CD40/BATF/ZC3H12A/NBN/ADA/RIPK2/PTGER4/ICAM1/XBP1/CLEC4E/FOXP1/NFKBIZ/IL18R1/DLL1/BCL6/LILRB1/HLX/MLH1/PSEN1/RELB/RIF1/LCP1/LIG4/RC3H1/MAD2L2	30	plum	GO
GO:0072574	hepatocyte proliferation	8/721	12/10581	1.73314e-07	2.4859e-05	1.85831e-05	IL6/HPN/TNF/TNFAIP3/XBP1/TGFA/CEBPB/CFLAR	8	plum	GO
GO:1903131	mononuclear cell differentiation	50/721	341/10581	1.79801e-07	2.4859e-05	1.85831e-05	IL6/IL12B/INHBA/IL2RA/ITGB8/IL10/IL7R/CD80/SLAMF1/TNFSF9/IL23A/CD83/BATF/RASGRP1/TRAF3IP2/SOCS1/ZC3H12A/ADA/RIPK2/MMP14/PTGER4/XBP1/CLEC4E/LYN/FOXP1/SOS1/NFKBIZ/BCL2/IL18R1/VAV1/ID2/DLL1/EZH2/PTPN2/BCL6/CEBPB/LILRB1/PTPRJ/PCID2/DNAJB9/KLF6/HLX/PSEN1/FOXO3/RELB/PRELID1/LIG4/RABL3/ARMC5/RC3H1	50	plum	GO
GO:0061008	hepaticobiliary system development	21/721	86/10581	2.00037e-07	2.55338e-05	1.90875e-05	IL6/DNAAF1/IL10/HES1/HPN/TNF/TNFAIP3/SOD2/ADA/XBP1/TGFA/EZH2/CEBPB/ELK1/CFLAR/RELA/JARID2/FPGS/HLX/CCND1/ARF6	21	plum	GO
GO:0050867	positive regulation of cell activation	46/721	303/10581	2.02152e-07	2.55338e-05	1.90875e-05	IL6/IL12B/EBI3/IL2RA/IL10/IL7R/CD80/SLAMF1/TNFSF9/IL23A/CD274/WNT5A/CD40/CD83/TNFRSF4/HES1/RASGRP1/TNF/PELI1/SOCS1/MAP3K8/ADA/RIPK2/MMP14/SRC/XBP1/LYN/GP1BA/NFKBIZ/BCL2/VAV1/BCL6/PLEK/LILRB1/PCID2/TICAM1/NCK2/TNIP2/HLX/MLH1/SELENOK/FOXO3/RIF1/PTAFR/IL6ST/MAD2L2	46	plum	GO
GO:0002819	regulation of adaptive immune response	30/721	157/10581	2.03435e-07	2.55338e-05	1.90875e-05	IL6/IL12B/IL10/IL7R/CD80/SLAMF1/IL23A/CD274/CD40/TNF/TNFAIP3/ZC3H12A/ADA/P2RX7/RIPK2/TNFRSF1B/NFKBIZ/IL18R1/BCL6/LTA/LILRB1/PVR/CD48/HLX/MLH1/RIF1/IL6ST/RC3H1/MAD2L2/TRAF2	30	plum	GO
GO:2001233	regulation of apoptotic signaling pathway	43/721	276/10581	2.44474e-07	2.93389e-05	2.1932e-05	G0S2/PTGS2/INHBA/TRAF1/ADORA2A/PMAIP1/TNF/TNFAIP3/SOD2/IL19/SNAI1/SIAH2/PLAGL2/ICAM1/SRC/XBP1/CD44/HIF1A/TCF7L2/PLAUR/BCL2/PTPN2/CFLAR/RELA/BID/NCK2/NKX3-1/KDM1A/SELENOS/GRINA/BCL2L1/SFPQ/PSEN1/NFE2L2/PRELID1/PTEN/UBB/VDAC2/HNRNPK/MDM2/HYOU1/TRAF2/PEA15	43	plum	GO
GO:0051251	positive regulation of lymphocyte activation	41/721	258/10581	2.71254e-07	3.14926e-05	2.3542e-05	IL6/IL12B/EBI3/IL2RA/IL10/IL7R/CD80/SLAMF1/TNFSF9/IL23A/CD274/CD40/CD83/TNFRSF4/HES1/RASGRP1/PELI1/SOCS1/MAP3K8/ADA/RIPK2/MMP14/SRC/XBP1/LYN/NFKBIZ/BCL2/VAV1/BCL6/LILRB1/PCID2/TICAM1/NCK2/TNIP2/HLX/MLH1/SELENOK/FOXO3/RIF1/IL6ST/MAD2L2	41	plum	GO
GO:0030098	lymphocyte differentiation	45/721	299/10581	3.54327e-07	4.0134e-05	3.00018e-05	IL6/IL12B/INHBA/IL2RA/IL10/IL7R/CD80/SLAMF1/TNFSF9/IL23A/CD83/BATF/RASGRP1/TRAF3IP2/SOCS1/ZC3H12A/ADA/RIPK2/MMP14/PTGER4/XBP1/CLEC4E/FOXP1/SOS1/NFKBIZ/BCL2/IL18R1/VAV1/ID2/DLL1/EZH2/PTPN2/BCL6/PTPRJ/PCID2/DNAJB9/KLF6/HLX/FOXO3/RELB/PRELID1/LIG4/RABL3/ARMC5/RC3H1	45	plum	GO
GO:0048608	reproductive structure development	40/721	252/10581	3.91909e-07	4.3334e-05	3.23939e-05	PTX3/PTGS2/INHBA/TNFAIP6/ITGB8/GJB2/IL10/CYP7B1/TNC/WNT5A/NDP/SOCS3/HES1/ADM/HEY1/MAMLD1/CYP27B1/ADA/SNAI1/MMP14/SRC/HIF1A/BASP1/DNAJB6/MAS1/BCL2/CEBPB/NKX3-1/BIRC2/BMP6/BCL2L1/CCND1/FOXO3/DHX37/PTEN/ACVR2A/UBB/EIF2B5/RAB13/TMED2	40	plum	GO
GO:0002822	regulation of adaptive immune response based on somatic recombination of immune receptors built from immunoglobulin superfamily domains	28/721	145/10581	4.1302e-07	4.35924e-05	3.25871e-05	IL6/IL12B/IL10/IL7R/CD80/SLAMF1/IL23A/CD274/CD40/TNF/TNFAIP3/ZC3H12A/ADA/P2RX7/RIPK2/TNFRSF1B/NFKBIZ/IL18R1/BCL6/LTA/LILRB1/PVR/HLX/MLH1/RIF1/RC3H1/MAD2L2/TRAF2	28	plum	GO
GO:0072576	liver morphogenesis	8/721	13/10581	4.23684e-07	4.37242e-05	3.26856e-05	IL6/HPN/TNF/TNFAIP3/XBP1/TGFA/CEBPB/CFLAR	8	plum	GO
GO:1903039	positive regulation of leukocyte cell-cell adhesion	34/721	198/10581	4.58438e-07	4.62823e-05	3.45979e-05	IL6/IL12B/EBI3/IL2RA/IL7R/CD80/SLAMF1/TNFSF9/IL23A/CD274/CD83/HES1/RASGRP1/TNF/SOCS1/MAP3K8/ADA/RIPK2/SRC/XBP1/CD44/LYN/NFKBIZ/VAV1/BCL6/LILRB1/ST3GAL4/RELA/NCK2/HLX/SELENOK/FOXO3/PTAFR/IL6ST	34	plum	GO
GO:0002286	T cell activation involved in immune response	20/721	83/10581	4.91313e-07	4.78035e-05	3.5735e-05	IL6/IL12B/CD80/IL23A/BATF/ZC3H12A/RIPK2/PTGER4/ICAM1/CLEC4E/FOXP1/NFKBIZ/IL18R1/BCL6/LILRB1/HLX/PSEN1/RELB/LCP1/RC3H1	20	plum	GO
GO:0002694	regulation of leukocyte activation	59/721	445/10581	4.94093e-07	4.78035e-05	3.5735e-05	IL6/IL12B/INHBA/EBI3/IL2RA/IL10/IL7R/CD80/SLAMF1/TNFSF9/IL23A/CD274/WNT5A/CD40/CD83/TNFRSF4/ADORA2A/HES1/RASGRP1/TNF/PELI1/TNFAIP3/SOCS1/ZC3H12A/MAP3K8/ADA/RIPK2/SDC4/MMP14/GPR137B/SRC/XBP1/LYN/TNFRSF1B/SOS1/NFKBIZ/BCL2/VAV1/ID2/PTPN2/BCL6/CEBPB/SPHK1/LILRB1/PCID2/TICAM1/NCK2/TNIP2/LRRC32/HLX/MLH1/SELENOK/FOXO3/PRELID1/RIF1/PTAFR/IL6ST/RC3H1/MAD2L2	59	plum	GO
GO:0002696	positive regulation of leukocyte activation	44/721	293/10581	5.10007e-07	4.83362e-05	3.61332e-05	IL6/IL12B/EBI3/IL2RA/IL10/IL7R/CD80/SLAMF1/TNFSF9/IL23A/CD274/WNT5A/CD40/CD83/TNFRSF4/HES1/RASGRP1/TNF/PELI1/SOCS1/MAP3K8/ADA/RIPK2/MMP14/SRC/XBP1/LYN/NFKBIZ/BCL2/VAV1/BCL6/LILRB1/PCID2/TICAM1/NCK2/TNIP2/HLX/MLH1/SELENOK/FOXO3/RIF1/PTAFR/IL6ST/MAD2L2	44	plum	GO
GO:0045785	positive regulation of cell adhesion	47/721	323/10581	5.31863e-07	4.90181e-05	3.6643e-05	IL6/IL12B/EBI3/IL2RA/IL10/IL7R/CD80/SLAMF1/TNFSF9/IL23A/CD274/WNT5A/CD83/HES1/RASGRP1/TNF/SOCS1/MAP3K8/TNFRSF18/MYO10/RIN2/MAP4K4/ADA/RIPK2/SDC4/SRC/XBP1/CD44/LYN/NFKBIZ/PLAUR/VAV1/BCL6/LILRB1/ST3GAL4/RELA/PTPRJ/NCK2/HLX/SELENOK/FOXO3/JAK1/CXCL13/PTAFR/NID1/IL6ST/FLOT1	47	plum	GO
GO:0061458	reproductive system development	40/721	255/10581	5.38312e-07	4.90181e-05	3.6643e-05	PTX3/PTGS2/INHBA/TNFAIP6/ITGB8/GJB2/IL10/CYP7B1/TNC/WNT5A/NDP/SOCS3/HES1/ADM/HEY1/MAMLD1/CYP27B1/ADA/SNAI1/MMP14/SRC/HIF1A/BASP1/DNAJB6/MAS1/BCL2/CEBPB/NKX3-1/BIRC2/BMP6/BCL2L1/CCND1/FOXO3/DHX37/PTEN/ACVR2A/UBB/EIF2B5/RAB13/TMED2	40	plum	GO
GO:0050863	regulation of T cell activation	41/721	266/10581	6.24735e-07	5.57936e-05	4.1708e-05	IL6/IL12B/EBI3/IL2RA/IL10/IL7R/CD80/SLAMF1/TNFSF9/IL23A/CD274/CD83/ADORA2A/HES1/RASGRP1/PELI1/SOCS1/ZC3H12A/MAP3K8/ADA/RIPK2/SDC4/SRC/XBP1/LYN/TNFRSF1B/SOS1/NFKBIZ/VAV1/PTPN2/BCL6/CEBPB/LILRB1/NCK2/LRRC32/HLX/SELENOK/FOXO3/PRELID1/IL6ST/RC3H1	41	plum	GO
GO:0002699	positive regulation of immune effector process	32/721	184/10581	7.45653e-07	6.53361e-05	4.88414e-05	IL6/IL12B/FFAR2/IL10/CD80/SLAMF1/IL23A/WNT5A/CD40/TNFRSF4/RASGRP1/TNF/SLC7A5/P2RX7/RIPK2/XBP1/LYN/NFKBIZ/IL18R1/VAV1/LTA/LILRB1/PVR/PTPRJ/TICAM1/DNAJB9/HLX/MLH1/RIF1/PTAFR/MAD2L2/TRAF2	32	plum	GO
GO:2001242	regulation of intrinsic apoptotic signaling pathway	27/721	141/10581	7.89957e-07	6.79363e-05	5.07851e-05	PTGS2/PMAIP1/SOD2/IL19/SNAI1/PLAGL2/SRC/XBP1/CD44/HIF1A/PLAUR/BCL2/PTPN2/BID/NCK2/NKX3-1/KDM1A/SELENOS/GRINA/BCL2L1/SFPQ/NFE2L2/UBB/VDAC2/HNRNPK/MDM2/HYOU1	27	plum	GO
GO:0050900	leukocyte migration	41/721	270/10581	9.32528e-07	7.87392e-05	5.88608e-05	IL6/CCL4/TNFAIP6/FFAR2/IL10/SLAMF1/CYP7B1/MCOLN2/FPR2/IL23A/EDN1/WNT5A/TNF/PDE4B/TNFRSF18/ADA/DUSP1/HRH1/MMP14/PTGER4/CCL1/ICAM1/ITGA1/SRC/MYO1G/LYN/NINJ1/SOS1/CCL22/VAV1/ST3GAL4/CXCR5/WDR1/SELENOK/HCK/CCL7/SRP54/CXCL13/PTAFR/RHOG/GOLPH3	41	plum	GO
GO:0071417	cellular response to organonitrogen compound	53/721	393/10581	1.1378e-06	9.11024e-05	6.81028e-05	PTGS2/GJB2/KANK1/FPR2/AQP9/EDN1/SOCS3/TNF/SOCS1/NFKB1/PDE4B/INSIG1/RAPGEF2/PLAT/P2RX7/RIPK2/HRH1/GNG2/SLC1A2/ICAM1/SRC/XBP1/RAP1B/LYN/CASP4/MAS1/SLC1A3/EZH2/PTPN2/RAB12/CEBPB/VIM/CFLAR/RELA/CAPN2/KDM1A/SELENOS/BCL2L1/ECHDC3/ATF4/PSEN1/FOXO3/NFE2L2/JAK1/NCOA5/PTAFR/RAB10/GNB1/MDM2/USO1/RAB13/NDEL1/GOLPH3	53	plum	GO
GO:0042113	B cell activation	35/721	217/10581	1.43287e-06	0.000110904	8.29051e-05	IL6/INHBA/IL10/IL7R/CD40/TNFRSF4/BATF/RASGRP1/TRAF3IP2/PELI1/TNFAIP3/NBN/ADA/MMP14/XBP1/LYN/BCL2/ID2/DLL1/EZH2/PTPN2/BCL6/PTPRJ/PCID2/TICAM1/TNIP2/DNAJB9/KLF6/CXCR5/MLH1/RIF1/LIG4/RABL3/RC3H1/MAD2L2	35	plum	GO
GO:0008285	negative regulation of cell population proliferation	58/721	453/10581	1.9567e-06	0.00014076	0.000105224	IL6/IL12B/PTGS2/INHBA/IL2RA/IL10/CD80/CD274/WNT5A/TNFRSF9/ADORA2A/HES1/ADM/HPN/TNF/PELI1/TNFAIP3/SOD2/RAPGEF2/MN1/CYP27B1/PIM2/DUSP1/ETV3/SDC4/ITGA1/LYN/PTGIR/BCL2/DLL1/PTPN2/BCL6/CEBPB/LTA/BTG3/FKTN/LILRB1/ABI1/PTPRJ/NCK2/JARID2/NKX3-1/ZBTB17/LRRC32/KDM2B/E2F3/KLF9/NUP62/PTEN/HGS/GNA12/REST/TFDP1/RASSF5/RC3H1/RARRES1/RBM10/MAGI2	58	plum	GO
GO:2001234	negative regulation of apoptotic signaling pathway	29/721	165/10581	1.97015e-06	0.00014076	0.000105224	PTGS2/TNF/TNFAIP3/SOD2/IL19/SNAI1/SIAH2/ICAM1/SRC/XBP1/CD44/HIF1A/TCF7L2/PLAUR/BCL2/CFLAR/RELA/BID/KDM1A/SELENOS/GRINA/BCL2L1/PSEN1/NFE2L2/PRELID1/VDAC2/MDM2/HYOU1/PEA15	29	plum	GO
GO:0002521	leukocyte differentiation	56/721	434/10581	2.32036e-06	0.000163269	0.00012205	IL6/IL12B/INHBA/TNFAIP6/IL2RA/ITGB8/CSF3/IL10/IL7R/CD80/SLAMF1/TNFSF9/IL23A/CD83/BATF/RASGRP1/TNF/TRAF3IP2/SOCS1/ZC3H12A/ADA/RIPK2/MMP14/PTGER4/GPR137B/SRC/XBP1/CLEC4E/LYN/FOXP1/SOS1/NFKBIZ/BCL2/IL18R1/VAV1/ID2/DLL1/EZH2/PTPN2/BCL6/CEBPB/LILRB1/PTPRJ/PCID2/DNAJB9/KLF6/HLX/PSEN1/FOXO3/RELB/PRELID1/SRP54/LIG4/RABL3/ARMC5/RC3H1	56	plum	GO
GO:0034341	response to interferon-gamma	22/721	107/10581	2.41886e-06	0.00016766	0.000125332	ACOD1/CCL4/IL12B/EDN1/WNT5A/CD40/TNF/SOCS1/CYP27B1/KYNU/CCL1/CCL22/PTPN2/CASP1/VIM/CD58/HCK/JAK1/CCL7/ACTR3/ACTG1/KIF5B	22	plum	GO
GO:0030217	T cell differentiation	34/721	215/10581	3.18677e-06	0.000201035	0.000150282	IL6/IL12B/IL2RA/IL7R/CD80/TNFSF9/IL23A/CD83/BATF/RASGRP1/TRAF3IP2/SOCS1/ZC3H12A/ADA/RIPK2/PTGER4/XBP1/CLEC4E/FOXP1/SOS1/NFKBIZ/BCL2/IL18R1/VAV1/PTPN2/BCL6/HLX/FOXO3/RELB/PRELID1/LIG4/RABL3/ARMC5/RC3H1	34	plum	GO
GO:0036499	PERK-mediated unfolded protein response	8/721	16/10581	3.52266e-06	0.000215253	0.00016091	PPP1R15A/PTPN2/PPP1R15B/NCK2/EIF2S1/ATF4/NFE2L2/TMED2	8	plum	GO
GO:0045619	regulation of lymphocyte differentiation	26/721	144/10581	3.97797e-06	0.000239698	0.000179184	IL12B/INHBA/IL2RA/IL10/IL7R/CD80/TNFSF9/IL23A/CD83/RASGRP1/SOCS1/ZC3H12A/ADA/RIPK2/MMP14/XBP1/SOS1/NFKBIZ/ID2/PTPN2/BCL6/PCID2/HLX/FOXO3/PRELID1/RC3H1	26	plum	GO
GO:0046651	lymphocyte proliferation	35/721	228/10581	4.56162e-06	0.000261533	0.000195506	IL6/IL12B/EBI3/IL2RA/IL10/IL7R/CD80/SLAMF1/TNFSF9/IL23A/CD274/CD40/TNFRSF4/HES1/RASGRP1/PELI1/ADA/P2RX7/RIPK2/SDC4/LYN/TNFRSF1B/SOS1/BCL2/BCL6/CEBPB/LILRB1/TICAM1/NCK2/LRRC32/TBK1/SELENOK/ARMC5/IL6ST/RC3H1	35	plum	GO
GO:1904019	epithelial cell apoptotic process	16/721	65/10581	5.05637e-06	0.000284327	0.000212546	IL6/IL10/CD40/TNF/TNFAIP3/ICAM1/MAP3K5/TCF7L2/CFLAR/BID/TNIP2/BCL2L1/EIF2S1/FOXO3/NFE2L2/ARF6	16	plum	GO
GO:0022612	gland morphogenesis	15/721	58/10581	5.15859e-06	0.000284327	0.000212546	IL6/CYP7B1/TNC/WNT5A/HPN/TNF/TNFAIP3/SRC/XBP1/TGFA/BCL2/CEBPB/CFLAR/SEMA3C/NKX3-1	15	plum	GO
GO:0002221	pattern recognition receptor signaling pathway	26/721	146/10581	5.17625e-06	0.000284327	0.000212546	ACOD1/TNIP3/FFAR2/IRAK2/CD40/TNF/PELI1/TNFAIP3/TNIP1/NFKBIA/RIPK2/RFTN1/PIK3AP1/CLEC4E/LYN/NINJ1/RELA/TICAM1/TNIP2/OTUD4/BIRC2/SLC15A3/XIAP/NPLOC4/TIFA/FLOT1	26	plum	GO
GO:0007249	I-kappaB kinase/NF-kappaB signaling	36/721	239/10581	5.20409e-06	0.000284327	0.000212546	TNIP3/TRAF1/EDN1/IRAK2/WNT5A/CD40/TNF/TRAF3IP2/PELI1/TNFAIP3/TNIP1/ZC3H12A/NFKBIA/PIM2/RIPK2/LITAF/REL/CASP1/CFLAR/RELA/TMEM106A/TICAM1/ATP2C1/TNIP2/BIRC2/TBK1/TAB2/TANK/RELB/NFKBIB/NUP62/UBE2N/CANT1/TIFA/TFG/TRAF2	36	plum	GO
GO:0043410	positive regulation of MAPK cascade	41/721	289/10581	5.4415e-06	0.000290401	0.000217086	IL6/CCL4/C1QTNF1/SLAMF1/TRAF1/FPR2/EDN1/WNT5A/CD40/RASGRP1/TNF/ZC3H12A/RAPGEF2/GADD45B/P2RX7/RIPK2/CCL1/ICAM1/ITGA1/SRC/MAP3K5/CD44/RAP1B/TGFA/CCL22/EZH2/SPHK1/MAP2K3/CFLAR/PTPRJ/TMEM106A/NPTN/SPAG9/PSEN1/CCL7/XIAP/PTEN/GADD45A/DVL3/ZNF622/TRAF2	41	plum	GO
GO:0046631	alpha-beta T cell activation	24/721	129/10581	5.44243e-06	0.000290401	0.000217086	IL6/IL12B/EBI3/CD80/IL23A/CD274/CD83/ADORA2A/BATF/SOCS1/ZC3H12A/ADA/RIPK2/PTGER4/FOXP1/NFKBIZ/BCL2/IL18R1/BCL6/LILRB1/HLX/RELB/ARMC5/RC3H1	24	plum	GO
GO:0045621	positive regulation of lymphocyte differentiation	19/721	88/10581	5.50285e-06	0.000290401	0.000217086	IL12B/IL2RA/IL10/IL7R/CD80/TNFSF9/IL23A/CD83/RASGRP1/SOCS1/ADA/RIPK2/MMP14/XBP1/NFKBIZ/BCL6/PCID2/HLX/FOXO3	19	plum	GO
GO:0031960	response to corticosteroid	19/721	89/10581	6.55845e-06	0.000324015	0.000242215	IL6/PTGS2/GJB2/IL10/EDN1/ADM/TNF/PLAT/SRC/DDIT4/BCL2/CFLAR/NR3C1/BMP6/CCND1/KLF9/FOXO3/PTAFR/REST	19	plum	GO
GO:0071346	cellular response to interferon-gamma	19/721	89/10581	6.55845e-06	0.000324015	0.000242215	ACOD1/CCL4/IL12B/EDN1/WNT5A/TNF/SOCS1/CCL1/CCL22/PTPN2/CASP1/VIM/CD58/HCK/JAK1/CCL7/ACTR3/ACTG1/KIF5B	19	plum	GO
GO:0050670	regulation of lymphocyte proliferation	30/721	185/10581	7.20627e-06	0.000348603	0.000260595	IL6/IL12B/EBI3/IL2RA/IL10/CD80/SLAMF1/TNFSF9/IL23A/CD274/CD40/TNFRSF4/HES1/PELI1/ADA/RIPK2/SDC4/LYN/TNFRSF1B/SOS1/BCL2/BCL6/CEBPB/LILRB1/TICAM1/NCK2/LRRC32/SELENOK/IL6ST/RC3H1	30	plum	GO
GO:2001243	negative regulation of intrinsic apoptotic signaling pathway	18/721	82/10581	7.57278e-06	0.000362557	0.000271026	PTGS2/SOD2/SNAI1/SRC/XBP1/CD44/HIF1A/PLAUR/BCL2/BID/KDM1A/SELENOS/GRINA/BCL2L1/NFE2L2/VDAC2/MDM2/HYOU1	18	plum	GO
GO:0002764	immune response-regulating signaling pathway	46/721	346/10581	8.63261e-06	0.00040908	0.000305804	ACOD1/TNIP3/FFAR2/FPR2/IRAK2/CD40/TNF/PELI1/TNFAIP3/TNIP1/ZC3H12A/PDE4B/NFKBIA/ADA/RIPK2/RFTN1/PIK3AP1/SRC/MYO1G/CLEC4E/LYN/FOXP1/NINJ1/SOS1/NFKBIZ/BCL2/VAV1/PTPN2/LILRB1/RELA/PTPRJ/TICAM1/TNIP2/OTUD4/BIRC2/FPR1/HCK/SLC15A3/PSEN1/UBE2N/XIAP/EIF2B5/NPLOC4/TIFA/RC3H1/FLOT1	46	plum	GO
GO:0032944	regulation of mononuclear cell proliferation	30/721	187/10581	8.98008e-06	0.000411649	0.000307724	IL6/IL12B/EBI3/IL2RA/IL10/CD80/SLAMF1/TNFSF9/IL23A/CD274/CD40/TNFRSF4/HES1/PELI1/ADA/RIPK2/SDC4/LYN/TNFRSF1B/SOS1/BCL2/BCL6/CEBPB/LILRB1/TICAM1/NCK2/LRRC32/SELENOK/IL6ST/RC3H1	30	plum	GO
GO:0033209	tumor necrosis factor-mediated signaling pathway	18/721	83/10581	9.06576e-06	0.000411649	0.000307724	TRAF1/TNFRSF4/TNF/TRAF3IP2/TNFAIP3/TNFRSF18/NFKBIA/TNFRSF1B/CASP4/PTPN2/CASP1/SPHK1/RELA/BIRC2/FOXO3/XIAP/PPP2CB/TRAF2	18	plum	GO
GO:0050728	negative regulation of inflammatory response	20/721	99/10581	9.13002e-06	0.000411649	0.000307724	ACOD1/IL12B/TNFAIP6/IL2RA/IL10/FPR2/SOCS3/ADORA2A/TNFAIP3/NFKB1/ADA/PTGER4/SRC/LYN/TNFRSF1B/PTPN2/RHBDF2/SELENOS/HCK/PSMB4	20	plum	GO
GO:0050778	positive regulation of immune response	51/721	400/10581	9.32349e-06	0.00041633	0.000311223	ACOD1/IL6/IL12B/FFAR2/IL10/CD80/SLAMF1/FPR2/IL23A/CD274/WNT5A/CD40/RASGRP1/TNF/ZC3H12A/PDE4B/ADA/P2RX7/RIPK2/RFTN1/SRC/MYO1G/XBP1/LYN/FOXP1/NFKBIZ/POLR3D/BCL2/IL18R1/VAV1/PTPN2/LTA/LILRB1/RELA/PVR/PTPRJ/TBK1/HLX/SFPQ/FPR1/MLH1/HCK/PSEN1/UBE2N/RIF1/PTAFR/EIF2B5/IL6ST/RC3H1/MAD2L2/TRAF2	51	plum	GO
GO:0071887	leukocyte apoptotic process	19/721	92/10581	1.09082e-05	0.000482456	0.000360655	IL6/IL2RA/IL10/IL7R/HCAR2/CD274/WNT5A/TRAF3IP2/RAPGEF2/ADA/P2RX7/HIF1A/LYN/FOXP1/BCL6/LILRB1/SELENOS/PRELID1/PTEN	19	plum	GO
GO:1902532	negative regulation of intracellular signal transduction	49/721	381/10581	1.10448e-05	0.000483887	0.000361726	TNIP3/PTGS2/KANK1/DUSP2/TNFAIP3/TNIP1/ZC3H12A/SOD2/P2RX7/DUSP1/SNAI1/LITAF/SRC/XBP1/CD44/HIF1A/DDIT4/LYN/PLAUR/BCL2/PTPN2/BCL6/PLEK/FKTN/MAP2K3/ABL2/RELA/PTPRJ/BID/KDM1A/ARHGAP24/MARK3/SELENOS/GRINA/BCL2L1/TANK/NFE2L2/NUP62/DUSP8/PTEN/VDAC2/NPLOC4/PPP2CB/MDM2/YJU2/HYOU1/PPP1R10/PPP2CA/MAGI2	49	plum	GO
GO:0042542	response to hydrogen peroxide	20/721	101/10581	1.25026e-05	0.000531537	0.000397346	IL6/IL10/MAP1LC3A/STK26/EDN1/TNFAIP3/SOD2/SRC/MAP3K5/TXN/BCL2/EZH2/KDM6B/PPP1R15B/SPHK1/RELA/CAPN2/FOXO3/NFE2L2/PPP2CB	20	plum	GO
GO:0050870	positive regulation of T cell activation	29/721	181/10581	1.29582e-05	0.000541355	0.000404685	IL6/IL12B/EBI3/IL2RA/IL7R/CD80/SLAMF1/TNFSF9/IL23A/CD274/CD83/HES1/RASGRP1/SOCS1/MAP3K8/ADA/RIPK2/SRC/XBP1/LYN/NFKBIZ/VAV1/BCL6/LILRB1/NCK2/HLX/SELENOK/FOXO3/IL6ST	29	plum	GO
GO:0070663	regulation of leukocyte proliferation	31/721	200/10581	1.30559e-05	0.000541355	0.000404685	IL6/IL12B/EBI3/IL2RA/IL10/CD80/SLAMF1/TNFSF9/IL23A/CD274/CD40/TNFRSF4/HES1/PELI1/TNFAIP3/ADA/RIPK2/SDC4/LYN/TNFRSF1B/SOS1/BCL2/BCL6/CEBPB/LILRB1/TICAM1/NCK2/LRRC32/SELENOK/IL6ST/RC3H1	31	plum	GO
GO:0043122	regulation of I-kappaB kinase/NF-kappaB signaling	32/721	210/10581	1.35887e-05	0.000558461	0.000417472	TNIP3/TRAF1/WNT5A/CD40/TNF/TRAF3IP2/PELI1/TNFAIP3/TNIP1/ZC3H12A/PIM2/RIPK2/LITAF/REL/CASP1/CFLAR/RELA/TMEM106A/TICAM1/ATP2C1/TNIP2/BIRC2/TBK1/TAB2/TANK/NFKBIB/NUP62/UBE2N/CANT1/TIFA/TFG/TRAF2	32	plum	GO
GO:0051345	positive regulation of hydrolase activity	50/721	397/10581	1.60084e-05	0.00064646	0.000483255	CCL4/WNT5A/CD40/PMAIP1/RASGRP1/TNF/RAPGEF2/RGS16/MAP4K4/RIPK2/TBC1D9/CCL1/ITGA1/MAP3K5/TBC1D30/LYN/SOS1/PPP1R15A/CCL22/VAV1/EZH2/CASP1/PPP1R15B/PLEK/CFLAR/ABL2/RASGEF1B/BID/PERP/NKX3-1/ARHGAP24/TBC1D22B/TANK/CCL7/PRELID1/RALGDS/CXCL13/PTAFR/GNA12/ADRM1/PIP5K1A/REST/VCP/TBC1D1/NDEL1/DVL3/RAPGEFL1/RHOG/MAGI2/PPP1R12A	50	plum	GO
GO:1902105	regulation of leukocyte differentiation	33/721	222/10581	1.69587e-05	0.000678934	0.000507531	IL12B/INHBA/TNFAIP6/IL2RA/IL10/IL7R/CD80/TNFSF9/IL23A/CD83/RASGRP1/TNF/SOCS1/ZC3H12A/ADA/RIPK2/MMP14/GPR137B/XBP1/LYN/FOXP1/SOS1/NFKBIZ/ID2/PTPN2/BCL6/CEBPB/LILRB1/PCID2/HLX/FOXO3/PRELID1/RC3H1	33	plum	GO
GO:1901652	response to peptide	43/721	324/10581	1.77306e-05	0.00070377	0.000526097	PTGS2/GJB2/IL10/KANK1/FPR2/EDN1/SOCS3/ADM/TNF/TNFAIP3/SOCS1/NFKB1/INSIG1/NFKBIA/PLAT/RIPK2/JAG1/ICAM1/SRC/XBP1/LYN/CASP4/MAS1/PTPN2/RAB12/VIM/CFLAR/RELA/SELENOS/EPM2AIP1/ECHDC3/PSEN1/FOXO3/TIMP1/NFE2L2/JAK1/NCOA5/RAB10/EIF2B5/MDM2/USO1/RAB13/NDEL1	43	plum	GO
GO:0002064	epithelial cell development	22/721	121/10581	1.94154e-05	0.000764111	0.000571204	WNT5A/TNF/WNT5B/RAPGEF2/JAG1/ICAM1/SRC/HIF1A/RAP1B/CLIC4/DLL1/RAP2C/VIM/FOSL2/BMP6/ATF4/GPAT4/TJP2/RAB13/YIPF6/IL6ST/MAGI2	22	plum	GO
GO:0042098	T cell proliferation	27/721	167/10581	2.16744e-05	0.000838799	0.000627037	IL6/IL12B/EBI3/IL2RA/IL10/CD80/SLAMF1/TNFSF9/IL23A/CD274/TNFRSF4/HES1/RASGRP1/PELI1/P2RX7/RIPK2/SDC4/TNFRSF1B/SOS1/CEBPB/LILRB1/NCK2/LRRC32/SELENOK/ARMC5/IL6ST/RC3H1	27	plum	GO
GO:0046425	regulation of receptor signaling pathway via JAK-STAT	14/721	58/10581	2.49453e-05	0.000957406	0.0007157	IL6/IL12B/IL10/IL7R/IL23A/SOCS3/HES1/TNF/SOCS1/PTPN2/HGS/GADD45A/PPP2CA/ELP2	14	plum	GO
GO:0010657	muscle cell apoptotic process	12/721	44/10581	2.53645e-05	0.000957663	0.000715892	IL12B/EDN1/ZC3H12A/SOD2/MAP3K5/CFLAR/CAPN2/E2F3/ATF4/NFE2L2/PPP1R10/RBM10	12	plum	GO
GO:0002821	positive regulation of adaptive immune response	19/721	98/10581	2.80399e-05	0.00104174	0.000778741	IL6/IL12B/SLAMF1/IL23A/CD274/CD40/TNF/ADA/P2RX7/RIPK2/NFKBIZ/IL18R1/LTA/PVR/MLH1/RIF1/IL6ST/MAD2L2/TRAF2	19	plum	GO
GO:1901655	cellular response to ketone	15/721	67/10581	3.37068e-05	0.00124233	0.000928696	ACOD1/GJB2/PLAT/PTGER4/GNG2/SRC/DDIT4/ELK1/CFLAR/NR3C1/PTGER2/KLF9/FOXO3/GNB1/GOLPH3	15	plum	GO
GO:0071407	cellular response to organic cyclic compound	46/721	365/10581	3.44351e-05	0.00125918	0.000941292	ACOD1/PTGS2/INHBA/GJB2/IL10/CYP7B1/AQP9/GRAMD1A/EDN1/TNF/NFKB1/ZC3H12A/PIM1/PDE4B/INSIG1/RAPGEF2/MN1/CYP27B1/PLAT/P2RX7/HRH1/GNG2/SLC1A2/SRC/RAP1B/DDIT4/FOXP1/SLC1A3/EZH2/CEBPB/ELK1/CFLAR/NKX3-1/KDM1A/NR3C1/KLF9/ATF4/UFM1/FOXO3/PTAFR/REST/GNB1/HSPA8/DDX5/FLOT1/GOLPH3	46	plum	GO
GO:0032870	cellular response to hormone stimulus	48/721	387/10581	3.52694e-05	0.00127962	0.000956566	ACOD1/INHBA/EBI3/GJB2/SERPINB9/ACSL1/CYP7B1/KANK1/EDN1/SOCS3/SOCS1/NFKB1/INSIG1/PLAT/PTGER4/GNG2/SRC/XBP1/DDIT4/LYN/FOXP1/MAS1/PTPN2/RAB12/CFLAR/RELA/NKX3-1/NR5A2/KDM1A/NR3C1/SELENOS/PTGER2/KLF9/ECHDC3/UFM1/FOXO3/NFE2L2/JAK1/LANCL2/NCOA5/RAB10/REST/GNB1/USO1/RAB13/NDEL1/HSPA8/DDX5	48	plum	GO
GO:0050671	positive regulation of lymphocyte proliferation	21/721	117/10581	3.64812e-05	0.00131332	0.000981761	IL6/IL12B/EBI3/IL2RA/CD80/SLAMF1/TNFSF9/IL23A/CD274/CD40/TNFRSF4/HES1/PELI1/ADA/RIPK2/BCL2/BCL6/TICAM1/NCK2/SELENOK/IL6ST	21	plum	GO
GO:0043484	regulation of RNA splicing	22/721	126/10581	3.72841e-05	0.0013319	0.000995653	WTAP/SRSF12/NUP98/RBM3/TRA2A/TRA2B/MAGOH/REST/HNRNPK/RBM7/SAP18/NSRP1/HNRNPF/RBM22/HNRNPH2/HNRNPA2B1/HSPA8/RBM25/RBM10/DDX5/CCNL1/SF3B4	22	plum	GO
GO:0002224	toll-like receptor signaling pathway	19/721	100/10581	3.76524e-05	0.00133479	0.000997812	ACOD1/TNIP3/IRAK2/CD40/TNF/PELI1/TNFAIP3/TNIP1/NFKBIA/RIPK2/RFTN1/PIK3AP1/LYN/NINJ1/TICAM1/TNIP2/OTUD4/BIRC2/FLOT1	19	plum	GO
GO:0032649	regulation of interferon-gamma production	18/721	92/10581	3.98999e-05	0.0013932	0.00104147	IL12B/INHBA/EBI3/IL10/SLAMF1/IL23A/CD274/WNT5A/RASGRP1/TNF/ZC3H12A/SLC7A5/PDE4B/RIPK2/IL18R1/LTA/LILRB1/IL36RN	18	plum	GO
GO:0000165	MAPK cascade	57/721	490/10581	4.31177e-05	0.00147547	0.00110298	IL6/CCL4/C1QTNF1/SLAMF1/TRAF1/FPR2/EDN1/WNT5A/CD40/DUSP2/RASGRP1/TNF/TNIP1/NFKB1/ZC3H12A/MAP3K8/RAPGEF2/GADD45B/MAP4K4/P2RX7/DUSP1/RIPK2/SH2D3A/PTGER4/CCL1/ICAM1/ITGA1/SRC/MAP3K5/CD44/RAP1B/TGFA/LYN/CCL22/EZH2/PTPN2/SPHK1/FKTN/MAP2K3/CFLAR/PTPRJ/TMEM106A/NPTN/SPAG9/PSEN1/CCL7/NUP62/NRAS/DUSP8/XIAP/PTEN/GADD45A/CAMKK2/DVL3/ZNF622/TRAF2/PEA15	57	plum	GO
GO:0043408	regulation of MAPK cascade	50/721	412/10581	4.32094e-05	0.00147547	0.00110298	IL6/CCL4/C1QTNF1/SLAMF1/TRAF1/FPR2/EDN1/WNT5A/CD40/DUSP2/RASGRP1/TNF/TNIP1/ZC3H12A/RAPGEF2/GADD45B/MAP4K4/P2RX7/DUSP1/RIPK2/CCL1/ICAM1/ITGA1/SRC/MAP3K5/CD44/RAP1B/TGFA/LYN/CCL22/EZH2/PTPN2/SPHK1/FKTN/MAP2K3/CFLAR/PTPRJ/TMEM106A/NPTN/SPAG9/PSEN1/CCL7/NUP62/DUSP8/XIAP/PTEN/GADD45A/DVL3/ZNF622/TRAF2	50	plum	GO
GO:0032946	positive regulation of mononuclear cell proliferation	21/721	119/10581	4.73466e-05	0.00156002	0.00116618	IL6/IL12B/EBI3/IL2RA/CD80/SLAMF1/TNFSF9/IL23A/CD274/CD40/TNFRSF4/HES1/PELI1/ADA/RIPK2/BCL2/BCL6/TICAM1/NCK2/SELENOK/IL6ST	21	plum	GO
GO:1903706	regulation of hemopoiesis	39/721	295/10581	4.73651e-05	0.00156002	0.00116618	IL12B/INHBA/TNFAIP6/IL2RA/CSF3/IL10/IL7R/CD80/TNFSF9/IL23A/CD83/RASGRP1/TNF/SOCS1/ZC3H12A/NFKBIA/ADA/RIPK2/MMP14/GPR137B/JAG1/XBP1/HIF1A/LYN/FOXP1/SOS1/NFKBIZ/ID2/DLL1/PTPN2/BCL6/CEBPB/LILRB1/PCID2/HLX/FOXO3/PRELID1/ACVR2A/RC3H1	39	plum	GO
GO:0070665	positive regulation of leukocyte proliferation	22/721	128/10581	4.78359e-05	0.00156444	0.00116948	IL6/IL12B/EBI3/IL2RA/CD80/SLAMF1/TNFSF9/IL23A/CD274/CD40/TNFRSF4/HES1/PELI1/ADA/RIPK2/LYN/BCL2/BCL6/TICAM1/NCK2/SELENOK/IL6ST	22	plum	GO
GO:1901653	cellular response to peptide	34/721	244/10581	4.97737e-05	0.00161643	0.00120834	GJB2/KANK1/FPR2/EDN1/SOCS3/TNF/SOCS1/NFKB1/INSIG1/PLAT/RIPK2/ICAM1/SRC/XBP1/LYN/CASP4/MAS1/PTPN2/RAB12/VIM/CFLAR/RELA/SELENOS/ECHDC3/PSEN1/FOXO3/NFE2L2/JAK1/NCOA5/RAB10/MDM2/USO1/RAB13/NDEL1	34	plum	GO
GO:0002824	positive regulation of adaptive immune response based on somatic recombination of immune receptors built from immunoglobulin superfamily domains	18/721	94/10581	5.38029e-05	0.00171917	0.00128515	IL6/IL12B/SLAMF1/IL23A/CD274/CD40/TNF/ADA/P2RX7/RIPK2/NFKBIZ/IL18R1/LTA/PVR/MLH1/RIF1/MAD2L2/TRAF2	18	plum	GO
GO:1904892	regulation of receptor signaling pathway via STAT	14/721	62/10581	5.54371e-05	0.00175136	0.00130921	IL6/IL12B/IL10/IL7R/IL23A/SOCS3/HES1/TNF/SOCS1/PTPN2/HGS/GADD45A/PPP2CA/ELP2	14	plum	GO
GO:0007259	receptor signaling pathway via JAK-STAT	19/721	103/10581	5.75917e-05	0.00180713	0.00135091	IL6/IL12B/IL10/IL7R/IL23A/CD40/SOCS3/HES1/TNF/SOCS1/TNFRSF18/LYN/PTPN2/JAK1/HGS/GADD45A/IL6ST/PPP2CA/ELP2	19	plum	GO
GO:0070301	cellular response to hydrogen peroxide	15/721	71/10581	6.90688e-05	0.0020833	0.00155735	IL6/IL10/MAP1LC3A/STK26/EDN1/TNFAIP3/SRC/MAP3K5/TXN/EZH2/KDM6B/SPHK1/RELA/FOXO3/NFE2L2	15	plum	GO
GO:0050864	regulation of B cell activation	21/721	122/10581	6.90844e-05	0.0020833	0.00155735	IL6/INHBA/IL10/CD40/TNFRSF4/PELI1/TNFAIP3/ADA/MMP14/XBP1/LYN/BCL2/ID2/BCL6/PCID2/TICAM1/TNIP2/MLH1/RIF1/RC3H1/MAD2L2	21	plum	GO
GO:1901214	regulation of neuron death	30/721	208/10581	7.20939e-05	0.00216003	0.00161471	CSF3/IL10/WNT5A/ADORA2A/TNF/SOD2/KMO/ITGA1/MAP3K5/HIF1A/DDIT4/TNFRSF1B/BCL2/CEBPB/ELK1/CAPN2/TBK1/CHMP4B/BCL2L1/KDM2B/EIF2S1/ATF4/PSEN1/FOXO3/UBB/LIG4/REST/HYOU1/IL6ST/TRAF2	30	plum	GO
GO:0001541	ovarian follicle development	10/721	35/10581	7.7933e-05	0.00232	0.0017343	PTX3/INHBA/TNFAIP6/MMP14/SRC/BCL2/CEBPB/BCL2L1/FOXO3/EIF2B5	10	plum	GO
GO:0034599	cellular response to oxidative stress	31/721	219/10581	7.86705e-05	0.00232704	0.00173956	IL6/GJB2/IL10/MAP1LC3A/STK26/EDN1/TNF/TNFAIP3/ZC3H12A/SOD2/SRC/MAP3K5/HIF1A/TXN/BCL2/EZH2/KDM6B/SPHK1/RELA/SELENOS/AIFM2/SFPQ/EIF2S1/ATF4/FOXO3/NFE2L2/ADNP2/REST/CHCHD2/CAMKK2/ZNF622	31	plum	GO
GO:0030968	endoplasmic reticulum unfolded protein response	14/721	64/10581	8.03364e-05	0.00236128	0.00176515	XBP1/PPP1R15A/PTPN2/PPP1R15B/NCK2/DNAJB9/SELENOS/FICD/CCND1/EIF2S1/ATF4/NFE2L2/VCP/TMED2	14	plum	GO
GO:0006984	ER-nucleus signaling pathway	11/721	42/10581	8.2768e-05	0.00240234	0.00179585	INSIG1/PPP1R15A/PTPN2/PPP1R15B/NCK2/SELENOS/EIF2S1/ATF4/NFE2L2/EIF2A/TMED2	11	plum	GO
GO:0002437	inflammatory response to antigenic stimulus	13/721	57/10581	9.11633e-05	0.00262958	0.00196572	IL12B/IL2RA/IL10/RASGRP1/TNF/SRC/LYN/LTA/RHBDF2/SELENOS/HCK/IL36RN/PSMB4	13	plum	GO
GO:0030335	positive regulation of cell migration	44/721	358/10581	9.23581e-05	0.0026476	0.00197919	IL6/CCL4/PTGS2/TNFAIP6/SLAMF1/FPR2/IL23A/EDN1/CD274/WNT5A/CD40/TNF/ZC3H12A/SOD2/WNT5B/RAPGEF2/TNFRSF18/RIN2/MAP4K4/SNAI1/MMP14/CCL1/ICAM1/SRC/XBP1/HIF1A/LYN/FOXP1/NRP2/BCL2/SPHK1/MAP2K3/SEMA3C/DOCK4/SPAG9/MMP7/SELENOK/AKT3/NFE2L2/CCL7/CXCL13/PTAFR/ACTG1/ARF6	44	plum	GO
GO:0050871	positive regulation of B cell activation	16/721	81/10581	9.39708e-05	0.0026492	0.00198039	IL6/IL10/CD40/TNFRSF4/PELI1/ADA/MMP14/XBP1/BCL2/BCL6/PCID2/TICAM1/TNIP2/MLH1/RIF1/MAD2L2	16	plum	GO
GO:0050801	ion homeostasis	50/721	425/10581	9.61068e-05	0.00268867	0.00200989	C1QTNF1/MCOLN2/SLC39A8/FPR2/CKB/EDN1/WNT5A/CD40/ADORA2A/ADM/SOD2/CYP27B1/P2RX7/CCRL2/PTGER4/CCL1/HIF1A/CLIC4/LYN/PTGIR/GP1BA/SLC1A3/BCL2/SLC25A37/ABL2/SLC9A8/ATP2C1/CA12/NPTN/GLS/GRINA/BMP6/PTGER2/CXCR5/FPR1/SELENOK/MELTF/ATF4/ATP1B3/PSEN1/IBTK/TM9SF4/CCL7/XIAP/CXCL13/TMEM165/ARF1/ATP6V1G1/ACO1/SRI	50	plum	GO
GO:0097696	receptor signaling pathway via STAT	19/721	107/10581	9.84939e-05	0.00273896	0.00204748	IL6/IL12B/IL10/IL7R/IL23A/CD40/SOCS3/HES1/TNF/SOCS1/TNFRSF18/LYN/PTPN2/JAK1/HGS/GADD45A/IL6ST/PPP2CA/ELP2	19	plum	GO
GO:0002861	regulation of inflammatory response to antigenic stimulus	10/721	36/10581	0.000101396	0.00280286	0.00209525	IL12B/IL10/TNF/SRC/LYN/LTA/RHBDF2/SELENOS/HCK/PSMB4	10	plum	GO
GO:0001666	response to hypoxia	28/721	192/10581	0.000102409	0.00281412	0.00210367	PTGS2/EDN1/ADM/PMAIP1/TNF/SOD2/ADA/PLAT/MMP14/SRC/HIF1A/DDIT4/BACH1/BCL2/LTA/CFLAR/CAPN2/NKX3-1/BIRC2/FOXO3/NFE2L2/TM9SF4/PTEN/REST/MDM2/HYOU1/CHCHD2/ADSL	28	plum	GO
GO:0051272	positive regulation of cellular component movement	45/721	371/10581	0.000105348	0.00287787	0.00215132	IL6/CCL4/PTGS2/TNFAIP6/SLAMF1/FPR2/IL23A/EDN1/CD274/WNT5A/CD40/TNF/ZC3H12A/SOD2/WNT5B/RAPGEF2/TNFRSF18/RIN2/MAP4K4/SNAI1/MMP14/CCL1/ICAM1/SRC/XBP1/HIF1A/LYN/FOXP1/NRP2/BCL2/BCL6/SPHK1/MAP2K3/SEMA3C/DOCK4/SPAG9/MMP7/SELENOK/AKT3/NFE2L2/CCL7/CXCL13/PTAFR/ACTG1/ARF6	45	plum	GO
GO:0002706	regulation of lymphocyte mediated immunity	22/721	135/10581	0.000108971	0.00294221	0.00219943	IL6/IL12B/IL10/IL7R/SERPINB9/SLAMF1/IL23A/CD40/RASGRP1/TNF/P2RX7/TNFRSF1B/IL18R1/VAV1/BCL6/LTA/LILRB1/PVR/MLH1/RIF1/MAD2L2/TRAF2	22	plum	GO
GO:0002467	germinal center formation	6/721	13/10581	0.000111102	0.00296113	0.00221357	TNFAIP3/ADA/NFKB2/BCL6/CXCL13/RC3H1	6	plum	GO
GO:0045596	negative regulation of cell differentiation	44/721	361/10581	0.000112181	0.00296113	0.00221357	IL6/INHBA/TNFAIP6/NOCT/KANK1/WNT5A/HES1/HPN/TNF/HEY1/SOCS1/ZC3H12A/CRIM1/SOD2/INSIG1/RAPGEF2/NFKBIA/SNAI1/SINHCAF/GPR137B/JAG1/XBP1/LYN/ZHX2/ID2/DLL1/EZH2/PTPN2/BCL6/LILRB1/SEMA3C/HLX/SPAG9/CCND1/MELTF/PSEN1/FOXO3/NFE2L2/PTEN/REST/PPP2CA/RC3H1/MAD2L2/GDI1	44	plum	GO
GO:0051250	negative regulation of lymphocyte activation	20/721	117/10581	0.00011286	0.00296113	0.00221357	INHBA/IL2RA/IL10/CD80/CD274/ADORA2A/PELI1/TNFAIP3/SOCS1/ZC3H12A/SDC4/LYN/ID2/PTPN2/BCL6/CEBPB/LILRB1/LRRC32/HLX/RC3H1	20	plum	GO
GO:0030198	extracellular matrix organization	22/721	136/10581	0.000121854	0.00312946	0.0023394	IL6/PTX3/SLC39A8/HPN/MMP10/TNF/LAMB3/MMP14/FSCN1/NFKB2/TNFRSF1B/DNAJB6/CFLAR/BMP1/MYH11/PHLDB1/MMP7/COL5A3/MELTF/LCP1/NID1/FLOT1	22	plum	GO
GO:0002862	negative regulation of inflammatory response to antigenic stimulus	8/721	24/10581	0.000123318	0.00312946	0.0023394	IL12B/IL10/SRC/LYN/RHBDF2/SELENOS/HCK/PSMB4	8	plum	GO
GO:0032350	regulation of hormone metabolic process	8/721	24/10581	0.000123318	0.00312946	0.0023394	ADM/HPN/NFKB1/CYP27B1/HIF1A/TCF7L2/BMP6/REST	8	plum	GO
GO:1902107	positive regulation of leukocyte differentiation	21/721	127/10581	0.000125448	0.00314861	0.00235371	IL12B/IL2RA/IL10/IL7R/CD80/TNFSF9/IL23A/CD83/RASGRP1/TNF/SOCS1/ADA/RIPK2/MMP14/XBP1/NFKBIZ/ID2/BCL6/PCID2/HLX/FOXO3	21	plum	GO
GO:1903708	positive regulation of hemopoiesis	21/721	127/10581	0.000125448	0.00314861	0.00235371	IL12B/IL2RA/IL10/IL7R/CD80/TNFSF9/IL23A/CD83/RASGRP1/TNF/SOCS1/ADA/RIPK2/MMP14/XBP1/NFKBIZ/ID2/BCL6/PCID2/HLX/FOXO3	21	plum	GO
GO:0034620	cellular response to unfolded protein	16/721	83/10581	0.000127268	0.00314861	0.00235371	XBP1/PPP1R15A/PTPN2/PPP1R15B/NCK2/HSPA13/DNAJB9/SELENOS/FICD/CCND1/EIF2S1/ATF4/NFE2L2/VCP/HSPA8/TMED2	16	plum	GO
GO:0062013	positive regulation of small molecule metabolic process	16/721	83/10581	0.000127268	0.00314861	0.00235371	PTGS2/ADM/PMAIP1/TNF/P2RX7/HRH1/SRC/HIF1A/MAS1/PTPN2/ELOVL5/BMP6/EPM2AIP1/PSEN1/PTAFR/VCP	16	plum	GO
GO:0048708	astrocyte differentiation	11/721	44/10581	0.000130832	0.00321472	0.00240313	IL6/FPR2/ADORA2A/HES1/TNF/ID2/DLL1/VIM/PSEN1/EIF2B5/IL6ST	11	plum	GO
GO:0055123	digestive system development	13/721	59/10581	0.00013279	0.00324567	0.00242627	DNAAF1/WNT5A/HES1/TNF/ADA/SRC/HIF1A/BCL2/ID2/HLX/SRP54/YIPF6/IL6ST	13	plum	GO
GO:0002702	positive regulation of production of molecular mediator of immune response	17/721	92/10581	0.00013662	0.0032905	0.00245978	IL6/FFAR2/IL10/SLAMF1/WNT5A/CD40/TNFRSF4/SLC7A5/XBP1/IL18R1/LILRB1/TICAM1/DNAJB9/MLH1/RIF1/MAD2L2/TRAF2	17	plum	GO
GO:0043123	positive regulation of I-kappaB kinase/NF-kappaB signaling	24/721	156/10581	0.00013675	0.0032905	0.00245978	CD40/TNF/TRAF3IP2/PELI1/PIM2/RIPK2/LITAF/REL/CASP1/CFLAR/RELA/TMEM106A/TICAM1/ATP2C1/TNIP2/BIRC2/TBK1/TAB2/NUP62/UBE2N/CANT1/TIFA/TFG/TRAF2	24	plum	GO
GO:0030183	B cell differentiation	18/721	101/10581	0.000142111	0.00335006	0.0025043	IL6/INHBA/IL10/TRAF3IP2/ADA/MMP14/XBP1/BCL2/ID2/DLL1/EZH2/PTPN2/BCL6/PTPRJ/PCID2/DNAJB9/KLF6/RABL3	18	plum	GO
GO:0050729	positive regulation of inflammatory response	18/721	101/10581	0.000142111	0.00335006	0.0025043	IL6/IL12B/PTGS2/FFAR2/IL23A/WNT5A/TNF/TNIP1/NFKBIA/PTGER4/CCL1/NINJ1/NFKBIZ/CASP1/CEBPB/LTA/C2CD4B/IL6ST	18	plum	GO
GO:2000147	positive regulation of cell motility	44/721	365/10581	0.000144608	0.00337468	0.00252271	IL6/CCL4/PTGS2/TNFAIP6/SLAMF1/FPR2/IL23A/EDN1/CD274/WNT5A/CD40/TNF/ZC3H12A/SOD2/WNT5B/RAPGEF2/TNFRSF18/RIN2/MAP4K4/SNAI1/MMP14/CCL1/ICAM1/SRC/XBP1/HIF1A/LYN/FOXP1/NRP2/BCL2/SPHK1/MAP2K3/SEMA3C/DOCK4/SPAG9/MMP7/SELENOK/AKT3/NFE2L2/CCL7/CXCL13/PTAFR/ACTG1/ARF6	44	plum	GO
GO:0031349	positive regulation of defense response	29/721	206/10581	0.000146276	0.00337962	0.00252641	IL6/IL12B/PTGS2/FFAR2/FPR2/IL23A/WNT5A/RASGRP1/TNF/TNIP1/NFKBIA/RIPK2/PTGER4/CCL1/SRC/LYN/NINJ1/NFKBIZ/POLR3D/VAV1/CASP1/CEBPB/LTA/C2CD4B/PVR/TBK1/SFPQ/HCK/IL6ST	29	plum	GO
GO:0060326	cell chemotaxis	29/721	206/10581	0.000146276	0.00337962	0.00252641	IL6/CCL4/TNFAIP6/FFAR2/IL10/SLAMF1/CYP7B1/FPR2/IL23A/EDN1/WNT5A/PDE4B/DUSP1/CCRL2/HRH1/CCL1/ITGA1/LYN/NINJ1/CCL22/VAV1/DOCK4/CXCR5/CCL7/SRP54/CXCL13/PIP5K1A/RAB13/RHOG	29	plum	GO
GO:0048565	digestive tract development	12/721	52/10581	0.000149874	0.00344562	0.00257574	DNAAF1/WNT5A/HES1/TNF/ADA/SRC/HIF1A/BCL2/ID2/HLX/YIPF6/IL6ST	12	plum	GO
GO:0032740	positive regulation of interleukin-17 production	7/721	19/10581	0.000161691	0.00364511	0.00272487	IL6/IL12B/IL23A/SLC7A5/RFTN1/CCL1/SPHK1	7	plum	GO
GO:0043114	regulation of vascular permeability	8/721	25/10581	0.000170615	0.00379109	0.00283399	ADORA2A/ADM/HRH1/SRC/C2CD4B/PTPRJ/BMP6/TJP2	8	plum	GO
GO:0007162	negative regulation of cell adhesion	28/721	198/10581	0.000175187	0.00387413	0.00289607	C1QTNF1/IL2RA/IL10/CD80/KANK1/CD274/ADORA2A/PELI1/SOCS1/ZC3H12A/RND1/MAP4K4/DUSP1/SDC4/MMP14/JAG1/SRC/PTPN2/BCL6/CEBPB/LILRB1/LRRC32/HLX/BMP6/MELTF/PTEN/RC3H1/MAD2L2	28	plum	GO
GO:0045622	regulation of T-helper cell differentiation	9/721	32/10581	0.000203273	0.00439488	0.00328535	IL12B/CD80/IL23A/ZC3H12A/RIPK2/NFKBIZ/BCL6/HLX/RC3H1	9	plum	GO
GO:0008406	gonad development	20/721	122/10581	0.000203467	0.00439488	0.00328535	PTX3/INHBA/TNFAIP6/WNT5A/MAMLD1/MMP14/SRC/BASP1/MAS1/BCL2/CEBPB/NKX3-1/BCL2L1/CCND1/FOXO3/DHX37/ACVR2A/UBB/EIF2B5/RAB13	20	plum	GO
GO:0014002	astrocyte development	8/721	26/10581	0.000231869	0.00493944	0.00369243	IL6/FPR2/ADORA2A/TNF/DLL1/VIM/PSEN1/EIF2B5	8	plum	GO
GO:1902235	regulation of endoplasmic reticulum stress-induced intrinsic apoptotic signaling pathway	8/721	26/10581	0.000231869	0.00493944	0.00369243	PMAIP1/XBP1/PTPN2/NCK2/SELENOS/GRINA/BCL2L1/HYOU1	8	plum	GO
GO:0007507	heart development	39/721	318/10581	0.000239473	0.00500951	0.00374481	DNAAF1/MSC/EDN1/WNT5A/HES1/ADM/TRAF3IP2/HEY1/ECE1/PIM1/SOD2/CCM2L/SNAI1/JAG1/HIF1A/BASP1/TNFRSF1B/SOS1/NRP2/ID2/DLL1/KDM6B/MAP2K3/BMP10/MYH11/SEMA3C/JARID2/SMG9/NKX3-1/TAB2/POFUT1/PSEN1/PTEN/MYBPC3/REST/MDM2/TMED2/SRI/POPDC2	39	plum	GO
GO:0045913	positive regulation of carbohydrate metabolic process	11/721	47/10581	0.000246283	0.00512886	0.00383403	PMAIP1/NFKB1/P2RX7/HRH1/SRC/HIF1A/MAS1/PTPN2/EPM2AIP1/PSEN1/PTAFR	11	plum	GO
GO:0045137	development of primary sexual characteristics	20/721	124/10581	0.000254674	0.00527993	0.00394696	PTX3/INHBA/TNFAIP6/WNT5A/MAMLD1/MMP14/SRC/BASP1/MAS1/BCL2/CEBPB/NKX3-1/BCL2L1/CCND1/FOXO3/DHX37/ACVR2A/UBB/EIF2B5/RAB13	20	plum	GO
GO:1903311	regulation of mRNA metabolic process	32/721	244/10581	0.000258176	0.00532875	0.00398346	NOCT/TRAF3IP2/WTAP/ZC3H12A/SRSF12/VIM/PCID2/HNRNPC/NUP98/MLH1/RBM3/TRA2A/HNRNPM/TBRG4/TRA2B/MAGOH/REST/IWS1/HNRNPK/RBM7/FASTKD2/SAP18/NSRP1/HNRNPA2B1/HSPA8/SECISBP2/RBM25/RC3H1/RBM10/DDX5/SF3B4/TRAF2	32	plum	GO
GO:2001236	regulation of extrinsic apoptotic signaling pathway	19/721	115/10581	0.000262557	0.00539511	0.00403306	G0S2/INHBA/TRAF1/PMAIP1/TNF/TNFAIP3/IL19/SIAH2/ICAM1/SRC/TCF7L2/BCL2/CFLAR/RELA/BID/BCL2L1/PTEN/TRAF2/PEA15	19	plum	GO
GO:0070542	response to fatty acid	10/721	40/10581	0.000263714	0.00539511	0.00403306	PTGS2/FFAR2/ACSL1/EDN1/HES1/ZC3H12A/PLAT/SRC/FOXO3/PTAFR	10	plum	GO
GO:0002009	morphogenesis of an epithelium	35/721	277/10581	0.000279943	0.00562794	0.00420711	DNAAF1/IL10/CYP7B1/TNC/EDN1/WNT5A/SOCS3/HES1/ADM/TNF/WNT5B/SNAI1/SDC4/MMP14/JAG1/SRC/CD44/HIF1A/CLIC4/FOXP1/SOS1/BCL2/DLL1/SEMA3C/NKX3-1/ARHGAP24/KDM2B/WDR1/PSEN1/PTEN/RAB10/ACTG1/DVL3/TMED2/MAGI2	35	plum	GO
GO:0002700	regulation of production of molecular mediator of immune response	20/721	125/10581	0.00028427	0.00569031	0.00425374	IL6/FFAR2/IL10/SLAMF1/WNT5A/CD40/TNFRSF4/TNF/SLC7A5/XBP1/TNFRSF1B/IL18R1/BCL6/LILRB1/TICAM1/DNAJB9/MLH1/RIF1/MAD2L2/TRAF2	20	plum	GO
GO:0002685	regulation of leukocyte migration	23/721	154/10581	0.000292444	0.00582879	0.00435726	IL6/CCL4/TNFAIP6/SLAMF1/FPR2/IL23A/EDN1/WNT5A/TNF/TNFRSF18/ADA/DUSP1/MMP14/PTGER4/CCL1/ICAM1/LYN/ST3GAL4/SELENOK/CCL7/CXCL13/PTAFR/RHOG	23	plum	GO
GO:1903793	positive regulation of anion transport	8/721	27/10581	0.000310027	0.00604943	0.00452219	EDN1/ADORA2A/P2RX7/KMO/CEBPB/ATF4/PSEN1/PTAFR	8	plum	GO
GO:0001944	vasculature development	50/721	446/10581	0.000313105	0.00607639	0.00454235	IL6/IL12B/PTGS2/ITGB8/IL10/EDN1/WNT5A/CD40/NDP/SOCS3/HES1/TNFAIP2/ADM/TNF/TNFAIP3/HEY1/ZC3H12A/SOD2/RAPGEF2/RIN2/MMP14/JAG1/XBP1/HIF1A/TGFA/CLIC4/TCF7L2/NINJ1/SOS1/NRP2/DLL1/SPHK1/CFLAR/SERPINB7/SEMA3C/NKX3-1/FMNL3/ARHGAP24/POFUT1/AKT3/PSEN1/NFE2L2/JAK1/PTEN/HGS/CXCL13/GADD45A/MDM2/ACTG1/TMED2	50	plum	GO
GO:0001568	blood vessel development	48/721	424/10581	0.000328843	0.00627398	0.00469006	IL6/IL12B/PTGS2/ITGB8/IL10/EDN1/WNT5A/CD40/SOCS3/HES1/TNFAIP2/ADM/TNF/TNFAIP3/HEY1/ZC3H12A/RAPGEF2/RIN2/MMP14/JAG1/XBP1/HIF1A/TGFA/CLIC4/TCF7L2/NINJ1/SOS1/NRP2/DLL1/SPHK1/CFLAR/SERPINB7/SEMA3C/NKX3-1/FMNL3/ARHGAP24/POFUT1/AKT3/PSEN1/NFE2L2/JAK1/PTEN/HGS/CXCL13/GADD45A/MDM2/ACTG1/TMED2	48	plum	GO
GO:0002708	positive regulation of lymphocyte mediated immunity	16/721	90/10581	0.00033792	0.00628893	0.00470123	IL6/IL12B/SLAMF1/IL23A/CD40/RASGRP1/TNF/P2RX7/IL18R1/VAV1/LTA/PVR/MLH1/RIF1/MAD2L2/TRAF2	16	plum	GO
GO:0002705	positive regulation of leukocyte mediated immunity	18/721	108/10581	0.000338427	0.00628893	0.00470123	IL6/IL12B/SLAMF1/IL23A/CD40/RASGRP1/TNF/P2RX7/IL18R1/VAV1/LTA/PVR/TICAM1/MLH1/RIF1/PTAFR/MAD2L2/TRAF2	18	plum	GO
GO:0032102	negative regulation of response to external stimulus	33/721	260/10581	0.000381777	0.00700563	0.005237	ACOD1/IL12B/TNFAIP6/C1QTNF1/IL2RA/IL10/SERPINB9/FPR2/EDN1/WNT5A/SOCS3/ADORA2A/TNF/TNFAIP3/NFKB1/ADA/PLAT/DUSP1/PTGER4/SRC/LYN/TNFRSF1B/GP1BA/PTPN2/LILRB1/SEMA3C/RHBDF2/SELENOS/HCK/PTEN/CXCL13/NPLOC4/PSMB4	33	plum	GO
GO:0048660	regulation of smooth muscle cell proliferation	16/721	91/10581	0.000384676	0.00700563	0.005237	IL6/IL12B/PTGS2/IL10/EDN1/TNF/TNFAIP3/SOD2/MAP3K5/TCF7L2/FOXP1/PTGIR/ID2/PTEN/PTAFR/GNA12	16	plum	GO
GO:0050868	negative regulation of T cell activation	16/721	91/10581	0.000384676	0.00700563	0.005237	IL2RA/IL10/CD80/CD274/ADORA2A/PELI1/SOCS1/ZC3H12A/SDC4/PTPN2/BCL6/CEBPB/LILRB1/LRRC32/HLX/RC3H1	16	plum	GO
GO:0001890	placenta development	17/721	100/10581	0.000386227	0.00700639	0.00523756	PTGS2/ITGB8/GJB2/IL10/NDP/SOCS3/HES1/ADM/HEY1/CYP27B1/ADA/SNAI1/HIF1A/DNAJB6/CEBPB/BIRC2/TMED2	17	plum	GO
GO:0002440	production of molecular mediator of immune response	24/721	167/10581	0.000391444	0.007046	0.00526717	IL6/FFAR2/IL10/SLAMF1/WNT5A/CD40/TNFRSF4/BATF/TNF/TRAF3IP2/SLC7A5/NBN/XBP1/TNFRSF1B/IL18R1/BCL6/LILRB1/TICAM1/DNAJB9/MLH1/RIF1/LIG4/MAD2L2/TRAF2	24	plum	GO
GO:0032103	positive regulation of response to external stimulus	37/721	304/10581	0.000398741	0.00712646	0.00532732	ACOD1/IL6/CCL4/IL12B/PTGS2/FFAR2/SLAMF1/FPR2/IL23A/EDN1/WNT5A/RASGRP1/TNF/TNIP1/NFKBIA/RIPK2/PTGER4/CCL1/SRC/LYN/NINJ1/NFKBIZ/POLR3D/VAV1/CASP1/CEBPB/LTA/C2CD4B/PVR/TBK1/BMP6/SFPQ/HCK/CCL7/CXCL13/NDEL1/IL6ST	37	plum	GO
GO:0036473	cell death in response to oxidative stress	14/721	74/10581	0.000405845	0.00721165	0.005391	IL10/STK26/TNF/SOD2/MAP3K5/HIF1A/TXN/BCL2/SFPQ/ATF4/FOXO3/NFE2L2/REST/ZNF622	14	plum	GO
GO:0046427	positive regulation of receptor signaling pathway via JAK-STAT	8/721	28/10581	0.000408412	0.00721165	0.005391	IL6/IL12B/IL10/IL7R/IL23A/HES1/TNF/SOCS1	8	plum	GO
GO:0002703	regulation of leukocyte mediated immunity	26/721	188/10581	0.000420334	0.00739405	0.00552736	IL6/IL12B/IL10/IL7R/SERPINB9/SLAMF1/IL23A/CD40/RASGRP1/TNF/P2RX7/ICAM1/LYN/TNFRSF1B/IL18R1/VAV1/BCL6/LTA/LILRB1/PVR/TICAM1/MLH1/RIF1/PTAFR/MAD2L2/TRAF2	26	plum	GO
GO:0043331	response to dsRNA	9/721	35/10581	0.000425456	0.00744465	0.00556518	PMAIP1/PELI1/NFKB1/NFKBIA/P2RX7/RIPK2/RFTN1/TICAM1/FLOT1	9	plum	GO
GO:0097529	myeloid leukocyte migration	23/721	158/10581	0.000426416	0.00744465	0.00556518	IL6/CCL4/TNFAIP6/SLAMF1/MCOLN2/FPR2/IL23A/EDN1/PDE4B/DUSP1/HRH1/MMP14/PTGER4/CCL1/ITGA1/LYN/CCL22/VAV1/WDR1/CCL7/SRP54/CXCL13/RHOG	23	plum	GO
GO:0032729	positive regulation of interferon-gamma production	13/721	66/10581	0.000431185	0.0074652	0.00558054	IL12B/EBI3/SLAMF1/IL23A/WNT5A/RASGRP1/TNF/SLC7A5/PDE4B/RIPK2/IL18R1/LTA/LILRB1	13	plum	GO
GO:0046885	regulation of hormone biosynthetic process	6/721	16/10581	0.000434258	0.0074652	0.00558054	ADM/NFKB1/CYP27B1/HIF1A/BMP6/REST	6	plum	GO
GO:0048545	response to steroid hormone	28/721	209/10581	0.000434747	0.0074652	0.00558054	ACOD1/IL6/PTGS2/GJB2/IL10/CYP7B1/EDN1/ADM/TNF/PLAT/SRC/DDIT4/FOXP1/BCL2/CFLAR/NKX3-1/KDM1A/NR3C1/BMP6/PTGER2/CCND1/KLF9/UFM1/FOXO3/PTAFR/REST/HSPA8/DDX5	28	plum	GO
GO:0038061	NIK/NF-kappaB signaling	17/721	101/10581	0.000435631	0.0074652	0.00558054	IL12B/IL23A/EDN1/TNF/ZC3H12A/NFKBIA/LITAF/NFKB2/REL/MAS1/IL18R1/SPHK1/RELA/BIRC2/RELB/RC3H1/TRAF2	17	plum	GO
GO:0002637	regulation of immunoglobulin production	12/721	58/10581	0.000444196	0.00754731	0.00564192	IL6/IL10/CD40/TNFRSF4/TNF/XBP1/BCL6/DNAJB9/MLH1/RIF1/MAD2L2/TRAF2	12	plum	GO
GO:0033623	regulation of integrin activation	5/721	11/10581	0.00047357	0.00788266	0.00589261	PTGER4/SRC/RAP1B/PLEK/CXCL13	5	plum	GO
GO:0045987	positive regulation of smooth muscle contraction	5/721	11/10581	0.00047357	0.00788266	0.00589261	PTGS2/EDN1/ADA/SPHK1/PTAFR	5	plum	GO
GO:0035967	cellular response to topologically incorrect protein	17/721	102/10581	0.000490392	0.0081335	0.00608012	XBP1/PPP1R15A/PTPN2/PPP1R15B/NCK2/HSPA13/DNAJB9/SELENOS/FICD/CCND1/EIF2S1/ATF4/NFE2L2/VCP/HSPA8/TMED2/DNAJB12	17	plum	GO
GO:0080164	regulation of nitric oxide metabolic process	10/721	43/10581	0.000495257	0.00815593	0.00609689	PTX3/PTGS2/IL10/EDN1/TNF/ZC3H12A/SOD2/TMEM106A/TICAM1/SELENOS	10	plum	GO
GO:0002066	columnar/cuboidal epithelial cell development	8/721	29/10581	0.000530729	0.0086023	0.00643057	WNT5A/SRC/HIF1A/DLL1/BMP6/GPAT4/YIPF6/IL6ST	8	plum	GO
GO:0071548	response to dexamethasone	8/721	29/10581	0.000530729	0.0086023	0.00643057	GJB2/EDN1/PLAT/DDIT4/CFLAR/NR3C1/FOXO3/PTAFR	8	plum	GO
GO:0032675	regulation of interleukin-6 production	18/721	112/10581	0.000533411	0.0086023	0.00643057	IL6/IL10/SLAMF1/WNT5A/TNF/TNFAIP3/ZC3H12A/P2RX7/RIPK2/XBP1/CEBPB/CAPN2/TMEM106A/TICAM1/SELENOS/SELENOK/PTAFR/IL36RN	18	plum	GO
GO:0022617	extracellular matrix disassembly	9/721	36/10581	0.000533476	0.0086023	0.00643057	IL6/HPN/MMP10/MMP14/FSCN1/MMP7/MELTF/LCP1/FLOT1	9	plum	GO
GO:0030595	leukocyte chemotaxis	24/721	171/10581	0.000556503	0.00887321	0.00663309	IL6/CCL4/TNFAIP6/FFAR2/IL10/SLAMF1/CYP7B1/FPR2/IL23A/EDN1/WNT5A/PDE4B/DUSP1/HRH1/CCL1/ITGA1/LYN/NINJ1/CCL22/VAV1/CXCR5/CCL7/SRP54/CXCL13	24	plum	GO
GO:0001837	epithelial to mesenchymal transition	16/721	94/10581	0.00055983	0.00887321	0.00663309	IL6/EDN1/WNT5A/HPN/HEY1/SNAI1/JAG1/HIF1A/TCF7L2/EZH2/BCL9L/PHLDB1/PTEN/PPP2CA/DDX5/MAD2L2	16	plum	GO
GO:0007219	Notch signaling pathway	17/721	104/10581	0.000617885	0.00960903	0.00718314	IL2RA/HES1/HEY1/NFKBIA/SNAI1/MMP14/JAG1/SRC/DLL1/BCL6/PERP/MAML2/TSPAN14/POFUT1/DTX2/PSEN1/IL6ST	17	plum	GO
GO:0070423	nucleotide-binding oligomerization domain containing signaling pathway	7/721	23/10581	0.00061867	0.00960903	0.00718314	TNFAIP3/NFKBIA/RIPK2/RELA/BIRC2/SLC15A3/XIAP	7	plum	GO
GO:0048762	mesenchymal cell differentiation	20/721	133/10581	0.000650486	0.00990444	0.00740397	IL6/EDN1/WNT5A/HES1/HPN/HEY1/SNAI1/JAG1/HIF1A/TCF7L2/NRP2/BCL2/EZH2/BCL9L/SEMA3C/PHLDB1/PTEN/PPP2CA/DDX5/MAD2L2	20	plum	GO
GO:0001818	negative regulation of cytokine production	27/721	204/10581	0.000661887	0.0100451	0.00750913	ACOD1/IL6/IL12B/INHBA/IL10/SLAMF1/IL23A/CD274/CD83/TNF/TNFAIP3/NFKB1/ZC3H12A/PTGER4/SRGN/REL/DLL1/EZH2/BCL6/LILRB1/N4BP1/NPTN/LRRC32/SELENOS/RELB/NPLOC4/IL36RN	27	plum	GO
GO:0032660	regulation of interleukin-17 production	8/721	30/10581	0.00068107	0.0102359	0.00765175	IL6/IL12B/IL23A/SLC7A5/RFTN1/CCL1/SPHK1/IL36RN	8	plum	GO
GO:1904894	positive regulation of receptor signaling pathway via STAT	8/721	30/10581	0.00068107	0.0102359	0.00765175	IL6/IL12B/IL10/IL7R/IL23A/HES1/TNF/SOCS1	8	plum	GO
GO:0001776	leukocyte homeostasis	14/721	78/10581	0.000707383	0.010597	0.00792173	IL6/IL2RA/HCAR2/PMAIP1/TRAF3IP2/TNFAIP3/PDE4B/ADA/P2RX7/HIF1A/LYN/SOS1/BCL2/RC3H1	14	plum	GO
GO:0002065	columnar/cuboidal epithelial cell differentiation	10/721	45/10581	0.000728094	0.0108374	0.0081014	WNT5A/HES1/SRC/HIF1A/DLL1/CEBPB/BMP6/GPAT4/YIPF6/IL6ST	10	plum	GO
GO:0016485	protein processing	22/721	154/10581	0.000731647	0.0108555	0.00811492	HPN/ECE1/PLAT/P2RX7/RIPK2/MMP14/CPM/SRC/SRGN/CASP4/CPD/CASP1/BMP1/CAPN2/PERP/ASTL/PLGRKT/MELTF/PSEN1/XIAP/SDE2/TMEM208	22	plum	GO
GO:0071801	regulation of podosome assembly	5/721	12/10581	0.000766496	0.0113003	0.00844746	TNF/FSCN1/SRC/HCK/LCP1	5	plum	GO
GO:0003007	heart morphogenesis	19/721	125/10581	0.000769264	0.0113053	0.00845114	DNAAF1/EDN1/WNT5A/HES1/HEY1/PIM1/CCM2L/SNAI1/JAG1/HIF1A/SOS1/NRP2/DLL1/BMP10/SEMA3C/PSEN1/MYBPC3/MDM2/TMED2	19	plum	GO
GO:1905897	regulation of response to endoplasmic reticulum stress	13/721	70/10581	0.000777924	0.011357	0.00848983	PMAIP1/XBP1/PPP1R15A/PTPN2/PPP1R15B/NCK2/DNAJB9/SELENOS/GRINA/BCL2L1/FICD/NFE2L2/HYOU1	13	plum	GO
GO:0022408	negative regulation of cell-cell adhesion	20/721	135/10581	0.000789316	0.011455	0.00856304	C1QTNF1/IL2RA/IL10/CD80/CD274/ADORA2A/PELI1/SOCS1/ZC3H12A/SDC4/JAG1/PTPN2/BCL6/CEBPB/LILRB1/LRRC32/HLX/BMP6/RC3H1/MAD2L2	20	plum	GO
GO:0002456	T cell mediated immunity	15/721	88/10581	0.00081229	0.011683	0.00873349	IL6/IL12B/IL7R/SLAMF1/IL23A/P2RX7/RFTN1/JAG1/ICAM1/MYO1G/TNFRSF1B/IL18R1/LILRB1/PVR/TRAF2	15	plum	GO
GO:1903573	negative regulation of response to endoplasmic reticulum stress	9/721	38/10581	0.000817055	0.011683	0.00873349	XBP1/PPP1R15A/PPP1R15B/NCK2/DNAJB9/SELENOS/GRINA/BCL2L1/HYOU1	9	plum	GO
GO:0035872	nucleotide-binding domain, leucine rich repeat containing receptor signaling pathway	7/721	24/10581	0.000822638	0.011683	0.00873349	TNFAIP3/NFKBIA/RIPK2/RELA/BIRC2/SLC15A3/XIAP	7	plum	GO
GO:0070741	response to interleukin-6	7/721	24/10581	0.000822638	0.011683	0.00873349	IL6/NFKB1/SRC/PTPN2/RELA/JAK1/IL6ST	7	plum	GO
GO:0030003	cellular cation homeostasis	41/721	361/10581	0.000826059	0.0116958	0.00874307	C1QTNF1/MCOLN2/SLC39A8/FPR2/EDN1/WNT5A/CD40/ADM/P2RX7/CCRL2/PTGER4/CCL1/HIF1A/CLIC4/LYN/PTGIR/GP1BA/SLC1A3/BCL2/ABL2/SLC9A8/ATP2C1/NPTN/GRINA/BMP6/PTGER2/CXCR5/FPR1/SELENOK/ATF4/ATP1B3/PSEN1/IBTK/TM9SF4/CCL7/CXCL13/TMEM165/ARF1/ATP6V1G1/ACO1/SRI	41	plum	GO
GO:0021782	glial cell development	12/721	62/10581	0.000837354	0.0117839	0.00880891	IL6/FPR2/ADORA2A/TNF/PRDM8/B4GALT5/LYN/DLL1/VIM/PSEN1/PTEN/EIF2B5	12	plum	GO
GO:0046660	female sex differentiation	12/721	62/10581	0.000837354	0.0117839	0.00880891	PTX3/INHBA/TNFAIP6/WNT5A/MMP14/SRC/BCL2/CEBPB/BCL2L1/FOXO3/UBB/EIF2B5	12	plum	GO
GO:0001756	somitogenesis	8/721	31/10581	0.000863916	0.0120304	0.00899318	WNT5A/DLL1/ABI1/SEMA3C/NKX3-1/POFUT1/PSEN1/TMED2	8	plum	GO
GO:1903555	regulation of tumor necrosis factor superfamily cytokine production	20/721	136/10581	0.000867823	0.0120304	0.00899318	IL6/IL12B/IL10/SLAMF1/IL23A/CD274/WNT5A/RASGRP1/TNFAIP3/ZC3H12A/RIPK2/FOXP1/LILRB1/PTPRJ/TMEM106A/TICAM1/SELENOS/SELENOK/PSEN1/PTAFR	20	plum	GO
GO:0055082	cellular chemical homeostasis	49/721	455/10581	0.00089015	0.0122063	0.00912474	C1QTNF1/MCOLN2/SLC39A8/FPR2/CKB/EDN1/WNT5A/CD40/ADM/P2RX7/CCRL2/PTGER4/CCL1/PIM3/ICAM1/XBP1/HIF1A/CLIC4/LYN/PTGIR/GP1BA/SLC1A3/BCL2/ABL2/SLC9A8/ATP2C1/NPTN/GRINA/BMP6/PTGER2/CXCR5/FPR1/SELENOK/ATF4/ATP1B3/PSEN1/FOXO3/IBTK/TM9SF4/CCL7/CXCL13/TRA2B/TMEM165/ARF1/ATP6V1G1/ACO1/CDK16/FUNDC2/SRI	49	plum	GO
GO:0002675	positive regulation of acute inflammatory response	6/721	18/10581	0.000894858	0.0122063	0.00912474	IL6/PTGS2/FFAR2/TNF/C2CD4B/IL6ST	6	plum	GO
GO:0032495	response to muramyl dipeptide	6/721	18/10581	0.000894858	0.0122063	0.00912474	TNFAIP3/NFKBIA/RIPK2/JAG1/VIM/RELA	6	plum	GO
GO:1903319	positive regulation of protein maturation	6/721	18/10581	0.000894858	0.0122063	0.00912474	HPN/MMP14/SRC/ASTL/PLGRKT/MELTF	6	plum	GO
GO:1903038	negative regulation of leukocyte cell-cell adhesion	16/721	98/10581	0.000896288	0.0122063	0.00912474	IL2RA/IL10/CD80/CD274/ADORA2A/PELI1/SOCS1/ZC3H12A/SDC4/PTPN2/BCL6/CEBPB/LILRB1/LRRC32/HLX/RC3H1	16	plum	GO
GO:0002695	negative regulation of leukocyte activation	20/721	137/10581	0.000952954	0.0129401	0.00967326	INHBA/IL2RA/IL10/CD80/CD274/ADORA2A/PELI1/TNFAIP3/SOCS1/ZC3H12A/SDC4/LYN/ID2/PTPN2/BCL6/CEBPB/LILRB1/LRRC32/HLX/RC3H1	20	plum	GO
GO:0042149	cellular response to glucose starvation	9/721	39/10581	0.000999035	0.0134479	0.0100528	PMAIP1/ZC3H12A/XBP1/BCL2/UPP1/ATF4/FOXO3/NFE2L2/PRKAG2	9	plum	GO
GO:0002312	B cell activation involved in immune response	13/721	72/10581	0.00102472	0.0135936	0.0101618	IL6/IL10/CD40/BATF/NBN/ADA/XBP1/DLL1/BCL6/MLH1/RIF1/LIG4/MAD2L2	13	plum	GO
GO:0045667	regulation of osteoblast differentiation	13/721	72/10581	0.00102472	0.0135936	0.0101618	IL6/TNFAIP6/NOCT/TNF/CRIM1/JAG1/CEBPB/BMP6/ATF4/ACVR2A/REST/IL6ST/DDX5	13	plum	GO
GO:0008585	female gonad development	11/721	55/10581	0.00102743	0.0135936	0.0101618	PTX3/INHBA/TNFAIP6/MMP14/SRC/BCL2/CEBPB/BCL2L1/FOXO3/UBB/EIF2B5	11	plum	GO
GO:0072538	T-helper 17 type immune response	8/721	32/10581	0.00108413	0.0141823	0.0106018	IL6/IL12B/IL23A/BATF/TRAF3IP2/ZC3H12A/NFKBIZ/RC3H1	8	plum	GO
GO:1902930	regulation of alcohol biosynthetic process	8/721	32/10581	0.00108413	0.0141823	0.0106018	NFKB1/CYP27B1/HRH1/MAS1/PLEK/BMP6/PTAFR/REST	8	plum	GO
GO:0002544	chronic inflammatory response	5/721	13/10581	0.00117612	0.0149232	0.0111557	IL10/TNF/TNFAIP3/LTA/CXCL13	5	plum	GO
GO:0010894	negative regulation of steroid biosynthetic process	5/721	13/10581	0.00117612	0.0149232	0.0111557	NFKB1/INSIG1/CYP27B1/SNAI1/REST	5	plum	GO
GO:0023035	CD40 signaling pathway	5/721	13/10581	0.00117612	0.0149232	0.0111557	SLAMF1/CD40/TRAF3IP2/TNFAIP3/TNIP2	5	plum	GO
GO:0043518	negative regulation of DNA damage response, signal transduction by p53 class mediator	5/721	13/10581	0.00117612	0.0149232	0.0111557	SNAI1/CD44/KDM1A/MDM2/YJU2	5	plum	GO
GO:0060713	labyrinthine layer morphogenesis	5/721	13/10581	0.00117612	0.0149232	0.0111557	IL10/SOCS3/ADM/DNAJB6/TMED2	5	plum	GO
GO:2000319	regulation of T-helper 17 cell differentiation	5/721	13/10581	0.00117612	0.0149232	0.0111557	IL12B/IL23A/ZC3H12A/NFKBIZ/RC3H1	5	plum	GO
GO:0031348	negative regulation of defense response	23/721	170/10581	0.00119835	0.0150397	0.0112428	ACOD1/IL12B/TNFAIP6/IL2RA/IL10/SERPINB9/FPR2/SOCS3/ADORA2A/TNFAIP3/NFKB1/ADA/PTGER4/SRC/LYN/TNFRSF1B/PTPN2/LILRB1/RHBDF2/SELENOS/HCK/NPLOC4/PSMB4	23	plum	GO
GO:0097191	extrinsic apoptotic signaling pathway	23/721	170/10581	0.00119835	0.0150397	0.0112428	G0S2/INHBA/BCL2A1/TRAF1/PMAIP1/TNF/TNFAIP3/IL19/P2RX7/SIAH2/ICAM1/SRC/TCF7L2/TNFRSF1B/BCL2/CFLAR/RELA/BID/BCL2L1/FOXO3/PTEN/TRAF2/PEA15	23	plum	GO
GO:0003206	cardiac chamber morphogenesis	11/721	56/10581	0.00120149	0.0150397	0.0112428	WNT5A/HES1/HEY1/JAG1/HIF1A/SOS1/NRP2/BMP10/SEMA3C/MYBPC3/MDM2	11	plum	GO
GO:0010717	regulation of epithelial to mesenchymal transition	11/721	56/10581	0.00120149	0.0150397	0.0112428	IL6/HPN/SNAI1/JAG1/TCF7L2/EZH2/BCL9L/PHLDB1/PTEN/PPP2CA/MAD2L2	11	plum	GO
GO:0046545	development of primary female sexual characteristics	11/721	56/10581	0.00120149	0.0150397	0.0112428	PTX3/INHBA/TNFAIP6/MMP14/SRC/BCL2/CEBPB/BCL2L1/FOXO3/UBB/EIF2B5	11	plum	GO
GO:0002639	positive regulation of immunoglobulin production	9/721	40/10581	0.00121252	0.0150559	0.0112549	IL6/IL10/CD40/TNFRSF4/XBP1/DNAJB9/MLH1/RIF1/MAD2L2	9	plum	GO
GO:0045624	positive regulation of T-helper cell differentiation	6/721	19/10581	0.00123324	0.0152319	0.0113864	IL12B/CD80/IL23A/RIPK2/NFKBIZ/HLX	6	plum	GO
GO:0050866	negative regulation of cell activation	21/721	150/10581	0.00124482	0.015334	0.0114628	INHBA/C1QTNF1/IL2RA/IL10/CD80/CD274/ADORA2A/PELI1/TNFAIP3/SOCS1/ZC3H12A/SDC4/LYN/ID2/PTPN2/BCL6/CEBPB/LILRB1/LRRC32/HLX/RC3H1	21	plum	GO
GO:0070664	negative regulation of leukocyte proliferation	12/721	65/10581	0.00129415	0.0158996	0.0118856	IL2RA/IL10/CD80/CD274/PELI1/TNFAIP3/SDC4/LYN/CEBPB/LILRB1/LRRC32/RC3H1	12	plum	GO
GO:0034614	cellular response to reactive oxygen species	17/721	111/10581	0.0013118	0.0160739	0.0120159	IL6/IL10/MAP1LC3A/STK26/EDN1/TNFAIP3/SOD2/SRC/MAP3K5/TXN/EZH2/KDM6B/SPHK1/RELA/FOXO3/NFE2L2/CAMKK2	17	plum	GO
GO:0045598	regulation of fat cell differentiation	14/721	83/10581	0.00133266	0.0162834	0.0121725	IL6/PTGS2/NOCT/WNT5A/HES1/TNF/ZC3H12A/PIM1/SOD2/INSIG1/JAG1/XBP1/ID2/CEBPB	14	plum	GO
GO:0045665	negative regulation of neuron differentiation	8/721	33/10581	0.00134695	0.0163323	0.012209	HES1/HEY1/JAG1/ZHX2/DLL1/SPAG9/FOXO3/REST	8	plum	GO
GO:1900101	regulation of endoplasmic reticulum unfolded protein response	7/721	26/10581	0.00138727	0.0167337	0.0125092	XBP1/PPP1R15A/PTPN2/PPP1R15B/NCK2/DNAJB9/FICD	7	plum	GO
GO:0002687	positive regulation of leukocyte migration	16/721	102/10581	0.00139092	0.0167343	0.0125096	IL6/CCL4/SLAMF1/FPR2/IL23A/EDN1/WNT5A/TNF/TNFRSF18/MMP14/CCL1/ICAM1/SELENOK/CCL7/CXCL13/PTAFR	16	plum	GO
GO:0031663	lipopolysaccharide-mediated signaling pathway	11/721	57/10581	0.0013991	0.016746	0.0125183	ACOD1/IRAK2/TNF/TNFAIP3/NFKBIA/RIPK2/LYN/TICAM1/BMP6/HCK/PTAFR	11	plum	GO
GO:1903201	regulation of oxidative stress-induced cell death	11/721	57/10581	0.0013991	0.016746	0.0125183	IL10/STK26/TNF/SOD2/HIF1A/TXN/SFPQ/ATF4/FOXO3/NFE2L2/REST	11	plum	GO
GO:1903530	regulation of secretion by cell	36/721	314/10581	0.00142361	0.0169955	0.0127048	IL6/IL12B/INHBA/C1QTNF1/FFAR2/HCAR2/EDN1/ADORA2A/TNF/P2RX7/KMO/SDC4/PIM3/HIF1A/RAP1B/TCF7L2/LYN/TNFRSF1B/RAB12/ACSL4/LILRB1/NKX3-1/RHBDF2/BMP6/RAB21/HGS/PTAFR/RAB10/SEC24A/REST/CDK16/RAB5A/RAB13/SRI/GOLPH3/ARF6	36	plum	GO
GO:0035050	embryonic heart tube development	9/721	41/10581	0.00146134	0.0172675	0.0129081	DNAAF1/EDN1/WNT5A/HES1/ECE1/HIF1A/DLL1/PSEN1/TMED2	9	plum	GO
GO:0042088	T-helper 1 type immune response	9/721	41/10581	0.00146134	0.0172675	0.0129081	IL12B/EBI3/CD80/SLAMF1/IL23A/RIPK2/IL18R1/HLX/RELB	9	plum	GO
GO:1900407	regulation of cellular response to oxidative stress	12/721	66/10581	0.00148592	0.0174699	0.0130595	IL10/STK26/TNF/SOD2/HIF1A/TXN/AIFM2/SFPQ/ATF4/FOXO3/NFE2L2/REST	12	plum	GO
GO:0032680	regulation of tumor necrosis factor production	19/721	132/10581	0.00149909	0.0174919	0.0130759	IL6/IL12B/IL10/SLAMF1/IL23A/WNT5A/RASGRP1/TNFAIP3/ZC3H12A/RIPK2/FOXP1/LILRB1/PTPRJ/TMEM106A/TICAM1/SELENOS/SELENOK/PSEN1/PTAFR	19	plum	GO
GO:0050777	negative regulation of immune response	19/721	132/10581	0.00149909	0.0174919	0.0130759	ACOD1/IL12B/IL10/IL7R/SERPINB9/SLAMF1/TNFAIP3/ZC3H12A/SRC/LYN/PTPN2/BCL6/LILRB1/RHBDF2/SELENOS/HLX/HCK/RC3H1/PSMB4	19	plum	GO
GO:0071375	cellular response to peptide hormone stimulus	25/721	194/10581	0.00151442	0.0175386	0.0131108	GJB2/KANK1/EDN1/SOCS3/SOCS1/NFKB1/INSIG1/PLAT/SRC/XBP1/LYN/MAS1/PTPN2/RAB12/CFLAR/RELA/SELENOS/ECHDC3/NFE2L2/JAK1/NCOA5/RAB10/USO1/RAB13/NDEL1	25	plum	GO
GO:0050767	regulation of neurogenesis	26/721	205/10581	0.00155202	0.0179293	0.0134028	IL6/WNT5A/HES1/TNF/HEY1/RAPGEF2/HIF1A/LYN/TNFRSF1B/ID2/DLL1/EZH2/LTA/SEMA3C/KDM1A/NPTN/BHLHE40/RAB21/PSEN1/NIN/PTEN/LIG4/REST/NDEL1/IL6ST/GDI1	26	plum	GO
GO:0048598	embryonic morphogenesis	35/721	305/10581	0.00162266	0.0186526	0.0139436	INHBA/DNAAF1/IL10/EDN1/WNT5A/SOCS3/HES1/ADM/HPN/DUSP2/ECE1/LAMB3/WNT5B/INSIG1/DUSP1/SNAI1/SDC4/MMP14/HIF1A/DNAJB6/SOS1/ID2/DLL1/KDM6B/PHLDB1/ZBTB17/HLX/KDM2B/PSEN1/ARFRP1/ACVR2A/GNA12/ARMC5/DVL3/TMED2	35	plum	GO
GO:1990266	neutrophil migration	15/721	94/10581	0.00162698	0.0186561	0.0139462	CCL4/TNFAIP6/MCOLN2/IL23A/EDN1/PDE4B/CCL1/ITGA1/CCL22/VAV1/WDR1/CCL7/SRP54/CXCL13/RHOG	15	plum	GO
GO:0045620	negative regulation of lymphocyte differentiation	8/721	34/10581	0.00165799	0.0187725	0.0140332	INHBA/SOCS1/ZC3H12A/ID2/PTPN2/BCL6/HLX/RC3H1	8	plum	GO
GO:0097421	liver regeneration	6/721	20/10581	0.00166139	0.0187725	0.0140332	IL6/IL10/TNF/EZH2/CEBPB/CCND1	6	plum	GO
GO:1990776	response to angiotensin	6/721	20/10581	0.00166139	0.0187725	0.0140332	PTGS2/NFKB1/SRC/MAS1/RELA/NFE2L2	6	plum	GO
GO:0032092	positive regulation of protein binding	12/721	67/10581	0.00170053	0.0188787	0.0141126	CSF3/WNT5A/RAPGEF2/RIPK2/TCF7L2/TICAM1/MARK3/PSEN1/PPP2CB/MAPRE1/PPP2CA/FLOT1	12	plum	GO
GO:1901216	positive regulation of neuron death	12/721	67/10581	0.00170053	0.0188787	0.0141126	WNT5A/TNF/KMO/ITGA1/MAP3K5/DDIT4/ELK1/CAPN2/EIF2S1/ATF4/FOXO3/REST	12	plum	GO
GO:0043087	regulation of GTPase activity	31/721	261/10581	0.0017057	0.0188787	0.0141126	CCL4/WNT5A/CD40/RASGRP1/RAPGEF2/RGS16/MAP4K4/TBC1D9/CCL1/GPR137B/TBC1D30/SOS1/CCL22/VAV1/EZH2/BCL6/RASGEF1B/ARHGAP24/FICD/EIF2S1/TBC1D22B/CCL7/RALGDS/CXCL13/PIP5K1A/TBC1D1/NDEL1/DVL3/RAPGEFL1/TMED2/RHOG	31	plum	GO
GO:2001235	positive regulation of apoptotic signaling pathway	16/721	104/10581	0.00171403	0.0188787	0.0141126	G0S2/INHBA/ADORA2A/PMAIP1/TNF/IL19/PLAGL2/PTPN2/BID/NCK2/NKX3-1/SFPQ/PTEN/UBB/TRAF2/PEA15	16	plum	GO
GO:0002718	regulation of cytokine production involved in immune response	13/721	76/10581	0.00171674	0.0188787	0.0141126	IL6/FFAR2/IL10/SLAMF1/WNT5A/TNF/SLC7A5/TNFRSF1B/IL18R1/BCL6/LILRB1/TICAM1/TRAF2	13	plum	GO
GO:0035282	segmentation	10/721	50/10581	0.00172174	0.0188787	0.0141126	WNT5A/BASP1/NRP2/DLL1/ABI1/SEMA3C/NKX3-1/POFUT1/PSEN1/TMED2	10	plum	GO
GO:0042267	natural killer cell mediated cytotoxicity	10/721	50/10581	0.00172174	0.0188787	0.0141126	IL12B/SERPINB9/SLAMF7/RASGRP1/VAV1/LILRB1/PVR/ARL8B/TUBB4B/KIF5B	10	plum	GO
GO:0043558	regulation of translational initiation in response to stress	5/721	14/10581	0.00172771	0.0188787	0.0141126	PPP1R15A/PPP1R15B/NCK2/EIF2S1/TMED2	5	plum	GO
GO:0045939	negative regulation of steroid metabolic process	5/721	14/10581	0.00172771	0.0188787	0.0141126	NFKB1/INSIG1/CYP27B1/SNAI1/REST	5	plum	GO
GO:0048535	lymph node development	5/721	14/10581	0.00172771	0.0188787	0.0141126	IL7R/TRAF3IP2/LTA/CXCR5/RC3H1	5	plum	GO
GO:0072677	eosinophil migration	5/721	14/10581	0.00172771	0.0188787	0.0141126	CCL4/HRH1/PTGER4/CCL1/CCL7	5	plum	GO
GO:1901739	regulation of myoblast fusion	5/721	14/10581	0.00172771	0.0188787	0.0141126	EHD1/CFLAR/CAPN2/FLOT1/CD53	5	plum	GO
GO:0050810	regulation of steroid biosynthetic process	9/721	42/10581	0.00174961	0.018984	0.0141913	ADM/TNF/NFKB1/INSIG1/CYP27B1/SNAI1/BMP6/REST/ARMC5	9	plum	GO
GO:0098773	skin epidermis development	9/721	42/10581	0.00174961	0.018984	0.0141913	INHBA/WNT5A/TNF/SNAI1/SOS1/BCL2/DLL1/RELA/NSUN2	9	plum	GO
GO:0001959	regulation of cytokine-mediated signaling pathway	18/721	124/10581	0.0017921	0.0192651	0.0144014	IL6/EDN1/IRAK2/WNT5A/TNFAIP3/SOCS1/RIPK2/HIF1A/CASP4/PTPN2/CASP1/SPHK1/OTUD4/TBK1/XIAP/PPP2CB/IL36RN/TRAF2	18	plum	GO
GO:0043434	response to peptide hormone	31/721	262/10581	0.00181285	0.0194064	0.0145071	PTGS2/GJB2/IL10/KANK1/EDN1/SOCS3/ADM/SOCS1/NFKB1/INSIG1/PLAT/SRC/XBP1/LYN/MAS1/PTPN2/RAB12/CFLAR/RELA/SELENOS/EPM2AIP1/ECHDC3/TIMP1/NFE2L2/JAK1/NCOA5/RAB10/EIF2B5/USO1/RAB13/NDEL1	31	plum	GO
GO:0019932	second-messenger-mediated signaling	21/721	155/10581	0.00188888	0.0201602	0.0150706	CCL4/FPR2/EDN1/ADM/TNF/RAPGEF2/ADA/P2RX7/CCRL2/HRH1/PLEK/SPHK1/PPP3CC/PTPRJ/NR5A2/CXCR5/FPR1/SELENOK/GUCY1B1/CAMKK2/PPP2CA	21	plum	GO
GO:0052547	regulation of peptidase activity	32/721	274/10581	0.00190554	0.0202502	0.0151379	PTGS2/SERPINB9/ADORA2A/PMAIP1/TNF/CRIM1/RIPK2/TNFAIP8/SIAH2/SRC/MAP3K5/CD44/LYN/DNAJB6/PLAUR/CASP1/CFLAR/SERPINB7/BID/PCID2/PERP/NKX3-1/PSMA3/BIRC2/TIMP1/TANK/XIAP/PRELID1/ADRM1/REST/VCP/RARRES1	32	plum	GO
GO:0042100	B cell proliferation	12/721	68/10581	0.00193998	0.0205222	0.0153412	IL10/IL7R/CD40/TNFRSF4/RASGRP1/PELI1/ADA/LYN/BCL2/BCL6/TICAM1/RC3H1	12	plum	GO
GO:0051046	regulation of secretion	38/721	343/10581	0.00198404	0.0208459	0.0155832	IL6/IL12B/INHBA/C1QTNF1/FFAR2/HCAR2/EDN1/ADORA2A/TNF/ADA/P2RX7/KMO/SDC4/PIM3/XBP1/HIF1A/RAP1B/TCF7L2/LYN/TNFRSF1B/RAB12/ACSL4/LILRB1/NKX3-1/RHBDF2/BMP6/RAB21/HGS/PTAFR/RAB10/SEC24A/REST/CDK16/RAB5A/RAB13/SRI/GOLPH3/ARF6	38	plum	GO
GO:0070304	positive regulation of stress-activated protein kinase signaling cascade	15/721	96/10581	0.00201775	0.0211522	0.0158121	SLAMF1/TRAF1/WNT5A/RASGRP1/TNF/ZC3H12A/GADD45B/RIPK2/MAP3K5/LYN/SPHK1/XIAP/GADD45A/ZNF622/TRAF2	15	plum	GO
GO:0002768	immune response-regulating cell surface receptor signaling pathway	27/721	220/10581	0.00206591	0.0215597	0.0161168	FFAR2/FPR2/CD40/ZC3H12A/PDE4B/ADA/RIPK2/RFTN1/SRC/MYO1G/CLEC4E/LYN/FOXP1/SOS1/NFKBIZ/BCL2/VAV1/PTPN2/LILRB1/RELA/PTPRJ/FPR1/HCK/PSEN1/UBE2N/EIF2B5/RC3H1	27	plum	GO
GO:0036294	cellular response to decreased oxygen levels	16/721	106/10581	0.00209783	0.0217063	0.0162263	PTGS2/EDN1/PMAIP1/SRC/HIF1A/BACH1/BCL2/CFLAR/NKX3-1/ATF4/FOXO3/NFE2L2/PTEN/MDM2/HYOU1/CHCHD2	16	plum	GO
GO:1903522	regulation of blood circulation	16/721	106/10581	0.00209783	0.0217063	0.0162263	PTGS2/SCN1B/EDN1/ADM/TNF/ECE1/ZC3H12A/PDE4B/ADA/HRH1/BMP10/DOCK4/KCNE5/MDM2/SRI/POPDC2	16	plum	GO
GO:0007292	female gamete generation	14/721	87/10581	0.00211803	0.0218581	0.0163398	PTX3/PTGS2/INHBA/TNFAIP6/EDN1/PLAT/SRC/PANX1/SOS1/BCL2/MLH1/FOXO3/UBB/NDC80	14	plum	GO
GO:0006986	response to unfolded protein	17/721	116/10581	0.00213971	0.0219102	0.0163787	XBP1/DNAJB5/PPP1R15A/PTPN2/PPP1R15B/NCK2/HSPA13/DNAJB9/SELENOS/FICD/CCND1/EIF2S1/ATF4/NFE2L2/VCP/HSPA8/TMED2	17	plum	GO
GO:0008593	regulation of Notch signaling pathway	11/721	60/10581	0.00215718	0.0220175	0.016459	HES1/HEY1/NFKBIA/MMP14/JAG1/SRC/DLL1/BCL6/TSPAN14/POFUT1/IL6ST	11	plum	GO
GO:0008584	male gonad development	13/721	78/10581	0.00218636	0.0222663	0.016645	INHBA/WNT5A/MAMLD1/MMP14/MAS1/BCL2/NKX3-1/BCL2L1/CCND1/DHX37/ACVR2A/UBB/RAB13	13	plum	GO
GO:0002673	regulation of acute inflammatory response	7/721	28/10581	0.00221627	0.0223747	0.016726	IL6/PTGS2/FFAR2/TNF/C2CD4B/SELENOS/IL6ST	7	plum	GO
GO:0032689	negative regulation of interferon-gamma production	7/721	28/10581	0.00221627	0.0223747	0.016726	INHBA/IL10/SLAMF1/CD274/ZC3H12A/LILRB1/IL36RN	7	plum	GO
GO:0050869	negative regulation of B cell activation	7/721	28/10581	0.00221627	0.0223747	0.016726	INHBA/IL10/TNFAIP3/LYN/ID2/BCL6/RC3H1	7	plum	GO
GO:0002228	natural killer cell mediated immunity	10/721	52/10581	0.00234432	0.0236141	0.0176525	IL12B/SERPINB9/SLAMF7/RASGRP1/VAV1/LILRB1/PVR/ARL8B/TUBB4B/KIF5B	10	plum	GO
GO:0032693	negative regulation of interleukin-10 production	5/721	15/10581	0.0024476	0.0243377	0.0181934	IL12B/IL23A/CD274/DLL1/LILRB1	5	plum	GO
GO:0045056	transcytosis	5/721	15/10581	0.0024476	0.0243377	0.0181934	MFSD2A/SRC/PTAFR/USO1/RAB5A	5	plum	GO
GO:0014015	positive regulation of gliogenesis	8/721	36/10581	0.00244881	0.0243377	0.0181934	IL6/HES1/TNF/LYN/TNFRSF1B/ID2/LTA/IL6ST	8	plum	GO
GO:0046546	development of primary male sexual characteristics	13/721	79/10581	0.00245803	0.0243377	0.0181934	INHBA/WNT5A/MAMLD1/MMP14/MAS1/BCL2/NKX3-1/BCL2L1/CCND1/DHX37/ACVR2A/UBB/RAB13	13	plum	GO
GO:0032945	negative regulation of mononuclear cell proliferation	11/721	61/10581	0.0024736	0.0243377	0.0181934	IL2RA/IL10/CD80/CD274/PELI1/SDC4/LYN/CEBPB/LILRB1/LRRC32/RC3H1	11	plum	GO
GO:0050672	negative regulation of lymphocyte proliferation	11/721	61/10581	0.0024736	0.0243377	0.0181934	IL2RA/IL10/CD80/CD274/PELI1/SDC4/LYN/CEBPB/LILRB1/LRRC32/RC3H1	11	plum	GO
GO:0097306	cellular response to alcohol	11/721	61/10581	0.0024736	0.0243377	0.0181934	INHBA/GRAMD1A/SOD2/PTGER4/GNG2/PTGER2/KLF9/FOXO3/LANCL2/GNB1/GOLPH3	11	plum	GO
GO:2001237	negative regulation of extrinsic apoptotic signaling pathway	12/721	70/10581	0.00250191	0.0245124	0.018324	TNF/TNFAIP3/IL19/SIAH2/ICAM1/SRC/TCF7L2/BCL2/CFLAR/RELA/BCL2L1/PEA15	12	plum	GO
GO:0050679	positive regulation of epithelial cell proliferation	16/721	108/10581	0.00255083	0.0249391	0.018643	IL10/CYP7B1/WNT5A/HPN/TNF/TNFAIP3/XBP1/HIF1A/TGFA/TCF7L2/NRP2/CFLAR/BMP6/CCND1/AKT3/NRAS	16	plum	GO
GO:0030855	epithelial cell differentiation	36/721	325/10581	0.00258291	0.0251996	0.0188377	WNT5A/HES1/TNF/HEY1/WNT5B/RAPGEF2/CYP27B1/JAG1/ICAM1/SRC/HIF1A/RAP1B/CLIC4/BASP1/ID2/DLL1/EZH2/RAP2C/KDM6B/CEBPB/VIM/FOSL2/NR5A2/BMP6/CCND1/ATF4/ANXA7/GPAT4/RAB10/PIP5K1A/TAGLN2/TJP2/RAB13/YIPF6/IL6ST/MAGI2	36	plum	GO
GO:0009952	anterior/posterior pattern specification	14/721	89/10581	0.00263539	0.0255506	0.0191001	WNT5A/HES1/HEY1/BASP1/DLL1/ABI1/SEMA3C/NKX3-1/BHLHE40/KDM2B/POFUT1/PSEN1/ACVR2A/TMED2	14	plum	GO
GO:0046661	male sex differentiation	14/721	89/10581	0.00263539	0.0255506	0.0191001	INHBA/WNT5A/MAMLD1/MMP14/MAS1/BCL2/NKX3-1/BMP6/BCL2L1/CCND1/DHX37/ACVR2A/UBB/RAB13	14	plum	GO
GO:1904407	positive regulation of nitric oxide metabolic process	7/721	29/10581	0.00275258	0.0265207	0.0198253	PTX3/PTGS2/EDN1/TNF/SOD2/TMEM106A/TICAM1	7	plum	GO
GO:1902106	negative regulation of leukocyte differentiation	12/721	71/10581	0.0028289	0.0271996	0.0203328	INHBA/TNFAIP6/SOCS1/ZC3H12A/GPR137B/LYN/ID2/PTPN2/BCL6/LILRB1/HLX/RC3H1	12	plum	GO
GO:0071398	cellular response to fatty acid	6/721	22/10581	0.00284484	0.0272964	0.0204052	FFAR2/EDN1/HES1/ZC3H12A/SRC/PTAFR	6	plum	GO
GO:0002204	somatic recombination of immunoglobulin genes involved in immune response	9/721	45/10581	0.00289548	0.0276111	0.0206404	IL10/CD40/BATF/NBN/BCL6/MLH1/RIF1/LIG4/MAD2L2	9	plum	GO
GO:0002208	somatic diversification of immunoglobulins involved in immune response	9/721	45/10581	0.00289548	0.0276111	0.0206404	IL10/CD40/BATF/NBN/BCL6/MLH1/RIF1/LIG4/MAD2L2	9	plum	GO
GO:0043467	regulation of generation of precursor metabolites and energy	15/721	100/10581	0.00303513	0.0287656	0.0215034	TNF/SLC2A6/P2RX7/RUBCNL/HIF1A/DDIT4/SELENOS/EPM2AIP1/COX17/PSEN1/PRELID1/PRKAG2/COX7A2/VCP/CHCHD2	15	plum	GO
GO:0006109	regulation of carbohydrate metabolic process	18/721	130/10581	0.00304717	0.0288103	0.0215369	C1QTNF1/PMAIP1/NFKB1/SLC2A6/P2RX7/HRH1/RUBCNL/SRC/HIF1A/DDIT4/MAS1/PTPN2/PLEK/SELENOS/EPM2AIP1/PSEN1/PTAFR/PRKAG2	18	plum	GO
GO:0007264	small GTPase mediated signal transduction	40/721	375/10581	0.00305225	0.0288103	0.0215369	KANK1/RASGRP1/RND1/RHOF/RAPGEF2/RIN2/MAP4K4/RAB33A/SH2D3A/SIAH2/SRC/PLD1/RAP1B/SOS1/VAV1/RAP2C/RAB12/BCL6/ABL2/RASGEF1B/DENND4A/ARHGAP24/DOCK4/RAB21/ARHGAP31/NUP62/NRAS/RALGDS/GNA12/ARHGAP10/PPP2CB/RABL3/GNB1/USO1/RAPGEFL1/RHOG/FLOT1/ARF6/YWHAQ/GDI1	40	plum	GO
GO:0032940	secretion by cell	48/721	471/10581	0.00312731	0.0294589	0.0220217	IL6/IL12B/INHBA/C1QTNF1/FFAR2/HCAR2/EDN1/ADORA2A/TNFAIP2/ADM/RASGRP1/TNF/P2RX7/KMO/SDC4/PIM3/MYO1G/HIF1A/RAP1B/TCF7L2/LYN/TNFRSF1B/STX11/RAB12/ACSL4/PLEK/LILRB1/NKX3-1/RHBDF2/ARL8B/BMP6/RAB21/HCK/PSEN1/TVP23B/SDF4/HGS/PTAFR/RAB10/SEC24A/REST/COPG1/CDK16/RAB5A/RAB13/SRI/GOLPH3/ARF6	48	plum	GO
GO:0045446	endothelial cell differentiation	12/721	72/10581	0.00318973	0.0298623	0.0223233	TNF/HEY1/RAPGEF2/JAG1/ICAM1/RAP1B/CLIC4/DLL1/RAP2C/KDM6B/BMP6/TJP2	12	plum	GO
GO:1903707	negative regulation of hemopoiesis	12/721	72/10581	0.00318973	0.0298623	0.0223233	INHBA/TNFAIP6/SOCS1/ZC3H12A/GPR137B/LYN/ID2/PTPN2/BCL6/LILRB1/HLX/RC3H1	12	plum	GO
GO:0010919	regulation of inositol phosphate biosynthetic process	4/721	10/10581	0.00322158	0.0298623	0.0223233	HRH1/MAS1/PLEK/PTAFR	4	plum	GO
GO:0030656	regulation of vitamin metabolic process	4/721	10/10581	0.00322158	0.0298623	0.0223233	TNF/NFKB1/CYP27B1/SNAI1	4	plum	GO
GO:0032725	positive regulation of granulocyte macrophage colony-stimulating factor production	4/721	10/10581	0.00322158	0.0298623	0.0223233	IL12B/CD80/IL23A/RASGRP1	4	plum	GO
GO:0048566	embryonic digestive tract development	4/721	10/10581	0.00322158	0.0298623	0.0223233	TNF/ADA/ID2/HLX	4	plum	GO
GO:0060512	prostate gland morphogenesis	4/721	10/10581	0.00322158	0.0298623	0.0223233	CYP7B1/TNC/WNT5A/NKX3-1	4	plum	GO
GO:1902931	negative regulation of alcohol biosynthetic process	4/721	10/10581	0.00322158	0.0298623	0.0223233	NFKB1/CYP27B1/PLEK/REST	4	plum	GO
GO:0031344	regulation of cell projection organization	42/721	400/10581	0.00324892	0.0300557	0.0224679	SCN1B/EHD1/KANK1/WNT5A/MFSD2A/HES1/LIMK2/RAPGEF2/MYO10/UST/P2RX7/FSCN1/ICAM1/SRC/CD44/PLD1/TBC1D30/LYN/EZH2/DENND5A/VIM/CFLAR/ABL2/HECW2/SEMA3C/NEU4/KDM1A/NPTN/ARHGAP24/RAB21/PSEN1/NFE2L2/NIN/PTEN/ACTR3/RAB5A/NDEL1/DVL3/RHOG/MAGI2/ARF6/GDI1	42	plum	GO
GO:1901215	negative regulation of neuron death	18/721	131/10581	0.00331463	0.0305013	0.022801	CSF3/IL10/ADORA2A/SOD2/HIF1A/TNFRSF1B/BCL2/CEBPB/CHMP4B/BCL2L1/KDM2B/ATF4/PSEN1/LIG4/REST/HYOU1/IL6ST/TRAF2	18	plum	GO
GO:0010640	regulation of platelet-derived growth factor receptor signaling pathway	5/721	16/10581	0.00336276	0.0305013	0.022801	SRC/PTGIR/PTPN2/PTPRJ/HGS	5	plum	GO
GO:0030728	ovulation	5/721	16/10581	0.00336276	0.0305013	0.022801	PTGS2/INHBA/TNFAIP6/PLAT/FOXO3	5	plum	GO
GO:0045933	positive regulation of muscle contraction	5/721	16/10581	0.00336276	0.0305013	0.022801	PTGS2/EDN1/ADA/SPHK1/PTAFR	5	plum	GO
GO:0048546	digestive tract morphogenesis	5/721	16/10581	0.00336276	0.0305013	0.022801	WNT5A/HIF1A/BCL2/ID2/HLX	5	plum	GO
GO:0070102	interleukin-6-mediated signaling pathway	5/721	16/10581	0.00336276	0.0305013	0.022801	IL6/SRC/PTPN2/JAK1/IL6ST	5	plum	GO
GO:1902236	negative regulation of endoplasmic reticulum stress-induced intrinsic apoptotic signaling pathway	5/721	16/10581	0.00336276	0.0305013	0.022801	XBP1/SELENOS/GRINA/BCL2L1/HYOU1	5	plum	GO
GO:0033120	positive regulation of RNA splicing	7/721	30/10581	0.00338304	0.0305659	0.0228492	NUP98/RBM3/TRA2A/TRA2B/RBM22/HSPA8/SF3B4	7	plum	GO
GO:0060711	labyrinthine layer development	7/721	30/10581	0.00338304	0.0305659	0.0228492	IL10/SOCS3/HES1/ADM/HEY1/DNAJB6/TMED2	7	plum	GO
GO:0042116	macrophage activation	13/721	82/10581	0.00344335	0.0309893	0.0231658	IL6/IL10/FPR2/WNT5A/TNF/ZC3H12A/GPR137B/FOXP1/SPHK1/TMEM106A/TICAM1/TNIP2/IFNGR2	13	plum	GO
GO:0048568	embryonic organ development	26/721	217/10581	0.00344993	0.0309893	0.0231658	DNAAF1/IL10/EDN1/WNT5A/SOCS3/HES1/ADM/HPN/TNF/HEY1/ECE1/INSIG1/ADA/SNAI1/MMP14/HIF1A/DNAJB6/ID2/DLL1/CEBPB/HLX/KDM2B/ATF4/PSEN1/TRA2B/TMED2	26	plum	GO
GO:0051146	striated muscle cell differentiation	19/721	142/10581	0.00350313	0.0312687	0.0233746	EHD1/EDN1/MMP14/XBP1/BCL2/DLL1/EZH2/KDM6B/BMP10/CFLAR/MYH11/CAPN2/SPAG9/WDR1/MORF4L2/ACTG1/POPDC2/FLOT1/CD53	19	plum	GO
GO:0061053	somite development	8/721	38/10581	0.00350796	0.0312687	0.0233746	WNT5A/DLL1/ABI1/SEMA3C/NKX3-1/POFUT1/PSEN1/TMED2	8	plum	GO
GO:0061041	regulation of wound healing	12/721	73/10581	0.0035869	0.0317892	0.0237638	C1QTNF1/KANK1/EDN1/TNF/TNFAIP3/PLAT/XBP1/GP1BA/ST3GAL4/NFE2L2/PTEN/ACTG1	12	plum	GO
GO:1902882	regulation of response to oxidative stress	12/721	73/10581	0.0035869	0.0317892	0.0237638	IL10/STK26/TNF/SOD2/HIF1A/TXN/AIFM2/SFPQ/ATF4/FOXO3/NFE2L2/REST	12	plum	GO
GO:0032655	regulation of interleukin-12 production	10/721	55/10581	0.0036044	0.0318229	0.0237889	IL12B/IL10/SLAMF1/IL23A/CD40/NFKB1/RIPK2/FOXP1/LILRB1/RELA	10	plum	GO
GO:0048536	spleen development	6/721	23/10581	0.00363055	0.0318955	0.0238432	TRAF3IP2/NFKB2/BCL2/PCID2/JARID2/RC3H1	6	plum	GO
GO:0048854	brain morphogenesis	6/721	23/10581	0.00363055	0.0318955	0.0238432	WNT5A/SOS1/AKT3/PSEN1/FOXO3/PTEN	6	plum	GO
GO:0010632	regulation of epithelial cell migration	20/721	153/10581	0.00365166	0.0318955	0.0238432	PTGS2/EDN1/WNT5A/CD40/TNF/ZC3H12A/RIN2/MAP4K4/SRC/HIF1A/FOXP1/NRP2/MAP2K3/BMP10/AKT3/NFE2L2/PTEN/CXCL13/GADD45A/ARF6	20	plum	GO
GO:1990868	response to chemokine	11/721	64/10581	0.00365383	0.0318955	0.0238432	CCL4/EDN1/ZC3H12A/DUSP1/CCRL2/CCL1/HIF1A/CCL22/CXCR5/CCL7/CXCL13	11	plum	GO
GO:0006694	steroid biosynthetic process	15/721	102/10581	0.00368372	0.0320359	0.0239482	CYP7B1/ADM/TNF/NFKB1/INSIG1/CYP27B1/LSS/SNAI1/CYB5R2/HMGCS1/BMP6/CYB5R3/PRKAG2/REST/ARMC5	15	plum	GO
GO:1901888	regulation of cell junction assembly	15/721	102/10581	0.00368372	0.0320359	0.0239482	WNT5A/TNF/RAPGEF2/MAP4K4/SNAI1/SDC4/MMP14/SRC/AMIGO2/RAP1B/PTPRJ/PTEN/ACTG1/FLOT1/ARF6	15	plum	GO
GO:0120035	regulation of plasma membrane bounded cell projection organization	41/721	391/10581	0.00370277	0.0321414	0.024027	SCN1B/EHD1/KANK1/WNT5A/MFSD2A/HES1/LIMK2/RAPGEF2/MYO10/UST/P2RX7/FSCN1/ICAM1/SRC/CD44/PLD1/TBC1D30/LYN/EZH2/DENND5A/VIM/CFLAR/ABL2/HECW2/SEMA3C/NEU4/KDM1A/NPTN/ARHGAP24/RAB21/PSEN1/NFE2L2/NIN/PTEN/ACTR3/RAB5A/NDEL1/RHOG/MAGI2/ARF6/GDI1	41	plum	GO
GO:0003158	endothelium development	13/721	83/10581	0.00383533	0.0331681	0.0247945	TNF/HEY1/RAPGEF2/JAG1/ICAM1/RAP1B/CLIC4/FOXP1/DLL1/RAP2C/KDM6B/BMP6/TJP2	13	plum	GO
GO:0045088	regulation of innate immune response	23/721	186/10581	0.00389404	0.0336132	0.0251273	ACOD1/IL12B/FFAR2/SERPINB9/FPR2/WNT5A/RASGRP1/TNFAIP3/SOCS1/SRC/LYN/POLR3D/VAV1/PTPN2/LILRB1/N4BP1/PVR/BIRC2/TBK1/SFPQ/HCK/NFE2L2/XIAP	23	plum	GO
GO:0071621	granulocyte chemotaxis	14/721	93/10581	0.00398287	0.0341894	0.025558	CCL4/TNFAIP6/SLAMF1/IL23A/EDN1/PDE4B/HRH1/CCL1/ITGA1/CCL22/VAV1/CCL7/SRP54/CXCL13	14	plum	GO
GO:1903034	regulation of response to wounding	14/721	93/10581	0.00398287	0.0341894	0.025558	C1QTNF1/IL10/KANK1/EDN1/TNF/TNFAIP3/PLAT/XBP1/GP1BA/ST3GAL4/NFE2L2/PTEN/NDEL1/ACTG1	14	plum	GO
GO:0032651	regulation of interleukin-1 beta production	12/721	74/10581	0.00402298	0.0343433	0.025673	IL6/WNT5A/TNF/TNFAIP3/ZC3H12A/P2RX7/RIPK2/FOXP1/PANX1/CASP1/SPHK1/TMEM106A	12	plum	GO
GO:0010634	positive regulation of epithelial cell migration	15/721	103/10581	0.00404821	0.0344952	0.0257866	PTGS2/EDN1/WNT5A/CD40/ZC3H12A/RIN2/MAP4K4/SRC/HIF1A/FOXP1/NRP2/MAP2K3/AKT3/NFE2L2/ARF6	15	plum	GO
GO:1905954	positive regulation of lipid localization	10/721	56/10581	0.00412677	0.035036	0.0261909	C1QTNF1/ACSL1/EHD1/EDN1/NFKB1/ZC3H12A/P2RX7/NKX3-1/BMP6/PRELID1	10	plum	GO
GO:0072332	intrinsic apoptotic signaling pathway by p53 class mediator	11/721	65/10581	0.00413451	0.0350377	0.0261921	PMAIP1/CD44/DDIT4/TP53BP2/BCL2/PERP/KDM1A/UBB/HNRNPK/MDM2/DDX5	11	plum	GO
GO:0010812	negative regulation of cell-substrate adhesion	8/721	39/10581	0.00415543	0.0351509	0.0262767	KANK1/MAP4K4/MMP14/JAG1/SRC/BCL6/MELTF/PTEN	8	plum	GO
GO:0048514	blood vessel morphogenesis	39/721	370/10581	0.00419494	0.0354206	0.0264783	IL6/IL12B/PTGS2/ITGB8/IL10/EDN1/WNT5A/CD40/HES1/TNFAIP2/ADM/TNF/TNFAIP3/HEY1/ZC3H12A/RAPGEF2/RIN2/MMP14/JAG1/XBP1/HIF1A/TGFA/CLIC4/NINJ1/SOS1/NRP2/DLL1/SPHK1/FMNL3/ARHGAP24/POFUT1/AKT3/NFE2L2/JAK1/PTEN/HGS/CXCL13/GADD45A/ACTG1	39	plum	GO
GO:0060759	regulation of response to cytokine stimulus	18/721	134/10581	0.0042364	0.0356729	0.026667	IL6/EDN1/IRAK2/WNT5A/TNFAIP3/SOCS1/RIPK2/HIF1A/CASP4/PTPN2/CASP1/SPHK1/OTUD4/TBK1/XIAP/PPP2CB/IL36RN/TRAF2	18	plum	GO
GO:0003002	regionalization	20/721	155/10581	0.00424019	0.0356729	0.026667	DNAAF1/EDN1/WNT5A/HES1/HEY1/SNAI1/BASP1/NRP2/DLL1/BMP1/ABI1/SEMA3C/NKX3-1/BHLHE40/KDM2B/POFUT1/PSEN1/ACVR2A/TRA2B/TMED2	20	plum	GO
GO:0032652	regulation of interleukin-1 production	13/721	84/10581	0.00426267	0.0357325	0.0267115	IL6/IL10/WNT5A/TNF/TNFAIP3/ZC3H12A/P2RX7/RIPK2/FOXP1/PANX1/CASP1/SPHK1/TMEM106A	13	plum	GO
GO:0002320	lymphoid progenitor cell differentiation	5/721	17/10581	0.00450028	0.0370585	0.0277027	HES1/BATF/SOS1/BCL2/LIG4	5	plum	GO
GO:0034698	response to gonadotropin	5/721	17/10581	0.00450028	0.0370585	0.0277027	INHBA/GJB2/EDN1/PLAT/MAS1	5	plum	GO
GO:0060669	embryonic placenta morphogenesis	5/721	17/10581	0.00450028	0.0370585	0.0277027	IL10/SOCS3/ADM/DNAJB6/TMED2	5	plum	GO
GO:0010595	positive regulation of endothelial cell migration	12/721	75/10581	0.00450064	0.0370585	0.0277027	PTGS2/EDN1/WNT5A/CD40/ZC3H12A/RIN2/HIF1A/FOXP1/NRP2/MAP2K3/AKT3/NFE2L2	12	plum	GO
GO:0010039	response to iron ion	6/721	24/10581	0.00456652	0.03714	0.0277636	MAP1LC3A/HIF1A/BCL2/BMP6/CCND1/ACO1	6	plum	GO
GO:1902230	negative regulation of intrinsic apoptotic signaling pathway in response to DNA damage	6/721	24/10581	0.00456652	0.03714	0.0277636	SNAI1/CD44/BCL2/BID/KDM1A/BCL2L1	6	plum	GO
GO:0001525	angiogenesis	35/721	325/10581	0.00463795	0.037655	0.0281486	IL6/IL12B/PTGS2/ITGB8/IL10/EDN1/WNT5A/CD40/TNFAIP2/ADM/TNF/TNFAIP3/HEY1/ZC3H12A/MMP14/JAG1/XBP1/HIF1A/TGFA/CLIC4/NINJ1/NRP2/DLL1/SPHK1/FMNL3/ARHGAP24/POFUT1/AKT3/NFE2L2/JAK1/PTEN/HGS/CXCL13/GADD45A/ACTG1	35	plum	GO
GO:0030336	negative regulation of cell migration	22/721	178/10581	0.0047214	0.037846	0.0282914	TNFAIP6/KANK1/STK26/TNF/ADA/DUSP1/SINHCAF/PTGER4/JAG1/CLIC4/BCL2/RAP2C/BMP10/PTPRJ/FOXO3/TIMP1/NFE2L2/PTEN/CXCL13/GNA12/GADD45A/MAGI2	22	plum	GO
GO:0007188	adenylate cyclase-modulating G protein-coupled receptor signaling pathway	13/721	85/10581	0.0047276	0.037846	0.0282914	FPR2/EDN1/ADORA2A/ADM/PDE4B/RAPGEF2/PTGER4/GNG2/PTGIR/PTGER2/FPR1/GNA12/GNB1	13	plum	GO
GO:0010453	regulation of cell fate commitment	4/721	11/10581	0.00479187	0.037846	0.0282914	IL12B/IL23A/WNT5A/HES1	4	plum	GO
GO:0032352	positive regulation of hormone metabolic process	4/721	11/10581	0.00479187	0.037846	0.0282914	ADM/HPN/HIF1A/BMP6	4	plum	GO
GO:0032604	granulocyte macrophage colony-stimulating factor production	4/721	11/10581	0.00479187	0.037846	0.0282914	IL12B/CD80/IL23A/RASGRP1	4	plum	GO
GO:0032645	regulation of granulocyte macrophage colony-stimulating factor production	4/721	11/10581	0.00479187	0.037846	0.0282914	IL12B/CD80/IL23A/RASGRP1	4	plum	GO
GO:0035929	steroid hormone secretion	4/721	11/10581	0.00479187	0.037846	0.0282914	INHBA/C1QTNF1/NKX3-1/BMP6	4	plum	GO
GO:0036490	regulation of translation in response to endoplasmic reticulum stress	4/721	11/10581	0.00479187	0.037846	0.0282914	PPP1R15A/PPP1R15B/NCK2/TMED2	4	plum	GO
GO:0045779	negative regulation of bone resorption	4/721	11/10581	0.00479187	0.037846	0.0282914	IL6/TNFAIP3/P2RX7/GPR137B	4	plum	GO
GO:0048245	eosinophil chemotaxis	4/721	11/10581	0.00479187	0.037846	0.0282914	CCL4/HRH1/CCL1/CCL7	4	plum	GO
GO:0060575	intestinal epithelial cell differentiation	4/721	11/10581	0.00479187	0.037846	0.0282914	SRC/HIF1A/YIPF6/IL6ST	4	plum	GO
GO:0098712	L-glutamate import across plasma membrane	4/721	11/10581	0.00479187	0.037846	0.0282914	TNF/SLC1A2/SLC1A3/PSEN1	4	plum	GO
GO:1901741	positive regulation of myoblast fusion	4/721	11/10581	0.00479187	0.037846	0.0282914	EHD1/CAPN2/FLOT1/CD53	4	plum	GO
GO:2000628	regulation of miRNA metabolic process	4/721	11/10581	0.00479187	0.037846	0.0282914	NFKB1/ZC3H12A/RELA/RC3H1	4	plum	GO
GO:0001942	hair follicle development	8/721	40/10581	0.00489116	0.0384992	0.0287797	INHBA/WNT5A/TNF/SNAI1/SOS1/BCL2/RELA/NSUN2	8	plum	GO
GO:2001238	positive regulation of extrinsic apoptotic signaling pathway	8/721	40/10581	0.00489116	0.0384992	0.0287797	G0S2/INHBA/PMAIP1/TNF/BID/PTEN/TRAF2/PEA15	8	plum	GO
GO:0043516	regulation of DNA damage response, signal transduction by p53 class mediator	7/721	32/10581	0.00496721	0.0388346	0.0290304	PMAIP1/SNAI1/CD44/KDM1A/MDM2/YJU2/DDX5	7	plum	GO
GO:0048662	negative regulation of smooth muscle cell proliferation	7/721	32/10581	0.00496721	0.0388346	0.0290304	IL12B/IL10/TNFAIP3/SOD2/PTGIR/PTEN/GNA12	7	plum	GO
GO:1902229	regulation of intrinsic apoptotic signaling pathway in response to DNA damage	7/721	32/10581	0.00496721	0.0388346	0.0290304	SNAI1/CD44/BCL2/BID/KDM1A/BCL2L1/HNRNPK	7	plum	GO
GO:0010594	regulation of endothelial cell migration	16/721	116/10581	0.0052495	0.0407806	0.0304852	PTGS2/EDN1/WNT5A/CD40/TNF/ZC3H12A/RIN2/HIF1A/FOXP1/NRP2/MAP2K3/BMP10/AKT3/NFE2L2/CXCL13/GADD45A	16	plum	GO
GO:0044070	regulation of anion transport	9/721	49/10581	0.00526296	0.0407806	0.0304852	EDN1/ADORA2A/TNF/P2RX7/KMO/CEBPB/ATF4/PSEN1/PTAFR	9	plum	GO
GO:0032990	cell part morphogenesis	38/721	364/10581	0.00548068	0.0422094	0.0315533	SCN1B/KANK1/EDN1/WNT5A/MFSD2A/ADORA2A/ECE1/B4GALT5/RAPGEF2/MAP4K4/UST/ALCAM/ITGA1/SRC/CD44/SOS1/NRP2/BCL2/HECW2/ABI1/SEMA3C/NPTN/SPAG9/BCL2L1/RAB21/PSEN1/NIN/PTEN/UBB/RAB10/CTNND2/NDEL1/DVL3/KIF5B/SSBP1/RHOG/FLOT1/GDI1	38	plum	GO
GO:0051960	regulation of nervous system development	27/721	236/10581	0.00549644	0.0422607	0.0315916	IL6/WNT5A/HES1/TNF/HEY1/RAPGEF2/AMIGO2/HIF1A/LYN/TNFRSF1B/ID2/DLL1/EZH2/LTA/SEMA3C/KDM1A/NPTN/BHLHE40/RAB21/PSEN1/NIN/PTEN/LIG4/REST/NDEL1/IL6ST/GDI1	27	plum	GO
GO:1901222	regulation of NIK/NF-kappaB signaling	12/721	77/10581	0.00559175	0.0428774	0.0320526	IL12B/IL23A/EDN1/TNF/ZC3H12A/NFKBIA/LITAF/IL18R1/SPHK1/RELA/BIRC2/RC3H1	12	plum	GO
GO:0001773	myeloid dendritic cell activation	6/721	25/10581	0.00566873	0.0428774	0.0320526	ITGB8/IL10/SLAMF1/BATF/PSEN1/RELB	6	plum	GO
GO:0002433	immune response-regulating cell surface receptor signaling pathway involved in phagocytosis	6/721	25/10581	0.00566873	0.0428774	0.0320526	SRC/MYO1G/LYN/VAV1/PTPRJ/HCK	6	plum	GO
GO:0019229	regulation of vasoconstriction	6/721	25/10581	0.00566873	0.0428774	0.0320526	PTGS2/EDN1/ADM/ECE1/HRH1/DOCK4	6	plum	GO
GO:0032892	positive regulation of organic acid transport	6/721	25/10581	0.00566873	0.0428774	0.0320526	ACSL1/EDN1/ADORA2A/P2RX7/KMO/PSEN1	6	plum	GO
GO:0140353	lipid export from cell	6/721	25/10581	0.00566873	0.0428774	0.0320526	INHBA/C1QTNF1/EDN1/P2RX7/NKX3-1/BMP6	6	plum	GO
GO:0051604	protein maturation	25/721	214/10581	0.00566897	0.0428774	0.0320526	HPN/ECE1/PLAT/P2RX7/RIPK2/MMP14/CPM/SRC/SRGN/CASP4/CPD/CASP1/BMP1/CAPN2/PERP/ASTL/PLGRKT/TSPAN14/MELTF/PSEN1/NAA25/XIAP/SDE2/DOHH/TMEM208	25	plum	GO
GO:0021954	central nervous system neuron development	8/721	41/10581	0.00572263	0.0430031	0.0321465	SCN1B/B4GALT5/RAPGEF2/NRP2/NIN/PTEN/UBB/NDEL1	8	plum	GO
GO:0045428	regulation of nitric oxide biosynthetic process	8/721	41/10581	0.00572263	0.0430031	0.0321465	PTX3/PTGS2/IL10/EDN1/TNF/ZC3H12A/SOD2/TICAM1	8	plum	GO
GO:0008630	intrinsic apoptotic signaling pathway in response to DNA damage	13/721	87/10581	0.00577956	0.0433607	0.0324139	BCL2A1/TNF/SOD2/SNAI1/CD44/DDIT4/TNFRSF1B/BCL2/BID/KDM1A/BCL2L1/MLH1/HNRNPK	13	plum	GO
GO:0046890	regulation of lipid biosynthetic process	15/721	107/10581	0.00581201	0.0435338	0.0325433	PTGS2/MFSD2A/ADM/TNF/NFKB1/INSIG1/CYP27B1/SNAI1/SPHK1/CAPN2/ELOVL5/BMP6/REST/ARMC5/SAMD8	15	plum	GO
GO:0000083	regulation of transcription involved in G1/S transition of mitotic cell cycle	5/721	18/10581	0.00588698	0.0436727	0.0326471	BACH1/ID2/CDK14/CDK16/TFDP1	5	plum	GO
GO:0002719	negative regulation of cytokine production involved in immune response	5/721	18/10581	0.00588698	0.0436727	0.0326471	IL10/SLAMF1/TNF/BCL6/LILRB1	5	plum	GO
GO:0043369	CD4-positive or CD8-positive, alpha-beta T cell lineage commitment	5/721	18/10581	0.00588698	0.0436727	0.0326471	IL6/IL12B/IL23A/BATF/BCL2	5	plum	GO
GO:0046426	negative regulation of receptor signaling pathway via JAK-STAT	5/721	18/10581	0.00588698	0.0436727	0.0326471	SOCS3/SOCS1/PTPN2/HGS/PPP2CA	5	plum	GO
GO:0006809	nitric oxide biosynthetic process	9/721	50/10581	0.0060403	0.0445964	0.0333376	PTX3/PTGS2/IL10/EDN1/TNF/ZC3H12A/SOD2/TICAM1/CYB5R3	9	plum	GO
GO:0150076	neuroinflammatory response	9/721	50/10581	0.0060403	0.0445964	0.0333376	IL6/PTGS2/FPR2/ADORA2A/TNF/TNFRSF1B/SPHK1/PSEN1/IFNGR2	9	plum	GO
GO:0001892	embryonic placenta development	10/721	59/10581	0.00605898	0.0446633	0.0333877	IL10/SOCS3/HES1/ADM/HEY1/SNAI1/HIF1A/DNAJB6/CEBPB/TMED2	10	plum	GO
GO:0046883	regulation of hormone secretion	16/721	118/10581	0.00620046	0.0455616	0.0340592	IL6/INHBA/C1QTNF1/FFAR2/HCAR2/EDN1/TNF/PIM3/HIF1A/TCF7L2/ACSL4/NKX3-1/BMP6/REST/CDK16/SRI	16	plum	GO
GO:0010976	positive regulation of neuron projection development	13/721	88/10581	0.0063714	0.0467438	0.0349429	SCN1B/EHD1/WNT5A/RAPGEF2/LYN/EZH2/CFLAR/ABL2/KDM1A/NPTN/NFE2L2/NDEL1/MAGI2	13	plum	GO
GO:0002523	leukocyte migration involved in inflammatory response	4/721	12/10581	0.00680456	0.0487021	0.0364068	FFAR2/SLAMF1/TNF/NINJ1	4	plum	GO
GO:0010226	response to lithium ion	4/721	12/10581	0.00680456	0.0487021	0.0364068	PTGS2/NFE2L2/LIG4/EIF2B5	4	plum	GO
GO:0046851	negative regulation of bone remodeling	4/721	12/10581	0.00680456	0.0487021	0.0364068	IL6/TNFAIP3/P2RX7/GPR137B	4	plum	GO
GO:0120039	plasma membrane bounded cell projection morphogenesis	36/721	345/10581	0.00680612	0.0487021	0.0364068	SCN1B/KANK1/EDN1/WNT5A/MFSD2A/ADORA2A/ECE1/B4GALT5/RAPGEF2/MAP4K4/UST/ALCAM/ITGA1/SRC/CD44/SOS1/NRP2/BCL2/HECW2/ABI1/SEMA3C/NPTN/SPAG9/RAB21/PSEN1/NIN/PTEN/UBB/RAB10/CTNND2/NDEL1/DVL3/KIF5B/RHOG/FLOT1/GDI1	36	plum	GO
GO:0042058	regulation of epidermal growth factor receptor signaling pathway	9/721	51/10581	0.00690314	0.0489992	0.0366289	ITGA1/TGFA/SOS1/PLAUR/PTPN2/PTPRJ/RHBDF2/PSEN1/NUP62	9	plum	GO
GO:2001244	positive regulation of intrinsic apoptotic signaling pathway	9/721	51/10581	0.00690314	0.0489992	0.0366289	PMAIP1/IL19/PLAGL2/PTPN2/BID/NCK2/NKX3-1/SFPQ/UBB	9	plum	GO
GO:0001953	negative regulation of cell-matrix adhesion	6/721	26/10581	0.00695317	0.0489992	0.0366289	MAP4K4/MMP14/JAG1/SRC/BCL6/PTEN	6	plum	GO
GO:0034110	regulation of homotypic cell-cell adhesion	6/721	26/10581	0.00695317	0.0489992	0.0366289	IL6/C1QTNF1/LYN/PLAUR/JAK1/IL6ST	6	plum	GO
GO:0045747	positive regulation of Notch signaling pathway	6/721	26/10581	0.00695317	0.0489992	0.0366289	HES1/JAG1/SRC/DLL1/TSPAN14/IL6ST	6	plum	GO
GO:0071634	regulation of transforming growth factor beta production	6/721	26/10581	0.00695317	0.0489992	0.0366289	PTGS2/ITGB8/HIF1A/LILRB1/SERPINB7/LRRC32	6	plum	GO
GO:0001654	eye development	22/721	184/10581	0.00698001	0.0491139	0.0367146	INHBA/WNT5A/NDP/MFSD2A/LIMK2/WNT5B/FJX1/RCN1/JAG1/HIF1A/CLIC4/ZHX2/SOS1/BCL2/DLL1/VIM/SMG9/BMP6/KDM2B/ATF4/PSEN1/GNB1	22	plum	GO
GO:0002688	regulation of leukocyte chemotaxis	13/721	89/10581	0.00701046	0.0491772	0.0367619	IL6/CCL4/TNFAIP6/SLAMF1/FPR2/IL23A/EDN1/WNT5A/DUSP1/CCL1/LYN/CCL7/CXCL13	13	plum	GO
GO:0010543	regulation of platelet activation	7/721	34/10581	0.00705254	0.0491772	0.0367619	IL6/C1QTNF1/LYN/GP1BA/PLEK/FUNDC2/IL6ST	7	plum	GO
GO:0010676	positive regulation of cellular carbohydrate metabolic process	7/721	34/10581	0.00705254	0.0491772	0.0367619	PMAIP1/HRH1/SRC/MAS1/PTPN2/EPM2AIP1/PTAFR	7	plum	GO
GO:0061756	leukocyte adhesion to vascular endothelial cell	7/721	34/10581	0.00705254	0.0491772	0.0367619	IL6/SLC39A8/TNF/ST3GAL4/RELA/PTAFR/GOLPH3	7	plum	GO
GO:0048858	cell projection morphogenesis	36/721	346/10581	0.00711829	0.0494871	0.0369936	SCN1B/KANK1/EDN1/WNT5A/MFSD2A/ADORA2A/ECE1/B4GALT5/RAPGEF2/MAP4K4/UST/ALCAM/ITGA1/SRC/CD44/SOS1/NRP2/BCL2/HECW2/ABI1/SEMA3C/NPTN/SPAG9/RAB21/PSEN1/NIN/PTEN/UBB/RAB10/CTNND2/NDEL1/DVL3/KIF5B/RHOG/FLOT1/GDI1	36	plum	GO
GO:0070371	ERK1 and ERK2 cascade	22/721	185/10581	0.00743093	0.0511791	0.0382585	CCL4/SLAMF1/FPR2/EDN1/RASGRP1/TNF/TNIP1/RAPGEF2/RIPK2/PTGER4/CCL1/ICAM1/SRC/CD44/RAP1B/LYN/CCL22/PTPN2/CFLAR/NPTN/CCL7/PTEN	22	plum	GO
GO:2000146	negative regulation of cell motility	22/721	185/10581	0.00743093	0.0511791	0.0382585	TNFAIP6/KANK1/STK26/TNF/ADA/DUSP1/SINHCAF/PTGER4/JAG1/CLIC4/BCL2/RAP2C/BMP10/PTPRJ/FOXO3/TIMP1/NFE2L2/PTEN/CXCL13/GNA12/GADD45A/MAGI2	22	plum	GO
GO:0002363	alpha-beta T cell lineage commitment	5/721	19/10581	0.00754903	0.0511791	0.0382585	IL6/IL12B/IL23A/BATF/BCL2	5	plum	GO
GO:0014003	oligodendrocyte development	5/721	19/10581	0.00754903	0.0511791	0.0382585	PRDM8/B4GALT5/LYN/PTEN/EIF2B5	5	plum	GO
GO:0070528	protein kinase C signaling	5/721	19/10581	0.00754903	0.0511791	0.0382585	WNT5A/CD40/MAS1/PLEK/FLOT1	5	plum	GO
GO:1903205	regulation of hydrogen peroxide-induced cell death	5/721	19/10581	0.00754903	0.0511791	0.0382585	IL10/STK26/TXN/FOXO3/NFE2L2	5	plum	GO
GO:0030593	neutrophil chemotaxis	12/721	80/10581	0.00761124	0.0515256	0.0385175	CCL4/TNFAIP6/IL23A/EDN1/PDE4B/CCL1/ITGA1/CCL22/VAV1/CCL7/SRP54/CXCL13	12	plum	GO
GO:0030330	DNA damage response, signal transduction by p53 class mediator	10/721	61/10581	0.00769537	0.051847	0.0387577	BATF/PMAIP1/NBN/SNAI1/CD44/KDM1A/FOXO3/MDM2/YJU2/DDX5	10	plum	GO
GO:0061138	morphogenesis of a branching epithelium	13/721	90/10581	0.00769926	0.051847	0.0387577	IL10/EDN1/WNT5A/SOCS3/ADM/TNF/MMP14/SRC/CLIC4/BCL2/SEMA3C/NKX3-1/TMED2	13	plum	GO
GO:0010803	regulation of tumor necrosis factor-mediated signaling pathway	8/721	43/10581	0.00770336	0.051847	0.0387577	TNFAIP3/CASP4/PTPN2/CASP1/SPHK1/XIAP/PPP2CB/TRAF2	8	plum	GO
GO:0002429	immune response-activating cell surface receptor signaling pathway	23/721	197/10581	0.00782564	0.0525026	0.0392479	FFAR2/FPR2/ZC3H12A/PDE4B/ADA/RIPK2/RFTN1/SRC/MYO1G/LYN/FOXP1/NFKBIZ/BCL2/VAV1/PTPN2/RELA/PTPRJ/FPR1/HCK/PSEN1/UBE2N/EIF2B5/RC3H1	23	plum	GO
GO:0002757	immune response-activating signal transduction	23/721	197/10581	0.00782564	0.0525026	0.0392479	FFAR2/FPR2/ZC3H12A/PDE4B/ADA/RIPK2/RFTN1/SRC/MYO1G/LYN/FOXP1/NFKBIZ/BCL2/VAV1/PTPN2/RELA/PTPRJ/FPR1/HCK/PSEN1/UBE2N/EIF2B5/RC3H1	23	plum	GO
GO:0016447	somatic recombination of immunoglobulin gene segments	9/721	52/10581	0.00785731	0.0525026	0.0392479	IL10/CD40/BATF/NBN/BCL6/MLH1/RIF1/LIG4/MAD2L2	9	plum	GO
GO:0070167	regulation of biomineral tissue development	9/721	52/10581	0.00785731	0.0525026	0.0392479	HEY1/CYP27B1/P2RX7/HIF1A/SRGN/CEBPB/BMP6/ATF4/ACVR2A	9	plum	GO
GO:1903532	positive regulation of secretion by cell	20/721	164/10581	0.00794437	0.0529321	0.0395689	INHBA/C1QTNF1/HCAR2/EDN1/ADORA2A/P2RX7/KMO/SDC4/HIF1A/TCF7L2/ACSL4/NKX3-1/BMP6/HGS/PTAFR/SEC24A/RAB5A/SRI/GOLPH3/ARF6	20	plum	GO
GO:0007369	gastrulation	15/721	111/10581	0.00814907	0.0540494	0.0404041	INHBA/IL10/WNT5A/DUSP2/LAMB3/WNT5B/DUSP1/SNAI1/MMP14/KDM6B/PHLDB1/ZBTB17/ARFRP1/ACVR2A/ARMC5	15	plum	GO
GO:0032642	regulation of chemokine production	11/721	71/10581	0.00817026	0.0540494	0.0404041	IL6/FFAR2/IL10/MCOLN2/WNT5A/TNF/RIPK2/HIF1A/FOXP1/TICAM1/SELENOK	11	plum	GO
GO:0003143	embryonic heart tube morphogenesis	7/721	35/10581	0.00830988	0.0545843	0.040804	DNAAF1/WNT5A/HES1/HIF1A/DLL1/PSEN1/TMED2	7	plum	GO
GO:0050691	regulation of defense response to virus by host	7/721	35/10581	0.00830988	0.0545843	0.040804	IL12B/IL23A/TRAF3IP2/TNFAIP3/ZC3H12A/LILRB1/SELENOK	7	plum	GO
GO:0051149	positive regulation of muscle cell differentiation	7/721	35/10581	0.00830988	0.0545843	0.040804	EDN1/SOD2/MMP14/BCL2/BMP10/MDM2/MORF4L2	7	plum	GO
GO:0045766	positive regulation of angiogenesis	14/721	101/10581	0.00834457	0.0546576	0.0408587	ITGB8/IL10/WNT5A/CD40/ADM/ZC3H12A/XBP1/HIF1A/NINJ1/DLL1/SPHK1/AKT3/NFE2L2/JAK1	14	plum	GO
GO:1904018	positive regulation of vasculature development	14/721	101/10581	0.00834457	0.0546576	0.0408587	ITGB8/IL10/WNT5A/CD40/ADM/ZC3H12A/XBP1/HIF1A/NINJ1/DLL1/SPHK1/AKT3/NFE2L2/JAK1	14	plum	GO
GO:0043524	negative regulation of neuron apoptotic process	12/721	81/10581	0.00839849	0.0548937	0.0410353	IL10/ADORA2A/SOD2/HIF1A/BCL2/CEBPB/BCL2L1/KDM2B/PSEN1/LIG4/HYOU1/IL6ST	12	plum	GO
GO:0150063	visual system development	22/721	187/10581	0.00840427	0.0548937	0.0410353	INHBA/WNT5A/NDP/MFSD2A/LIMK2/WNT5B/FJX1/RCN1/JAG1/HIF1A/CLIC4/ZHX2/SOS1/BCL2/DLL1/VIM/SMG9/BMP6/KDM2B/ATF4/PSEN1/GNB1	22	plum	GO
GO:0033028	myeloid cell apoptotic process	6/721	27/10581	0.0084357	0.0548981	0.0410385	IL6/HCAR2/BCL2/SELENOS/PTEN/ARF6	6	plum	GO
GO:1901797	negative regulation of signal transduction by p53 class mediator	6/721	27/10581	0.0084357	0.0548981	0.0410385	SNAI1/CD44/BCL2/KDM1A/MDM2/YJU2	6	plum	GO
GO:0010721	negative regulation of cell development	13/721	91/10581	0.0084404	0.0548981	0.0410385	IL6/KANK1/WNT5A/HES1/TNF/RAPGEF2/LILRB1/SEMA3C/MELTF/PSEN1/PTEN/REST/GDI1	13	plum	GO
GO:0007186	G protein-coupled receptor signaling pathway	35/721	338/10581	0.00848074	0.0550833	0.041177	CCL4/FFAR2/HCAR2/FPR2/EDN1/ADORA2A/ADM/ECE1/PDE4B/RAPGEF2/RGS16/ADA/CCRL2/HRH1/PTGER4/GNG2/CCL1/GPR84/SRC/PTGIR/MAS1/GP1BA/CCL22/VAV1/PLEK/SPHK1/RELA/PTGER2/CXCR5/FPR1/CCL7/PTAFR/GNA12/GNB1/RAPGEFL1	35	plum	GO
GO:0001910	regulation of leukocyte mediated cytotoxicity	10/721	62/10581	0.00863168	0.0558294	0.0417348	IL12B/IL7R/SERPINB9/IL23A/RASGRP1/P2RX7/ICAM1/VAV1/LILRB1/PVR	10	plum	GO
GO:0051347	positive regulation of transferase activity	40/721	399/10581	0.00872792	0.0563734	0.0421414	IL12B/ACSL1/FPR2/IL23A/EDN1/WNT5A/CD40/RASGRP1/TNF/SOCS1/NBN/RAPGEF2/P2RX7/SDC4/DCUN1D3/SRC/MAP3K5/TGFA/TXN/LYN/MAS1/EZH2/MOB3C/MAP2K3/ABI1/EPM2AIP1/TAB2/VAC14/CCND1/PSEN1/UBE2N/PTEN/CCNT2/PRKAG2/CAMKK2/HNRNPA2B1/DVL3/PPP2CA/ZNF622/TRAF2	40	plum	GO
GO:0002753	cytoplasmic pattern recognition receptor signaling pathway	9/721	53/10581	0.00890871	0.0571127	0.0426941	TNFAIP3/NFKBIA/RIPK2/RELA/BIRC2/SLC15A3/XIAP/NPLOC4/TIFA	9	plum	GO
GO:0071677	positive regulation of mononuclear cell migration	9/721	53/10581	0.00890871	0.0571127	0.0426941	CCL4/SLAMF1/FPR2/WNT5A/TNF/CCL1/SELENOK/CCL7/CXCL13	9	plum	GO
GO:0031098	stress-activated protein kinase signaling cascade	22/721	188/10581	0.00892847	0.0571127	0.0426941	SLAMF1/TRAF1/WNT5A/RASGRP1/TNF/NFKB1/ZC3H12A/GADD45B/MAP4K4/DUSP1/RIPK2/SH2D3A/PTGER4/MAP3K5/LYN/SPHK1/FKTN/MAP2K3/XIAP/GADD45A/ZNF622/TRAF2	22	plum	GO
GO:0048880	sensory system development	22/721	188/10581	0.00892847	0.0571127	0.0426941	INHBA/WNT5A/NDP/MFSD2A/LIMK2/WNT5B/FJX1/RCN1/JAG1/HIF1A/CLIC4/ZHX2/SOS1/BCL2/DLL1/VIM/SMG9/BMP6/KDM2B/ATF4/PSEN1/GNB1	22	plum	GO
GO:0046879	hormone secretion	18/721	144/10581	0.00894463	0.0571373	0.0427125	IL6/INHBA/C1QTNF1/FFAR2/HCAR2/EDN1/ADM/TNF/PIM3/HIF1A/TCF7L2/LYN/ACSL4/NKX3-1/BMP6/REST/CDK16/SRI	18	plum	GO
GO:0051047	positive regulation of secretion	21/721	177/10581	0.00901192	0.0574881	0.0429747	INHBA/C1QTNF1/HCAR2/EDN1/ADORA2A/P2RX7/KMO/SDC4/XBP1/HIF1A/TCF7L2/ACSL4/NKX3-1/BMP6/HGS/PTAFR/SEC24A/RAB5A/SRI/GOLPH3/ARF6	21	plum	GO
GO:0007596	blood coagulation	19/721	155/10581	0.00903039	0.057527	0.0430037	IL6/C1QTNF1/EDN1/CD40/ADORA2A/PLAT/SRC/LYN/GP1BA/PLAUR/VAV1/PLEK/ST3GAL4/ANXA5/NFE2L2/GNA12/FUNDC2/ACTG1/IL6ST	19	plum	GO
GO:0042063	gliogenesis	20/721	166/10581	0.00904911	0.0575322	0.0430077	IL6/FPR2/ADORA2A/HES1/TNF/PRDM8/B4GALT5/MMP14/LYN/TNFRSF1B/ID2/DLL1/EZH2/LTA/VIM/WDR1/PSEN1/PTEN/EIF2B5/IL6ST	20	plum	GO
GO:2001021	negative regulation of response to DNA damage stimulus	11/721	72/10581	0.00906839	0.0575322	0.0430077	SNAI1/CD44/BCL2/BID/KDM1A/BCL2L1/RIF1/MDM2/YJU2/PPP1R10/MAD2L2	11	plum	GO
GO:0010608	post-transcriptional regulation of gene expression	44/721	449/10581	0.00908553	0.0575623	0.0430302	IL6/MIR155HG/NOCT/NIBAN1/TNF/TRAF3IP2/ZC3H12A/PLD1/PRR16/TNFRSF1B/PPP1R15A/PPP1R15B/VIM/PCID2/NCK2/MIR22HG/HNRNPC/NSUN2/EIF2S1/MLH1/ATF4/RBM3/FOXO3/EIF2A/HNRNPM/EIF5/TBRG4/BZW1/PTAFR/ZC3H7B/EIF2B5/MAGOH/ACO1/FASTKD2/USP16/HNRNPA2B1/SECISBP2/RC3H1/TMED2/RBM10/DDX5/ZC3H18/TRAF2/MTG2	44	plum	GO
GO:0045664	regulation of neuron differentiation	13/721	92/10581	0.0092365	0.058088	0.0434231	HES1/HEY1/JAG1/ZHX2/BCL2/ID2/DLL1/BCL6/BMP6/SPAG9/CASZ1/FOXO3/REST	13	plum	GO
GO:0034112	positive regulation of homotypic cell-cell adhesion	4/721	13/10581	0.00930608	0.058088	0.0434231	IL6/PLAUR/JAK1/IL6ST	4	plum	GO
GO:0051957	positive regulation of amino acid transport	4/721	13/10581	0.00930608	0.058088	0.0434231	ADORA2A/P2RX7/KMO/PSEN1	4	plum	GO
GO:0060252	positive regulation of glial cell proliferation	4/721	13/10581	0.00930608	0.058088	0.0434231	IL6/TNF/LYN/LTA	4	plum	GO
GO:0070424	regulation of nucleotide-binding oligomerization domain containing signaling pathway	4/721	13/10581	0.00930608	0.058088	0.0434231	TNFAIP3/BIRC2/SLC15A3/XIAP	4	plum	GO
GO:0071379	cellular response to prostaglandin stimulus	4/721	13/10581	0.00930608	0.058088	0.0434231	PTGER4/GNG2/PTGER2/GNB1	4	plum	GO
GO:2000047	regulation of cell-cell adhesion mediated by cadherin	4/721	13/10581	0.00930608	0.058088	0.0434231	WNT5A/BMP6/FLOT1/MAD2L2	4	plum	GO
GO:0010575	positive regulation of vascular endothelial growth factor production	5/721	20/10581	0.00951157	0.0584282	0.0436775	IL6/PTGS2/HIF1A/ATF4/IL6ST	5	plum	GO
GO:0021879	forebrain neuron differentiation	5/721	20/10581	0.00951157	0.0584282	0.0436775	INHBA/HES1/RAPGEF2/NRP2/UBB	5	plum	GO
GO:0034694	response to prostaglandin	5/721	20/10581	0.00951157	0.0584282	0.0436775	EDN1/PTGER4/GNG2/PTGER2/GNB1	5	plum	GO
GO:0060142	regulation of syncytium formation by plasma membrane fusion	5/721	20/10581	0.00951157	0.0584282	0.0436775	EHD1/CFLAR/CAPN2/FLOT1/CD53	5	plum	GO
GO:1904893	negative regulation of receptor signaling pathway via STAT	5/721	20/10581	0.00951157	0.0584282	0.0436775	SOCS3/SOCS1/PTPN2/HGS/PPP2CA	5	plum	GO
GO:0031345	negative regulation of cell projection organization	15/721	113/10581	0.00956971	0.0587077	0.0438864	KANK1/WNT5A/HES1/LIMK2/RAPGEF2/TBC1D30/DENND5A/VIM/SEMA3C/NEU4/ARHGAP24/PSEN1/PTEN/ARF6/GDI1	15	plum	GO
GO:0009615	response to virus	32/721	305/10581	0.0095943	0.0587809	0.0439411	ACOD1/IL6/CCL4/IL12B/ITGB8/IL23A/CD40/PMAIP1/TNF/TRAF3IP2/TNFAIP3/NFKB1/ZC3H12A/PIM2/SRC/HIF1A/DDIT4/POLR3D/CCL22/BCL2/LILRB1/RELA/TICAM1/BIRC2/TBK1/BCL2L1/SELENOK/IFNGR2/NPLOC4/ARF1/SAP30BP/ARMC5	32	plum	GO
GO:0046887	positive regulation of hormone secretion	10/721	63/10581	0.00965296	0.0590624	0.0441515	INHBA/C1QTNF1/HCAR2/EDN1/HIF1A/TCF7L2/ACSL4/NKX3-1/BMP6/SRI	10	plum	GO
GO:0009306	protein secretion	24/721	212/10581	0.00968623	0.0591102	0.0441873	IL6/IL12B/HCAR2/ADORA2A/TNF/P2RX7/PIM3/HIF1A/TCF7L2/RAB12/ACSL4/PLEK/RHBDF2/BMP6/TVP23B/RAB10/SEC24A/REST/COPG1/CDK16/RAB13/SRI/GOLPH3/ARF6	24	plum	GO
GO:0035592	establishment of protein localization to extracellular region	24/721	212/10581	0.00968623	0.0591102	0.0441873	IL6/IL12B/HCAR2/ADORA2A/TNF/P2RX7/PIM3/HIF1A/TCF7L2/RAB12/ACSL4/PLEK/RHBDF2/BMP6/TVP23B/RAB10/SEC24A/REST/COPG1/CDK16/RAB13/SRI/GOLPH3/ARF6	24	plum	GO
GO:0003151	outflow tract morphogenesis	7/721	36/10581	0.00972462	0.0591114	0.0441882	EDN1/WNT5A/HES1/JAG1/HIF1A/NRP2/SEMA3C	7	plum	GO
GO:0032715	negative regulation of interleukin-6 production	7/721	36/10581	0.00972462	0.0591114	0.0441882	IL10/SLAMF1/TNF/TNFAIP3/ZC3H12A/SELENOS/IL36RN	7	plum	GO
GO:0032722	positive regulation of chemokine production	9/721	54/10581	0.0100633	0.0608514	0.0454889	IL6/FFAR2/MCOLN2/WNT5A/TNF/RIPK2/HIF1A/TICAM1/SELENOK	9	plum	GO
GO:0007265	Ras protein signal transduction	28/721	259/10581	0.0101172	0.0608701	0.0455028	KANK1/RASGRP1/RAPGEF2/MAP4K4/RAB33A/PLD1/RAP1B/SOS1/RAP2C/RAB12/BCL6/ABL2/RASGEF1B/DENND4A/ARHGAP24/RAB21/NUP62/NRAS/RALGDS/GNA12/PPP2CB/RABL3/GNB1/RAPGEFL1/RHOG/FLOT1/ARF6/GDI1	28	plum	GO
GO:0032480	negative regulation of type I interferon production	6/721	28/10581	0.0101319	0.0608701	0.0455028	ACOD1/IL10/REL/LILRB1/RELB/NPLOC4	6	plum	GO
GO:0045429	positive regulation of nitric oxide biosynthetic process	6/721	28/10581	0.0101319	0.0608701	0.0455028	PTX3/PTGS2/EDN1/TNF/SOD2/TICAM1	6	plum	GO
GO:0070302	regulation of stress-activated protein kinase signaling cascade	18/721	146/10581	0.0102625	0.0614095	0.0459061	SLAMF1/TRAF1/WNT5A/RASGRP1/TNF/ZC3H12A/GADD45B/MAP4K4/DUSP1/RIPK2/MAP3K5/LYN/SPHK1/FKTN/XIAP/GADD45A/ZNF622/TRAF2	18	plum	GO
GO:0071383	cellular response to steroid hormone stimulus	18/721	146/10581	0.0102625	0.0614095	0.0459061	ACOD1/GJB2/CYP7B1/EDN1/PLAT/SRC/DDIT4/FOXP1/CFLAR/NKX3-1/KDM1A/NR3C1/KLF9/UFM1/FOXO3/REST/HSPA8/DDX5	18	plum	GO
GO:0007420	brain development	42/721	428/10581	0.0104207	0.0620434	0.0463799	INHBA/CASP5/CKB/WNT5A/MFSD2A/HES1/RAPGEF2/PFKFB3/SLC1A2/SRC/AMIGO2/HIF1A/DDIT4/BASP1/SOS1/MAS1/NRP2/BCL2/ID2/DLL1/EZH2/SPHK1/PPP3CC/SMG9/FPGS/KDM1A/KDM2B/UFM1/AKT3/PSEN1/FOXO3/SDF4/DHX37/NIN/PTEN/UBB/TRA2B/ARCN1/EIF2B5/NDEL1/SECISBP2/YWHAQ	42	plum	GO
GO:0051271	negative regulation of cellular component movement	22/721	191/10581	0.0106621	0.0633995	0.0473937	TNFAIP6/KANK1/STK26/TNF/ADA/DUSP1/SINHCAF/PTGER4/JAG1/CLIC4/BCL2/RAP2C/BMP10/PTPRJ/FOXO3/TIMP1/NFE2L2/PTEN/CXCL13/GNA12/GADD45A/MAGI2	22	plum	GO
GO:0042594	response to starvation	18/721	147/10581	0.0109772	0.0649402	0.0485454	MAP1LC3A/STK26/MFSD2A/ADM/PMAIP1/ZC3H12A/MAP3K5/XBP1/BCL2/UPP1/EIF2S1/ATF4/FOXO3/NFE2L2/EIF2A/PRKAG2/HSPA8/ADSL	18	plum	GO
GO:0043542	endothelial cell migration	18/721	147/10581	0.0109772	0.0649402	0.0485454	PTGS2/EDN1/WNT5A/CD40/TNF/ZC3H12A/RIN2/HIF1A/FOXP1/NRP2/MAP2K3/BMP10/AKT3/NFE2L2/PTEN/CXCL13/GADD45A/RAB13	18	plum	GO
GO:0034329	cell junction assembly	23/721	203/10581	0.0110705	0.0654089	0.0488958	GJB2/WNT5A/TNF/RAPGEF2/MAP4K4/SNAI1/SDC4/MMP14/FSCN1/SRC/AMIGO2/RAP1B/BCL2/PTPRJ/NPTN/WDR1/PTEN/CTNND2/PIP5K1A/RAB13/ACTG1/FLOT1/ARF6	23	plum	GO
GO:0008016	regulation of heart contraction	12/721	84/10581	0.0111461	0.0656052	0.0490425	SCN1B/EDN1/ADM/TNF/ZC3H12A/PDE4B/ADA/BMP10/KCNE5/MDM2/SRI/POPDC2	12	plum	GO
GO:0032760	positive regulation of tumor necrosis factor production	12/721	84/10581	0.0111461	0.0656052	0.0490425	IL6/IL12B/IL23A/WNT5A/RASGRP1/RIPK2/PTPRJ/TMEM106A/TICAM1/SELENOK/PSEN1/PTAFR	12	plum	GO
GO:0051051	negative regulation of transport	28/721	261/10581	0.0111645	0.0656305	0.0490614	IL12B/PTGS2/INHBA/EDN1/HES1/TNF/PKIG/NFKB1/INSIG1/ADA/PIM3/RAP1B/TXN/TNFRSF1B/BCL2/LILRB1/HECW2/RHBDF2/SELENOS/KCNE5/ATF4/UFM1/PTEN/REST/SRI/ARF6/GDI1/PEA15	28	plum	GO
GO:0051785	positive regulation of nuclear division	7/721	37/10581	0.0113074	0.0660835	0.0494001	EDN1/WNT5A/TNF/TGFA/SPHK1/ESPL1/NUP62	7	plum	GO
GO:0060411	cardiac septum morphogenesis	7/721	37/10581	0.0113074	0.0660835	0.0494001	WNT5A/HES1/HEY1/JAG1/NRP2/SEMA3C/MDM2	7	plum	GO
GO:1903202	negative regulation of oxidative stress-induced cell death	7/721	37/10581	0.0113074	0.0660835	0.0494001	IL10/SOD2/HIF1A/TXN/ATF4/NFE2L2/REST	7	plum	GO
GO:1904705	regulation of vascular associated smooth muscle cell proliferation	7/721	37/10581	0.0113074	0.0660835	0.0494001	IL10/EDN1/TNF/SOD2/MAP3K5/PTEN/GNA12	7	plum	GO
GO:0002720	positive regulation of cytokine production involved in immune response	9/721	55/10581	0.011327	0.0660835	0.0494001	IL6/FFAR2/SLAMF1/WNT5A/SLC7A5/IL18R1/LILRB1/TICAM1/TRAF2	9	plum	GO
GO:1901184	regulation of ERBB signaling pathway	9/721	55/10581	0.011327	0.0660835	0.0494001	ITGA1/TGFA/SOS1/PLAUR/PTPN2/PTPRJ/RHBDF2/PSEN1/NUP62	9	plum	GO
GO:0048709	oligodendrocyte differentiation	8/721	46/10581	0.0115853	0.0675056	0.0504632	HES1/PRDM8/B4GALT5/LYN/TNFRSF1B/WDR1/PTEN/EIF2B5	8	plum	GO
GO:0060047	heart contraction	14/721	105/10581	0.0116256	0.0675713	0.0505123	SCN1B/EDN1/ADM/TNF/ZC3H12A/PDE4B/ADA/MAP2K3/BMP10/KCNE5/MYBPC3/MDM2/SRI/POPDC2	14	plum	GO
GO:0030857	negative regulation of epithelial cell differentiation	5/721	21/10581	0.0117984	0.0678958	0.0507549	HES1/JAG1/DLL1/EZH2/CCND1	5	plum	GO
GO:0051955	regulation of amino acid transport	5/721	21/10581	0.0117984	0.0678958	0.0507549	ADORA2A/TNF/P2RX7/KMO/PSEN1	5	plum	GO
GO:0060251	regulation of glial cell proliferation	5/721	21/10581	0.0117984	0.0678958	0.0507549	IL6/HES1/TNF/LYN/LTA	5	plum	GO
GO:1903055	positive regulation of extracellular matrix organization	5/721	21/10581	0.0117984	0.0678958	0.0507549	IL6/FSCN1/CFLAR/PHLDB1/MELTF	5	plum	GO
GO:0030522	intracellular receptor signaling pathway	22/721	193/10581	0.0119616	0.0686238	0.051299	CYP7B1/TNFAIP3/PIM1/MN1/NFKBIA/CYP27B1/RIPK2/SRC/FOXP1/EZH2/RELA/NKX3-1/NR5A2/BIRC2/KDM1A/NR3C1/SLC15A3/UFM1/XIAP/NPLOC4/TIFA/DDX5	22	plum	GO
GO:0019722	calcium-mediated signaling	15/721	116/10581	0.0120599	0.0688884	0.0514969	CCL4/FPR2/EDN1/TNF/ADA/P2RX7/CCRL2/PLEK/SPHK1/PPP3CC/PTPRJ/NR5A2/CXCR5/SELENOK/CAMKK2	15	plum	GO
GO:0044843	cell cycle G1/S phase transition	21/721	182/10581	0.0121831	0.0694213	0.0518953	INHBA/MN1/PIM2/DCUN1D3/BACH1/BCL2/ID2/EZH2/BID/NKX3-1/E2F3/CCND1/UBE2E2/CDK14/PTEN/SDE2/RBBP8/MDM2/CDK16/TFDP1/PPP2CA	21	plum	GO
GO:0051403	stress-activated MAPK cascade	21/721	182/10581	0.0121831	0.0694213	0.0518953	SLAMF1/TRAF1/WNT5A/RASGRP1/TNF/NFKB1/ZC3H12A/GADD45B/MAP4K4/DUSP1/RIPK2/SH2D3A/PTGER4/MAP3K5/SPHK1/FKTN/MAP2K3/XIAP/GADD45A/ZNF622/TRAF2	21	plum	GO
GO:0042994	cytoplasmic sequestering of transcription factor	4/721	14/10581	0.0123374	0.0696173	0.0520418	IL10/NFKBIA/NFKBIB/SRI	4	plum	GO
GO:0045623	negative regulation of T-helper cell differentiation	4/721	14/10581	0.0123374	0.0696173	0.0520418	ZC3H12A/BCL6/HLX/RC3H1	4	plum	GO
GO:0048710	regulation of astrocyte differentiation	4/721	14/10581	0.0123374	0.0696173	0.0520418	IL6/HES1/ID2/IL6ST	4	plum	GO
GO:1900102	negative regulation of endoplasmic reticulum unfolded protein response	4/721	14/10581	0.0123374	0.0696173	0.0520418	PPP1R15A/PPP1R15B/NCK2/DNAJB9	4	plum	GO
GO:1902170	cellular response to reactive nitrogen species	4/721	14/10581	0.0123374	0.0696173	0.0520418	MAP3K5/CFLAR/GUCY1B1/TRAF2	4	plum	GO
GO:0072331	signal transduction by p53 class mediator	17/721	138/10581	0.0124847	0.0703631	0.0525992	BATF/PMAIP1/NBN/SNAI1/CD44/DDIT4/TP53BP2/BCL2/PERP/KDM1A/FOXO3/UBB/RPS20/HNRNPK/MDM2/YJU2/DDX5	17	plum	GO
GO:0045861	negative regulation of proteolysis	22/721	194/10581	0.0126572	0.0711624	0.0531968	PTGS2/IL10/SERPINB9/ADORA2A/TNF/CRIM1/PLAT/TNFAIP8/SIAH2/SRC/CD44/DNAJB6/PLAUR/N4BP1/SERPINB7/PCID2/BIRC2/PSEN1/TIMP1/RYBP/XIAP/RARRES1	22	plum	GO
GO:0045833	negative regulation of lipid metabolic process	9/721	56/10581	0.0127057	0.0712655	0.0532738	HCAR2/MFSD2A/TNF/NFKB1/INSIG1/CYP27B1/SNAI1/SPHK1/REST	9	plum	GO
GO:0072599	establishment of protein localization to endoplasmic reticulum	7/721	38/10581	0.0130685	0.0730327	0.0545949	CHMP4B/SEC61B/SEC61G/SEC61A1/SRP19/SRP54/RAB10	7	plum	GO
GO:1990874	vascular associated smooth muscle cell proliferation	7/721	38/10581	0.0130685	0.0730327	0.0545949	IL10/EDN1/TNF/SOD2/MAP3K5/PTEN/GNA12	7	plum	GO
GO:0051153	regulation of striated muscle cell differentiation	8/721	47/10581	0.0131531	0.0734172	0.0548824	EDN1/MMP14/XBP1/BCL2/DLL1/EZH2/BMP10/MORF4L2	8	plum	GO
GO:0043523	regulation of neuron apoptotic process	16/721	128/10581	0.0132412	0.0738201	0.0551835	IL10/ADORA2A/TNF/SOD2/ITGA1/HIF1A/BCL2/CEBPB/BCL2L1/KDM2B/ATF4/PSEN1/FOXO3/LIG4/HYOU1/IL6ST	16	plum	GO
GO:0072006	nephron development	10/721	66/10581	0.0132737	0.0739127	0.0552528	HES1/JAG1/BASP1/BCL2/DLL1/CFLAR/SERPINB7/SEC61A1/NID1/MAGI2	10	plum	GO
GO:0045765	regulation of angiogenesis	20/721	173/10581	0.0139261	0.0773601	0.0578298	IL6/ITGB8/IL10/WNT5A/CD40/ADM/TNF/TNFAIP3/ZC3H12A/XBP1/HIF1A/NINJ1/DLL1/SPHK1/AKT3/NFE2L2/JAK1/HGS/CXCL13/GADD45A	20	plum	GO
GO:0007189	adenylate cyclase-activating G protein-coupled receptor signaling pathway	9/721	57/10581	0.0142055	0.0785715	0.0587354	ADORA2A/ADM/PDE4B/RAPGEF2/PTGER4/GNG2/PTGIR/PTGER2/GNB1	9	plum	GO
GO:0019218	regulation of steroid metabolic process	9/721	57/10581	0.0142055	0.0785715	0.0587354	ADM/TNF/NFKB1/INSIG1/CYP27B1/SNAI1/BMP6/REST/ARMC5	9	plum	GO
GO:0070098	chemokine-mediated signaling pathway	9/721	57/10581	0.0142055	0.0785715	0.0587354	CCL4/EDN1/CCRL2/CCL1/HIF1A/CCL22/CXCR5/CCL7/CXCL13	9	plum	GO
GO:0042446	hormone biosynthetic process	6/721	30/10581	0.0142254	0.0785715	0.0587354	ADM/NFKB1/CYP27B1/HIF1A/BMP6/REST	6	plum	GO
GO:0009792	embryo development ending in birth or egg hatching	40/721	412/10581	0.0144233	0.0785715	0.0587354	IL10/EDN1/WNT5A/SOCS3/HES1/ADM/HEY1/ECE1/NBN/ADA/SNAI1/SDC4/MMP14/RCN1/HIF1A/DNAJB6/DLL1/CEBPB/ACSL4/ABI1/SEMA3C/CAPN2/SMG9/NKX3-1/NR5A2/ELL/BCL2L1/KDM2B/POFUT1/NSUN2/PSEN1/ACVR2A/LIG4/RBBP8/GNA12/ARMC5/NSRP1/NDEL1/DVL3/TMED2	40	plum	GO
GO:0002360	T cell lineage commitment	5/721	22/10581	0.0144318	0.0785715	0.0587354	IL6/IL12B/IL23A/BATF/BCL2	5	plum	GO
GO:0007520	myoblast fusion	5/721	22/10581	0.0144318	0.0785715	0.0587354	EHD1/CFLAR/CAPN2/FLOT1/CD53	5	plum	GO
GO:0038179	neurotrophin signaling pathway	5/721	22/10581	0.0144318	0.0785715	0.0587354	RAPGEF2/SRC/DDIT4/SOS1/MAGI2	5	plum	GO
GO:0042059	negative regulation of epidermal growth factor receptor signaling pathway	5/721	22/10581	0.0144318	0.0785715	0.0587354	ITGA1/PTPN2/PTPRJ/PSEN1/NUP62	5	plum	GO
GO:1903557	positive regulation of tumor necrosis factor superfamily cytokine production	12/721	87/10581	0.0145395	0.0789726	0.0590353	IL6/IL12B/IL23A/WNT5A/RASGRP1/RIPK2/PTPRJ/TMEM106A/TICAM1/SELENOK/PSEN1/PTAFR	12	plum	GO
GO:0035296	regulation of tube diameter	10/721	67/10581	0.014682	0.0794678	0.0594054	PTGS2/EDN1/ADORA2A/ADM/TNF/ECE1/SOD2/HRH1/ITGA1/DOCK4	10	plum	GO
GO:0097746	blood vessel diameter maintenance	10/721	67/10581	0.014682	0.0794678	0.0594054	PTGS2/EDN1/ADORA2A/ADM/TNF/ECE1/SOD2/HRH1/ITGA1/DOCK4	10	plum	GO
GO:0001961	positive regulation of cytokine-mediated signaling pathway	8/721	48/10581	0.0148707	0.0802084	0.059959	EDN1/WNT5A/RIPK2/HIF1A/CASP4/CASP1/TBK1/TRAF2	8	plum	GO
GO:0010332	response to gamma radiation	8/721	48/10581	0.0148707	0.0802084	0.059959	SOD2/DCUN1D3/BCL2/ELK1/KDM1A/BCL2L1/LIG4/MDM2	8	plum	GO
GO:0010631	epithelial cell migration	22/721	197/10581	0.0149399	0.0803948	0.0600984	PTGS2/KANK1/EDN1/WNT5A/CD40/TNF/ZC3H12A/RIN2/MAP4K4/SRC/HIF1A/FOXP1/NRP2/MAP2K3/BMP10/AKT3/NFE2L2/PTEN/CXCL13/GADD45A/RAB13/ARF6	22	plum	GO
GO:0050708	regulation of protein secretion	18/721	152/10581	0.0151642	0.0812256	0.0607194	IL6/IL12B/HCAR2/ADORA2A/TNF/P2RX7/PIM3/HIF1A/TCF7L2/ACSL4/RHBDF2/BMP6/SEC24A/REST/CDK16/SRI/GOLPH3/ARF6	18	plum	GO
GO:0045936	negative regulation of phosphate metabolic process	32/721	316/10581	0.0155501	0.083101	0.0621214	INHBA/SOCS3/ADORA2A/NIBAN1/TNF/PKIG/TNFAIP3/SOCS1/ZC3H12A/GADD45B/DUSP1/DDIT4/LYN/PPP1R15A/MAS1/PTPN2/PPP1R15B/PLEK/PTPRJ/ANKLE2/NCK2/PRKAR1B/PPP4R2/SPAG9/PSEN1/IBTK/NUP62/PTEN/PRKAG2/GADD45A/PPP2CA/TMED2	32	plum	GO
GO:1901342	regulation of vasculature development	20/721	175/10581	0.0156464	0.0833291	0.0622919	IL6/ITGB8/IL10/WNT5A/CD40/ADM/TNF/TNFAIP3/ZC3H12A/XBP1/HIF1A/NINJ1/DLL1/SPHK1/AKT3/NFE2L2/JAK1/HGS/CXCL13/GADD45A	20	plum	GO
GO:0002761	regulation of myeloid leukocyte differentiation	12/721	88/10581	0.0158292	0.0833291	0.0622919	IL12B/INHBA/TNFAIP6/IL23A/TNF/GPR137B/LYN/FOXP1/ID2/PTPN2/CEBPB/LILRB1	12	plum	GO
GO:0048661	positive regulation of smooth muscle cell proliferation	9/721	58/10581	0.015832	0.0833291	0.0622919	IL6/PTGS2/IL10/EDN1/TNF/MAP3K5/FOXP1/ID2/PTAFR	9	plum	GO
GO:0010042	response to manganese ion	4/721	15/10581	0.0159337	0.0833291	0.0622919	PTGS2/SOD2/EIF2S1/ATF4	4	plum	GO
GO:0010288	response to lead ion	4/721	15/10581	0.0159337	0.0833291	0.0622919	PTGS2/MAP1LC3A/PPP2CB/PPP2CA	4	plum	GO
GO:0034104	negative regulation of tissue remodeling	4/721	15/10581	0.0159337	0.0833291	0.0622919	IL6/TNFAIP3/P2RX7/GPR137B	4	plum	GO
GO:0044060	regulation of endocrine process	4/721	15/10581	0.0159337	0.0833291	0.0622919	INHBA/C1QTNF1/NKX3-1/BMP6	4	plum	GO
GO:0061311	cell surface receptor signaling pathway involved in heart development	4/721	15/10581	0.0159337	0.0833291	0.0622919	WNT5A/HEY1/SNAI1/JAG1	4	plum	GO
GO:0070920	regulation of production of small RNA involved in gene silencing by RNA	4/721	15/10581	0.0159337	0.0833291	0.0622919	IL6/TNF/ZC3H12A/DDX5	4	plum	GO
GO:0140131	positive regulation of lymphocyte chemotaxis	4/721	15/10581	0.0159337	0.0833291	0.0622919	CCL4/WNT5A/CCL7/CXCL13	4	plum	GO
GO:1902932	positive regulation of alcohol biosynthetic process	4/721	15/10581	0.0159337	0.0833291	0.0622919	HRH1/MAS1/BMP6/PTAFR	4	plum	GO
GO:1904706	negative regulation of vascular associated smooth muscle cell proliferation	4/721	15/10581	0.0159337	0.0833291	0.0622919	IL10/SOD2/PTEN/GNA12	4	plum	GO
GO:0006937	regulation of muscle contraction	11/721	78/10581	0.0161541	0.0842072	0.0629483	PTGS2/EDN1/ZC3H12A/PDE4B/ADA/SPHK1/BMP10/DOCK4/MYBPC3/PTAFR/SRI	11	plum	GO
GO:0014074	response to purine-containing compound	11/721	78/10581	0.0161541	0.0842072	0.0629483	PTGS2/AQP9/ADORA2A/RAPGEF2/PLAT/P2RX7/RAP1B/PANX1/BIRC2/KDM1A/PTAFR	11	plum	GO
GO:0010638	positive regulation of organelle organization	37/721	378/10581	0.016156	0.0842072	0.0629483	CSF3/EDN1/WNT5A/SYNPO2/PMAIP1/TNF/NBN/CRACD/P2RX7/SDC4/FSCN1/SRC/HIF1A/TGFA/PLAUR/PLEK/SPHK1/BMP10/BID/NCK2/ATF7IP/SFPQ/WDR1/HCK/RAD21/ESPL1/NUP62/LCP1/NIN/LIG4/MAPRE1/CAMKK2/PPP1R10/HNRNPA2B1/SSBP1/FCHSD2/ARF6	37	plum	GO
GO:0008625	extrinsic apoptotic signaling pathway via death domain receptors	10/721	68/10581	0.0161989	0.0843185	0.0630315	PMAIP1/TNF/TNFAIP3/ICAM1/BCL2/CFLAR/BID/BCL2L1/PTEN/PEA15	10	plum	GO
GO:0010563	negative regulation of phosphorus metabolic process	32/721	317/10581	0.0162137	0.0843185	0.0630315	INHBA/SOCS3/ADORA2A/NIBAN1/TNF/PKIG/TNFAIP3/SOCS1/ZC3H12A/GADD45B/DUSP1/DDIT4/LYN/PPP1R15A/MAS1/PTPN2/PPP1R15B/PLEK/PTPRJ/ANKLE2/NCK2/PRKAR1B/PPP4R2/SPAG9/PSEN1/IBTK/NUP62/PTEN/PRKAG2/GADD45A/PPP2CA/TMED2	32	plum	GO
GO:0060627	regulation of vesicle-mediated transport	35/721	354/10581	0.0165115	0.0856755	0.0640459	PTX3/SLAMF1/EHD1/FPR2/WNT5A/ADORA2A/TNF/SDC4/SRC/PLD1/RAP1B/LYN/DLL1/RAB12/SPHK1/PPP3CC/LILRB1/ABL2/PTPRJ/ATP2C1/PRKAR1B/RAB21/HCK/HGS/PTAFR/RAB10/ARF1/REST/HNRNPK/RAB5A/RAB13/IL2RG/FLOT1/MAGI2/ARF6	35	plum	GO
GO:0046165	alcohol biosynthetic process	13/721	99/10581	0.0165744	0.0857299	0.0640866	NFKB1/INSIG1/CYP27B1/LSS/HRH1/HMGCS1/MAS1/PLEK/SPHK1/BMP6/CYB5R3/PTAFR/REST	13	plum	GO
GO:0003208	cardiac ventricle morphogenesis	6/721	31/10581	0.0166512	0.0857299	0.0640866	HEY1/JAG1/HIF1A/BMP10/SEMA3C/MYBPC3	6	plum	GO
GO:0071300	cellular response to retinoic acid	6/721	31/10581	0.0166512	0.0857299	0.0640866	WNT5A/TNF/WNT5B/LYN/ABL2/ADNP2	6	plum	GO
GO:1990089	response to nerve growth factor	6/721	31/10581	0.0166512	0.0857299	0.0640866	EHD1/HES1/RAPGEF2/FOXO3/MAGI2/ARF6	6	plum	GO
GO:0038093	Fc receptor signaling pathway	8/721	49/10581	0.0167454	0.0860237	0.0643062	SRC/MYO1G/CLEC4E/LYN/SOS1/VAV1/PTPRJ/HCK	8	plum	GO
GO:0001894	tissue homeostasis	18/721	154/10581	0.0171524	0.0875092	0.0654167	IL6/PTGS2/SLC39A8/MFSD2A/TNFAIP3/CRACD/P2RX7/MTF1/GPR137B/SRC/TP53INP2/BCL2/CHMP4B/FH/AKT3/POTEI/TJP2/ACTG1	18	plum	GO
GO:0051402	neuron apoptotic process	18/721	154/10581	0.0171524	0.0875092	0.0654167	IL10/ADORA2A/TNF/SOD2/ITGA1/HIF1A/BCL2/CEBPB/BID/BCL2L1/KDM2B/ATF4/PSEN1/FOXO3/XIAP/LIG4/HYOU1/IL6ST	18	plum	GO
GO:0008631	intrinsic apoptotic signaling pathway in response to oxidative stress	7/721	40/10581	0.0171664	0.0875092	0.0654167	SOD2/MAP3K5/HIF1A/BCL2/SFPQ/NFE2L2/ZNF622	7	plum	GO
GO:0032370	positive regulation of lipid transport	7/721	40/10581	0.0171664	0.0875092	0.0654167	C1QTNF1/ACSL1/EDN1/P2RX7/NKX3-1/BMP6/PRELID1	7	plum	GO
GO:0051092	positive regulation of NF-kappaB transcription factor activity	15/721	121/10581	0.0173042	0.0875191	0.0654241	TRAF1/IRAK2/WNT5A/CD40/TNF/RIPK2/PSMA6/IL18R1/SPHK1/CFLAR/RELA/TICAM1/UBE2N/FLOT1/TRAF2	15	plum	GO
GO:0090257	regulation of muscle system process	15/721	121/10581	0.0173042	0.0875191	0.0654241	PTGS2/EDN1/ZC3H12A/PDE4B/ADA/TNFRSF1B/SPHK1/BMP10/JARID2/DOCK4/FOXO3/MYBPC3/PTAFR/IL6ST/SRI	15	plum	GO
GO:0032872	regulation of stress-activated MAPK cascade	17/721	143/10581	0.0173237	0.0875191	0.0654241	SLAMF1/TRAF1/WNT5A/RASGRP1/TNF/ZC3H12A/GADD45B/MAP4K4/DUSP1/RIPK2/MAP3K5/SPHK1/FKTN/XIAP/GADD45A/ZNF622/TRAF2	17	plum	GO
GO:0001893	maternal placenta development	5/721	23/10581	0.0174322	0.0875191	0.0654241	PTGS2/GJB2/NDP/CYP27B1/TMED2	5	plum	GO
GO:0010574	regulation of vascular endothelial growth factor production	5/721	23/10581	0.0174322	0.0875191	0.0654241	IL6/PTGS2/HIF1A/ATF4/IL6ST	5	plum	GO
GO:0033119	negative regulation of RNA splicing	5/721	23/10581	0.0174322	0.0875191	0.0654241	SRSF12/HNRNPK/SAP18/HNRNPA2B1/RBM10	5	plum	GO
GO:0046622	positive regulation of organ growth	5/721	23/10581	0.0174322	0.0875191	0.0654241	EDN1/PIM1/BASP1/BMP10/HLX	5	plum	GO
GO:0046627	negative regulation of insulin receptor signaling pathway	5/721	23/10581	0.0174322	0.0875191	0.0654241	KANK1/SOCS3/SOCS1/PTPN2/NCOA5	5	plum	GO
GO:0051155	positive regulation of striated muscle cell differentiation	5/721	23/10581	0.0174322	0.0875191	0.0654241	EDN1/MMP14/BCL2/BMP10/MORF4L2	5	plum	GO
GO:0060674	placenta blood vessel development	5/721	23/10581	0.0174322	0.0875191	0.0654241	ITGB8/SOCS3/HES1/HEY1/TMED2	5	plum	GO
GO:0060986	endocrine hormone secretion	5/721	23/10581	0.0174322	0.0875191	0.0654241	INHBA/C1QTNF1/HCAR2/NKX3-1/BMP6	5	plum	GO
GO:1901889	negative regulation of cell junction assembly	5/721	23/10581	0.0174322	0.0875191	0.0654241	WNT5A/TNF/MMP14/SRC/PTEN	5	plum	GO
GO:0010977	negative regulation of neuron projection development	11/721	79/10581	0.0176538	0.0882502	0.0659706	KANK1/WNT5A/HES1/DENND5A/VIM/SEMA3C/NEU4/PSEN1/PTEN/ARF6/GDI1	11	plum	GO
GO:0002690	positive regulation of leukocyte chemotaxis	10/721	69/10581	0.0178288	0.0888381	0.0664101	IL6/CCL4/SLAMF1/FPR2/IL23A/EDN1/WNT5A/CCL1/CCL7/CXCL13	10	plum	GO
GO:0050768	negative regulation of neurogenesis	10/721	69/10581	0.0178288	0.0888381	0.0664101	IL6/WNT5A/HES1/TNF/RAPGEF2/SEMA3C/PSEN1/PTEN/REST/GDI1	10	plum	GO
GO:0000082	G1/S transition of mitotic cell cycle	19/721	166/10581	0.0179077	0.0891353	0.0666323	INHBA/PIM2/DCUN1D3/BACH1/BCL2/ID2/EZH2/BID/E2F3/CCND1/UBE2E2/CDK14/PTEN/SDE2/RBBP8/MDM2/CDK16/TFDP1/PPP2CA	19	plum	GO
GO:0014706	striated muscle tissue development	14/721	111/10581	0.0183332	0.0911557	0.0681426	MSC/EDN1/WNT5A/HEY1/PIM1/ID2/DLL1/KDM6B/BMP10/MYH11/SEMA3C/JARID2/PTEN/MYBPC3	14	plum	GO
GO:0071363	cellular response to growth factor stimulus	37/721	382/10581	0.0187655	0.0931001	0.0695961	IL12B/TNFAIP6/ITGB8/IL10/EHD1/EDN1/WNT5A/HES1/CRIM1/RAPGEF2/SRC/CD44/HIF1A/DDIT4/TNFRSF1B/SOS1/NRP2/DLL1/BCL9L/SPHK1/MAP2K3/BMP10/CFLAR/RELA/NPTN/NR3C1/LRRC32/BMP6/FOXO3/XIAP/ACVR2A/HGS/CXCL13/HIVEP1/DDX5/MAGI2/ARF6	37	plum	GO
GO:0002573	myeloid leukocyte differentiation	19/721	167/10581	0.0189683	0.0938112	0.0701277	IL12B/INHBA/TNFAIP6/ITGB8/CSF3/IL23A/BATF/TNF/GPR137B/SRC/LYN/FOXP1/ID2/PTPN2/CEBPB/LILRB1/PSEN1/RELB/SRP54	19	plum	GO
GO:0045637	regulation of myeloid cell differentiation	19/721	167/10581	0.0189683	0.0938112	0.0701277	IL12B/INHBA/TNFAIP6/CSF3/IL23A/TNF/NFKBIA/GPR137B/JAG1/HIF1A/LYN/FOXP1/ID2/DLL1/PTPN2/CEBPB/LILRB1/FOXO3/ACVR2A	19	plum	GO
GO:0021953	central nervous system neuron differentiation	11/721	80/10581	0.0192548	0.0940482	0.0703048	INHBA/SCN1B/HES1/B4GALT5/RAPGEF2/NRP2/PSEN1/NIN/PTEN/UBB/NDEL1	11	plum	GO
GO:0051147	regulation of muscle cell differentiation	11/721	80/10581	0.0192548	0.0940482	0.0703048	EDN1/SOD2/MMP14/XBP1/BCL2/ID2/DLL1/EZH2/BMP10/MDM2/MORF4L2	11	plum	GO
GO:0001914	regulation of T cell mediated cytotoxicity	6/721	32/10581	0.0193476	0.0940482	0.0703048	IL12B/IL7R/IL23A/P2RX7/LILRB1/PVR	6	plum	GO
GO:0001947	heart looping	6/721	32/10581	0.0193476	0.0940482	0.0703048	DNAAF1/WNT5A/HIF1A/DLL1/PSEN1/TMED2	6	plum	GO
GO:0002431	Fc receptor mediated stimulatory signaling pathway	6/721	32/10581	0.0193476	0.0940482	0.0703048	SRC/MYO1G/LYN/VAV1/PTPRJ/HCK	6	plum	GO
GO:0006110	regulation of glycolytic process	6/721	32/10581	0.0193476	0.0940482	0.0703048	SLC2A6/P2RX7/HIF1A/DDIT4/PSEN1/PRKAG2	6	plum	GO
GO:0010718	positive regulation of epithelial to mesenchymal transition	6/721	32/10581	0.0193476	0.0940482	0.0703048	IL6/SNAI1/JAG1/TCF7L2/EZH2/BCL9L	6	plum	GO
GO:0030239	myofibril assembly	6/721	32/10581	0.0193476	0.0940482	0.0703048	EDN1/BMP10/CFLAR/MYH11/WDR1/ACTG1	6	plum	GO
GO:0042269	regulation of natural killer cell mediated cytotoxicity	6/721	32/10581	0.0193476	0.0940482	0.0703048	IL12B/SERPINB9/RASGRP1/VAV1/LILRB1/PVR	6	plum	GO
GO:0045599	negative regulation of fat cell differentiation	6/721	32/10581	0.0193476	0.0940482	0.0703048	IL6/WNT5A/TNF/SOD2/INSIG1/JAG1	6	plum	GO
GO:0045840	positive regulation of mitotic nuclear division	6/721	32/10581	0.0193476	0.0940482	0.0703048	EDN1/TNF/TGFA/SPHK1/ESPL1/NUP62	6	plum	GO
GO:0055002	striated muscle cell development	6/721	32/10581	0.0193476	0.0940482	0.0703048	EDN1/BMP10/CFLAR/MYH11/WDR1/ACTG1	6	plum	GO
GO:0030900	forebrain development	22/721	202/10581	0.0194565	0.0940482	0.0703048	INHBA/WNT5A/MFSD2A/HES1/RAPGEF2/SLC1A2/SRC/HIF1A/MAS1/NRP2/ID2/EZH2/KDM1A/KDM2B/PSEN1/NIN/PTEN/UBB/TRA2B/EIF2B5/NDEL1/SECISBP2	22	plum	GO
GO:0032890	regulation of organic acid transport	7/721	41/10581	0.0195225	0.0940482	0.0703048	ACSL1/EDN1/ADORA2A/TNF/P2RX7/KMO/PSEN1	7	plum	GO
GO:0048247	lymphocyte chemotaxis	7/721	41/10581	0.0195225	0.0940482	0.0703048	CCL4/CYP7B1/WNT5A/CCL1/CCL22/CCL7/CXCL13	7	plum	GO
GO:0048278	vesicle docking	7/721	41/10581	0.0195225	0.0940482	0.0703048	STX11/RAB12/PLEK/STX12/RAB10/USO1/RAB13	7	plum	GO
GO:2000177	regulation of neural precursor cell proliferation	7/721	41/10581	0.0195225	0.0940482	0.0703048	WNT5A/HIF1A/LYN/ID2/KDM1A/KDM2B/FOXO3	7	plum	GO
GO:0051961	negative regulation of nervous system development	10/721	70/10581	0.0195765	0.0941528	0.070383	IL6/WNT5A/HES1/TNF/RAPGEF2/SEMA3C/PSEN1/PTEN/REST/GDI1	10	plum	GO
GO:0032868	response to insulin	20/721	179/10581	0.0195848	0.0941528	0.070383	IL10/KANK1/SOCS3/ADM/SOCS1/INSIG1/SRC/XBP1/LYN/PTPN2/RAB12/CFLAR/SELENOS/EPM2AIP1/ECHDC3/NCOA5/RAB10/USO1/RAB13/NDEL1	20	plum	GO
GO:0010719	negative regulation of epithelial to mesenchymal transition	4/721	16/10581	0.0201241	0.0946871	0.0707824	HPN/PTEN/PPP2CA/MAD2L2	4	plum	GO
GO:0015813	L-glutamate transmembrane transport	4/721	16/10581	0.0201241	0.0946871	0.0707824	TNF/SLC1A2/SLC1A3/PSEN1	4	plum	GO
GO:0034114	regulation of heterotypic cell-cell adhesion	4/721	16/10581	0.0201241	0.0946871	0.0707824	IL10/TNF/CD44/FLOT1	4	plum	GO
GO:0035336	long-chain fatty-acyl-CoA metabolic process	4/721	16/10581	0.0201241	0.0946871	0.0707824	ACSL1/ELOVL7/ACSL4/ELOVL5	4	plum	GO
GO:0043011	myeloid dendritic cell differentiation	4/721	16/10581	0.0201241	0.0946871	0.0707824	ITGB8/BATF/PSEN1/RELB	4	plum	GO
GO:0046697	decidualization	4/721	16/10581	0.0201241	0.0946871	0.0707824	PTGS2/GJB2/NDP/CYP27B1	4	plum	GO
GO:0046949	fatty-acyl-CoA biosynthetic process	4/721	16/10581	0.0201241	0.0946871	0.0707824	ACSL1/ELOVL7/ACSL4/ELOVL5	4	plum	GO
GO:0051043	regulation of membrane protein ectodomain proteolysis	4/721	16/10581	0.0201241	0.0946871	0.0707824	IL10/TNF/TNFRSF1B/TIMP1	4	plum	GO
GO:0051767	nitric-oxide synthase biosynthetic process	4/721	16/10581	0.0201241	0.0946871	0.0707824	EDN1/NAMPT/MAP2K3/SELENOS	4	plum	GO
GO:0051769	regulation of nitric-oxide synthase biosynthetic process	4/721	16/10581	0.0201241	0.0946871	0.0707824	EDN1/NAMPT/MAP2K3/SELENOS	4	plum	GO
GO:0060421	positive regulation of heart growth	4/721	16/10581	0.0201241	0.0946871	0.0707824	EDN1/PIM1/BASP1/BMP10	4	plum	GO
GO:0061036	positive regulation of cartilage development	4/721	16/10581	0.0201241	0.0946871	0.0707824	WNT5A/BMP10/BMP1/BMP6	4	plum	GO
GO:1903209	positive regulation of oxidative stress-induced cell death	4/721	16/10581	0.0201241	0.0946871	0.0707824	TNF/SFPQ/FOXO3/REST	4	plum	GO
GO:0060284	regulation of cell development	30/721	298/10581	0.0201626	0.0947726	0.0708463	IL6/KANK1/WNT5A/HES1/TNF/HEY1/RAPGEF2/HIF1A/LYN/TNFRSF1B/BCL2/ID2/DLL1/EZH2/LTA/LILRB1/SEMA3C/KDM1A/NPTN/BHLHE40/RAB21/MELTF/PSEN1/NIN/PTEN/LIG4/REST/NDEL1/IL6ST/GDI1	30	plum	GO
GO:0001667	ameboidal-type cell migration	27/721	262/10581	0.0203149	0.0953917	0.0713092	PTGS2/KANK1/EDN1/WNT5A/CD40/TNF/ZC3H12A/RIN2/MAP4K4/SDC4/SRC/HIF1A/FOXP1/NRP2/MAP2K3/BMP10/SEMA3C/AKT3/TIMP1/NFE2L2/PTEN/CXCL13/GNA12/PIP5K1A/GADD45A/RAB13/ARF6	27	plum	GO
GO:0022602	ovulation cycle process	5/721	24/10581	0.0208179	0.0973599	0.0727805	PTX3/INHBA/TNFAIP6/SRC/FOXO3	5	plum	GO
GO:0030850	prostate gland development	5/721	24/10581	0.0208179	0.0973599	0.0727805	CYP7B1/TNC/WNT5A/NKX3-1/PTEN	5	plum	GO
GO:0150077	regulation of neuroinflammatory response	5/721	24/10581	0.0208179	0.0973599	0.0727805	IL6/PTGS2/TNF/TNFRSF1B/SPHK1	5	plum	GO
GO:0048477	oogenesis	8/721	51/10581	0.0209949	0.0980888	0.0733254	PTX3/TNFAIP6/EDN1/SRC/PANX1/BCL2/MLH1/FOXO3	8	plum	GO
GO:0002833	positive regulation of response to biotic stimulus	16/721	135/10581	0.0210963	0.0983648	0.0735317	ACOD1/IL12B/FFAR2/FPR2/CD274/WNT5A/RASGRP1/SRC/LYN/POLR3D/VAV1/PVR/TBK1/BMP6/SFPQ/HCK	16	plum	GO
GO:0043270	positive regulation of ion transport	16/721	135/10581	0.0210963	0.0983648	0.0735317	CCL4/SCN1B/EDN1/ADORA2A/P2RX7/KMO/CEBPB/COX17/KCNE5/ATF4/ATP1B3/PSEN1/IFNGR2/PTAFR/KIF5B/SRI	16	plum	GO
GO:0045862	positive regulation of proteolysis	29/721	287/10581	0.0211271	0.0984095	0.0735651	HPN/PMAIP1/TNF/TNIP1/ZC3H12A/RNF144B/RIPK2/MMP14/SRC/MAP3K5/LYN/TNFRSF1B/CASP1/CFLAR/BID/PERP/ASTL/NKX3-1/PLGRKT/MELTF/PSEN1/TANK/NFE2L2/PRELID1/PTEN/ADRM1/REST/MDM2/VCP	29	plum	GO
GO:0050678	regulation of epithelial cell proliferation	21/721	192/10581	0.021162	0.0984731	0.0736127	IL12B/IL10/CYP7B1/WNT5A/HES1/HPN/TNF/TNFAIP3/XBP1/HIF1A/TGFA/TCF7L2/NRP2/CFLAR/NKX3-1/BMP6/CCND1/KLF9/AKT3/NRAS/PTEN	21	plum	GO
GO:0048592	eye morphogenesis	10/721	71/10581	0.0214464	0.0995971	0.0744529	WNT5A/MFSD2A/FJX1/JAG1/HIF1A/ZHX2/BCL2/DLL1/KDM2B/ATF4	10	plum	GO
GO:0019233	sensory perception of pain	7/721	42/10581	0.0220955	0.102287	0.0764635	IL12B/PTGS2/IL10/EDN1/TNF/P2RX7/PTAFR	7	plum	GO
GO:0045600	positive regulation of fat cell differentiation	7/721	42/10581	0.0220955	0.102287	0.0764635	PTGS2/NOCT/ZC3H12A/PIM1/XBP1/ID2/CEBPB	7	plum	GO
GO:0043009	chordate embryonic development	38/721	399/10581	0.0221137	0.102287	0.0764635	IL10/EDN1/WNT5A/SOCS3/HES1/ADM/HEY1/ECE1/NBN/ADA/SNAI1/SDC4/MMP14/RCN1/HIF1A/DNAJB6/DLL1/CEBPB/ABI1/SEMA3C/CAPN2/SMG9/NKX3-1/ELL/BCL2L1/KDM2B/POFUT1/NSUN2/PSEN1/ACVR2A/LIG4/RBBP8/GNA12/ARMC5/NSRP1/NDEL1/DVL3/TMED2	38	plum	GO
GO:0060420	regulation of heart growth	6/721	33/10581	0.0223266	0.102668	0.0767487	EDN1/PIM1/BASP1/BMP10/JARID2/PTEN	6	plum	GO
GO:0061371	determination of heart left/right asymmetry	6/721	33/10581	0.0223266	0.102668	0.0767487	DNAAF1/WNT5A/HIF1A/DLL1/PSEN1/TMED2	6	plum	GO
GO:1903053	regulation of extracellular matrix organization	6/721	33/10581	0.0223266	0.102668	0.0767487	IL6/FSCN1/TNFRSF1B/CFLAR/PHLDB1/MELTF	6	plum	GO
GO:0048738	cardiac muscle tissue development	13/721	103/10581	0.0223951	0.102668	0.0767487	MSC/EDN1/WNT5A/HEY1/PIM1/ID2/DLL1/KDM6B/BMP10/MYH11/JARID2/PTEN/MYBPC3	13	plum	GO
GO:0009267	cellular response to starvation	15/721	125/10581	0.022633	0.103656	0.0774873	MAP1LC3A/STK26/MFSD2A/PMAIP1/ZC3H12A/MAP3K5/XBP1/BCL2/UPP1/EIF2S1/ATF4/FOXO3/NFE2L2/PRKAG2/HSPA8	15	plum	GO
GO:0001952	regulation of cell-matrix adhesion	11/721	82/10581	0.0227755	0.104206	0.0778984	RIN2/MAP4K4/SDC4/MMP14/JAG1/SRC/BCL2/BCL6/PTPRJ/PTEN/ACTG1	11	plum	GO
GO:0032731	positive regulation of interleukin-1 beta production	8/721	52/10581	0.0233835	0.106464	0.0795861	IL6/WNT5A/TNF/P2RX7/RIPK2/PANX1/CASP1/TMEM106A	8	plum	GO
GO:0043279	response to alkaloid	8/721	52/10581	0.0233835	0.106464	0.0795861	MAP1LC3A/ADORA2A/HES1/SLC1A2/SLC1A3/BCL2L1/DHX15/PEA15	8	plum	GO
GO:0032755	positive regulation of interleukin-6 production	10/721	72/10581	0.0234428	0.106525	0.0796318	IL6/WNT5A/TNF/P2RX7/RIPK2/XBP1/TMEM106A/TICAM1/SELENOK/PTAFR	10	plum	GO
GO:1903312	negative regulation of mRNA metabolic process	10/721	72/10581	0.0234428	0.106525	0.0796318	NOCT/TRAF3IP2/SRSF12/HNRNPC/HNRNPK/SAP18/HNRNPA2B1/SECISBP2/RBM10/TRAF2	10	plum	GO
GO:0051962	positive regulation of nervous system development	17/721	148/10581	0.023499	0.106676	0.0797446	IL6/HES1/TNF/AMIGO2/HIF1A/LYN/TNFRSF1B/ID2/LTA/KDM1A/NPTN/RAB21/NIN/LIG4/NDEL1/IL6ST/GDI1	17	plum	GO
GO:0051223	regulation of protein transport	34/721	351/10581	0.0235527	0.106815	0.0798486	IL6/IL12B/PTGS2/HCAR2/ADORA2A/TNF/PKIG/ZC3H12A/INSIG1/P2RX7/PIM3/SRC/HIF1A/TXN/TCF7L2/ACSL4/ATP2C1/RHBDF2/BMP6/SELENOK/UFM1/PSEN1/TM9SF4/LCP1/SEC24A/REST/CDK16/RBM22/NDEL1/HSPA8/SRI/GOLPH3/ARF6/GDI1	34	plum	GO
GO:0010921	regulation of phosphatase activity	9/721	62/10581	0.0237199	0.107259	0.0801808	TNF/ITGA1/PPP1R15A/PPP1R15B/PLEK/PPP1R17/GNA12/MAGI2/PPP1R12A	9	plum	GO
GO:0048041	focal adhesion assembly	9/721	62/10581	0.0237199	0.107259	0.0801808	MAP4K4/SDC4/MMP14/SRC/BCL2/PTPRJ/PTEN/PIP5K1A/ACTG1	9	plum	GO
GO:1902807	negative regulation of cell cycle G1/S phase transition	9/721	62/10581	0.0237199	0.107259	0.0801808	INHBA/DCUN1D3/BCL2/EZH2/NKX3-1/CCND1/PTEN/SDE2/MDM2	9	plum	GO
GO:0050769	positive regulation of neurogenesis	16/721	137/10581	0.0238868	0.107909	0.0806664	IL6/HES1/TNF/HIF1A/LYN/TNFRSF1B/ID2/LTA/KDM1A/NPTN/RAB21/NIN/LIG4/NDEL1/IL6ST/GDI1	16	plum	GO
GO:1902806	regulation of cell cycle G1/S phase transition	15/721	126/10581	0.0241398	0.108946	0.0814413	INHBA/MN1/DCUN1D3/BCL2/ID2/EZH2/BID/NKX3-1/CCND1/UBE2E2/PTEN/SDE2/MDM2/TFDP1/PPP2CA	15	plum	GO
GO:0031018	endocrine pancreas development	5/721	25/10581	0.0246052	0.109849	0.0821169	IL6/WNT5A/HES1/DLL1/BMP6	5	plum	GO
GO:0070498	interleukin-1-mediated signaling pathway	5/721	25/10581	0.0246052	0.109849	0.0821169	IL6/IRAK2/RELA/TNIP2/OTUD4	5	plum	GO
GO:0089718	amino acid import across plasma membrane	5/721	25/10581	0.0246052	0.109849	0.0821169	TNF/SLC7A5/SLC1A2/SLC1A3/PSEN1	5	plum	GO
GO:1900077	negative regulation of cellular response to insulin stimulus	5/721	25/10581	0.0246052	0.109849	0.0821169	KANK1/SOCS3/SOCS1/PTPN2/NCOA5	5	plum	GO
GO:1901031	regulation of response to reactive oxygen species	5/721	25/10581	0.0246052	0.109849	0.0821169	IL10/STK26/TXN/FOXO3/NFE2L2	5	plum	GO
GO:1901185	negative regulation of ERBB signaling pathway	5/721	25/10581	0.0246052	0.109849	0.0821169	ITGA1/PTPN2/PTPRJ/PSEN1/NUP62	5	plum	GO
GO:0050714	positive regulation of protein secretion	11/721	83/10581	0.0247024	0.109849	0.0821169	HCAR2/ADORA2A/P2RX7/HIF1A/TCF7L2/ACSL4/BMP6/SEC24A/SRI/GOLPH3/ARF6	11	plum	GO
GO:0010883	regulation of lipid storage	7/721	43/10581	0.024894	0.109849	0.0821169	IL6/EHD1/TNF/NFKB1/ZC3H12A/NFKBIA/PTPN2	7	plum	GO
GO:0014031	mesenchymal cell development	7/721	43/10581	0.024894	0.109849	0.0821169	EDN1/HES1/JAG1/HIF1A/NRP2/BCL2/SEMA3C	7	plum	GO
GO:0031334	positive regulation of protein-containing complex assembly	17/721	149/10581	0.0249123	0.109849	0.0821169	CSF3/TNF/CRACD/FSCN1/SRC/RAP1B/PLEK/BID/NCK2/HCK/LCP1/NIN/CXCL13/VCP/MAPRE1/FCHSD2/ARF6	17	plum	GO
GO:0034695	response to prostaglandin E	4/721	17/10581	0.0249314	0.109849	0.0821169	PTGER4/GNG2/PTGER2/GNB1	4	plum	GO
GO:0043373	CD4-positive, alpha-beta T cell lineage commitment	4/721	17/10581	0.0249314	0.109849	0.0821169	IL6/IL12B/IL23A/BATF	4	plum	GO
GO:0045932	negative regulation of muscle contraction	4/721	17/10581	0.0249314	0.109849	0.0821169	PTGS2/ZC3H12A/DOCK4/SRI	4	plum	GO
GO:0045954	positive regulation of natural killer cell mediated cytotoxicity	4/721	17/10581	0.0249314	0.109849	0.0821169	IL12B/RASGRP1/VAV1/PVR	4	plum	GO
GO:0051954	positive regulation of amine transport	4/721	17/10581	0.0249314	0.109849	0.0821169	ADORA2A/P2RX7/KMO/PSEN1	4	plum	GO
GO:0060143	positive regulation of syncytium formation by plasma membrane fusion	4/721	17/10581	0.0249314	0.109849	0.0821169	EHD1/CAPN2/FLOT1/CD53	4	plum	GO
GO:1900017	positive regulation of cytokine production involved in inflammatory response	4/721	17/10581	0.0249314	0.109849	0.0821169	IL6/TNF/HIF1A/TICAM1	4	plum	GO
GO:1902993	positive regulation of amyloid precursor protein catabolic process	4/721	17/10581	0.0249314	0.109849	0.0821169	TNF/LYN/RELA/GSAP	4	plum	GO
GO:2000737	negative regulation of stem cell differentiation	4/721	17/10581	0.0249314	0.109849	0.0821169	HES1/JAG1/NFE2L2/REST	4	plum	GO
GO:0002715	regulation of natural killer cell mediated immunity	6/721	34/10581	0.0255996	0.111839	0.083604	IL12B/SERPINB9/RASGRP1/VAV1/LILRB1/PVR	6	plum	GO
GO:0015837	amine transport	6/721	34/10581	0.0255996	0.111839	0.083604	AQP9/ADORA2A/TNF/P2RX7/KMO/PSEN1	6	plum	GO
GO:0045685	regulation of glial cell differentiation	6/721	34/10581	0.0255996	0.111839	0.083604	IL6/HES1/TNFRSF1B/ID2/WDR1/IL6ST	6	plum	GO
GO:0051055	negative regulation of lipid biosynthetic process	6/721	34/10581	0.0255996	0.111839	0.083604	NFKB1/INSIG1/CYP27B1/SNAI1/SPHK1/REST	6	plum	GO
GO:1904645	response to amyloid-beta	6/721	34/10581	0.0255996	0.111839	0.083604	FPR2/TNF/ICAM1/CASP4/PSEN1/FOXO3	6	plum	GO
GO:0007015	actin filament organization	30/721	304/10581	0.0256992	0.112168	0.0838504	CSF3/MYO1B/KANK1/SYNPO2/RND1/RHOF/CRACD/SDC4/PTGER4/FSCN1/MARCKS/SRC/MYO1G/PSTPIP2/BCL2/PLEK/ABI1/NCK2/WDR1/MPRIP/HCK/LCP1/ACTR3/ARF1/GMFB/ACTG1/FCHSD2/RHOG/MAD2L2/ARF6	30	plum	GO
GO:0031669	cellular response to nutrient levels	18/721	161/10581	0.0257371	0.112228	0.0838953	MAP1LC3A/STK26/MFSD2A/PMAIP1/ZC3H12A/PIM1/MN1/CYP27B1/MAP3K5/XBP1/BCL2/UPP1/EIF2S1/ATF4/FOXO3/NFE2L2/PRKAG2/HSPA8	18	plum	GO
GO:0048562	embryonic organ morphogenesis	14/721	116/10581	0.0258845	0.112536	0.084125	DNAAF1/EDN1/WNT5A/HES1/HPN/INSIG1/MMP14/HIF1A/ID2/DLL1/HLX/KDM2B/PSEN1/TMED2	14	plum	GO
GO:0032648	regulation of interferon-beta production	8/721	53/10581	0.0259568	0.112536	0.084125	RIPK2/REL/POLR3D/LILRB1/TICAM1/TBK1/RELB/FLOT1	8	plum	GO
GO:0006700	C21-steroid hormone biosynthetic process	3/721	10/10581	0.0263407	0.112536	0.084125	ADM/BMP6/REST	3	plum	GO
GO:0020027	hemoglobin metabolic process	3/721	10/10581	0.0263407	0.112536	0.084125	INHBA/HIF1A/SLC25A37	3	plum	GO
GO:0031645	negative regulation of nervous system process	3/721	10/10581	0.0263407	0.112536	0.084125	IL10/TNF/PTEN	3	plum	GO
GO:0032494	response to peptidoglycan	3/721	10/10581	0.0263407	0.112536	0.084125	IL6/RIPK2/RELA	3	plum	GO
GO:0043379	memory T cell differentiation	3/721	10/10581	0.0263407	0.112536	0.084125	IL12B/IL23A/BCL6	3	plum	GO
GO:0045625	regulation of T-helper 1 cell differentiation	3/721	10/10581	0.0263407	0.112536	0.084125	CD80/RIPK2/HLX	3	plum	GO
GO:0048643	positive regulation of skeletal muscle tissue development	3/721	10/10581	0.0263407	0.112536	0.084125	BCL2/DLL1/FLOT1	3	plum	GO
GO:0099623	regulation of cardiac muscle cell membrane repolarization	3/721	10/10581	0.0263407	0.112536	0.084125	SCN1B/KCNE5/WDR1	3	plum	GO
GO:2000392	regulation of lamellipodium morphogenesis	3/721	10/10581	0.0263407	0.112536	0.084125	KANK1/SRC/CD44	3	plum	GO
GO:0003205	cardiac chamber development	11/721	84/10581	0.0267452	0.114054	0.0852599	WNT5A/HES1/HEY1/JAG1/HIF1A/SOS1/NRP2/BMP10/SEMA3C/MYBPC3/MDM2	11	plum	GO
GO:0007088	regulation of mitotic nuclear division	11/721	84/10581	0.0267452	0.114054	0.0852599	EDN1/TNF/DUSP1/TGFA/SPHK1/PCID2/RAD21/ESPL1/NUP62/NDC80/MAD2L2	11	plum	GO
GO:0007346	regulation of mitotic cell cycle	34/721	355/10581	0.027258	0.116028	0.0867353	INHBA/IL10/EDN1/HES1/TNF/NBN/PIM2/DUSP1/PIM3/DCUN1D3/TGFA/BCL2/ID2/EZH2/BCL6/BTG3/SPHK1/HECW2/BID/PCID2/NKX3-1/CCND1/UBE2E2/RAD21/ESPL1/NUP62/PTEN/SDE2/MDM2/TFDP1/PPP1R10/NDC80/PPP2CA/MAD2L2	34	plum	GO
GO:1902905	positive regulation of supramolecular fiber organization	15/721	128/10581	0.027377	0.116427	0.0870342	CSF3/EDN1/SYNPO2/CRACD/SDC4/PLEK/BMP10/NCK2/WDR1/HCK/PSEN1/NIN/MAPRE1/FCHSD2/ARF6	15	plum	GO
GO:0060760	positive regulation of response to cytokine stimulus	8/721	54/10581	0.0287209	0.121622	0.0909177	EDN1/WNT5A/RIPK2/HIF1A/CASP4/CASP1/TBK1/TRAF2	8	plum	GO
GO:0150116	regulation of cell-substrate junction organization	8/721	54/10581	0.0287209	0.121622	0.0909177	MAP4K4/SDC4/MMP14/SRC/PTPRJ/PTEN/ACTG1/ARF6	8	plum	GO
GO:0002507	tolerance induction	5/721	26/10581	0.0288081	0.121622	0.0909177	ACOD1/IL2RA/CD274/TNFAIP3/LYN	5	plum	GO
GO:0002701	negative regulation of production of molecular mediator of immune response	5/721	26/10581	0.0288081	0.121622	0.0909177	IL10/SLAMF1/TNF/BCL6/LILRB1	5	plum	GO
GO:0045746	negative regulation of Notch signaling pathway	5/721	26/10581	0.0288081	0.121622	0.0909177	HEY1/NFKBIA/MMP14/DLL1/BCL6	5	plum	GO
GO:0051966	regulation of synaptic transmission, glutamatergic	5/721	26/10581	0.0288081	0.121622	0.0909177	PTGS2/ADORA2A/TNF/KMO/PSEN1	5	plum	GO
GO:0045191	regulation of isotype switching	6/721	35/10581	0.0291768	0.122844	0.091831	IL10/CD40/BCL6/MLH1/RIF1/MAD2L2	6	plum	GO
GO:0051783	regulation of nuclear division	12/721	96/10581	0.0294584	0.123761	0.0925165	EDN1/WNT5A/TNF/DUSP1/TGFA/SPHK1/PCID2/RAD21/ESPL1/NUP62/NDC80/MAD2L2	12	plum	GO
GO:0008361	regulation of cell size	14/721	118/10581	0.0294746	0.123761	0.0925165	IL7R/EDN1/WNT5A/P2RX7/PRR16/VAV1/PLEK/SEMA3C/KDM1A/RAB21/AKT3/PTEN/NDEL1/GDI1	14	plum	GO
GO:0019216	regulation of lipid metabolic process	22/721	211/10581	0.0301929	0.126548	0.0946001	PTGS2/HCAR2/FPR2/MFSD2A/ADM/TNF/NFKB1/INSIG1/CYP27B1/SNAI1/RUBCNL/SRC/LYN/ID2/SPHK1/CAPN2/ELOVL5/BMP6/PRKAG2/REST/ARMC5/SAMD8	22	plum	GO
GO:0032695	negative regulation of interleukin-12 production	4/721	18/10581	0.0303726	0.126616	0.0946508	IL10/SLAMF1/NFKB1/LILRB1	4	plum	GO
GO:1903204	negative regulation of oxidative stress-induced neuron death	4/721	18/10581	0.0303726	0.126616	0.0946508	IL10/HIF1A/ATF4/REST	4	plum	GO
GO:0062207	regulation of pattern recognition receptor signaling pathway	11/721	86/10581	0.0311916	0.128599	0.0961327	ACOD1/PELI1/TNFAIP3/LYN/NINJ1/OTUD4/BIRC2/SLC15A3/XIAP/NPLOC4/FLOT1	11	plum	GO
GO:1901796	regulation of signal transduction by p53 class mediator	11/721	86/10581	0.0311916	0.128599	0.0961327	PMAIP1/SNAI1/CD44/BCL2/KDM1A/UBB/RPS20/HNRNPK/MDM2/YJU2/DDX5	11	plum	GO
GO:0001836	release of cytochrome c from mitochondria	7/721	45/10581	0.0311986	0.128599	0.0961327	PMAIP1/SOD2/PLAUR/BCL2/BID/BCL2L1/PRELID1	7	plum	GO
GO:0033619	membrane protein proteolysis	7/721	45/10581	0.0311986	0.128599	0.0961327	IL10/TNF/P2RX7/TNFRSF1B/MMP7/PSEN1/TIMP1	7	plum	GO
GO:0043030	regulation of macrophage activation	7/721	45/10581	0.0311986	0.128599	0.0961327	IL6/IL10/WNT5A/ZC3H12A/GPR137B/SPHK1/TNIP2	7	plum	GO
GO:1903317	regulation of protein maturation	7/721	45/10581	0.0311986	0.128599	0.0961327	HPN/MMP14/SRC/ASTL/PLGRKT/MELTF/XIAP	7	plum	GO
GO:0001655	urogenital system development	20/721	188/10581	0.0312259	0.128599	0.0961327	CYP7B1/TNC/GCNT4/WNT5A/HES1/TRAF3IP2/SDC4/JAG1/BASP1/BCL2/DLL1/BMP10/CFLAR/SERPINB7/NKX3-1/BMP6/SEC61A1/PTEN/NID1/MAGI2	20	plum	GO
GO:0001704	formation of primary germ layer	9/721	65/10581	0.0312358	0.128599	0.0961327	INHBA/WNT5A/DUSP2/LAMB3/DUSP1/SNAI1/MMP14/KDM6B/ARMC5	9	plum	GO
GO:0002253	activation of immune response	25/721	248/10581	0.0314666	0.129434	0.0967573	FFAR2/FPR2/ZC3H12A/PDE4B/ADA/RIPK2/RFTN1/SRC/MYO1G/LYN/FOXP1/NFKBIZ/BCL2/VAV1/PTPN2/RELA/PTPRJ/TBK1/SFPQ/FPR1/HCK/PSEN1/UBE2N/EIF2B5/RC3H1	25	plum	GO
GO:0006900	vesicle budding from membrane	8/721	55/10581	0.0316816	0.130088	0.097246	INSIG1/P2RX7/CHMP4B/SEC23B/SEC24A/TFG/TMED2/GOLPH3	8	plum	GO
GO:1901224	positive regulation of NIK/NF-kappaB signaling	8/721	55/10581	0.0316816	0.130088	0.097246	IL12B/IL23A/EDN1/TNF/IL18R1/SPHK1/RELA/RC3H1	8	plum	GO
GO:0034250	positive regulation of cellular amide metabolic process	16/721	142/10581	0.032072	0.131342	0.0981837	IL6/NIBAN1/TNF/PLD1/PRR16/PPP1R15A/VIM/RELA/NCK2/RBM3/NFE2L2/GSAP/PTAFR/EIF2B5/FASTKD2/USP16	16	plum	GO
GO:0043487	regulation of RNA stability	16/721	142/10581	0.032072	0.131342	0.0981837	NOCT/TRAF3IP2/ZC3H12A/TNFRSF1B/VIM/PCID2/HNRNPC/NSUN2/MLH1/HNRNPM/TBRG4/FASTKD2/RC3H1/RBM10/ZC3H18/TRAF2	16	plum	GO
GO:0051495	positive regulation of cytoskeleton organization	16/721	142/10581	0.032072	0.131342	0.0981837	CSF3/EDN1/SYNPO2/CRACD/P2RX7/SDC4/PLEK/BMP10/NCK2/WDR1/HCK/NUP62/NIN/MAPRE1/FCHSD2/ARF6	16	plum	GO
GO:0007169	transmembrane receptor protein tyrosine kinase signaling pathway	34/721	360/10581	0.032511	0.133023	0.0994402	IL12B/KANK1/WNT5A/SOCS3/SOCS1/CRIM1/RAPGEF2/PLAT/ITGA1/SRC/HIF1A/DDIT4/TGFA/LYN/SOS1/PTGIR/PLAUR/NRP2/VAV1/DLL1/PTPN2/ABI1/PTPRJ/NCK2/NKX3-1/RHBDF2/NPTN/HCK/PSEN1/JAK1/NUP62/HGS/NCOA5/NDEL1	34	plum	GO
GO:0030509	BMP signaling pathway	10/721	76/10581	0.0327776	0.133878	0.100079	TNFAIP6/WNT5A/HES1/CRIM1/BMP10/BMP6/XIAP/ACVR2A/HIVEP1/DDX5	10	plum	GO
GO:0150115	cell-substrate junction organization	10/721	76/10581	0.0327776	0.133878	0.100079	MAP4K4/SDC4/MMP14/SRC/BCL2/PTPRJ/PTEN/PIP5K1A/ACTG1/ARF6	10	plum	GO
GO:0002762	negative regulation of myeloid leukocyte differentiation	6/721	36/10581	0.0330672	0.134	0.100171	INHBA/TNFAIP6/GPR137B/LYN/PTPN2/LILRB1	6	plum	GO
GO:0050819	negative regulation of coagulation	5/721	27/10581	0.0334382	0.134681	0.100679	C1QTNF1/EDN1/PLAT/GP1BA/ANXA5	5	plum	GO
GO:0070169	positive regulation of biomineral tissue development	5/721	27/10581	0.0334382	0.134681	0.100679	P2RX7/CEBPB/BMP6/ATF4/ACVR2A	5	plum	GO
GO:1903203	regulation of oxidative stress-induced neuron death	5/721	27/10581	0.0334382	0.134681	0.100679	IL10/TNF/HIF1A/ATF4/REST	5	plum	GO
GO:0045089	positive regulation of innate immune response	13/721	109/10581	0.0338006	0.135257	0.10111	IL12B/FFAR2/FPR2/WNT5A/RASGRP1/SRC/LYN/POLR3D/VAV1/PVR/TBK1/SFPQ/HCK	13	plum	GO
GO:0071674	mononuclear cell migration	16/721	143/10581	0.03393	0.135257	0.10111	IL6/CCL4/SLAMF1/CYP7B1/FPR2/WNT5A/TNF/DUSP1/CCL1/ICAM1/MYO1G/LYN/CCL22/SELENOK/CCL7/CXCL13	16	plum	GO
GO:0045930	negative regulation of mitotic cell cycle	19/721	178/10581	0.0340923	0.135257	0.10111	INHBA/IL10/TNF/NBN/DUSP1/DCUN1D3/BCL2/EZH2/BCL6/BTG3/PCID2/CCND1/RAD21/PTEN/SDE2/MDM2/PPP1R10/NDC80/MAD2L2	19	plum	GO
GO:0002836	positive regulation of response to tumor cell	3/721	11/10581	0.0344215	0.135257	0.10111	IL12B/CD274/PVR	3	plum	GO
GO:0002839	positive regulation of immune response to tumor cell	3/721	11/10581	0.0344215	0.135257	0.10111	IL12B/CD274/PVR	3	plum	GO
GO:0006582	melanin metabolic process	3/721	11/10581	0.0344215	0.135257	0.10111	WNT5A/RAPGEF2/BCL2	3	plum	GO
GO:0010566	regulation of ketone biosynthetic process	3/721	11/10581	0.0344215	0.135257	0.10111	ADM/BMP6/REST	3	plum	GO
GO:0032354	response to follicle-stimulating hormone	3/721	11/10581	0.0344215	0.135257	0.10111	INHBA/EDN1/PLAT	3	plum	GO
GO:0045821	positive regulation of glycolytic process	3/721	11/10581	0.0344215	0.135257	0.10111	P2RX7/HIF1A/PSEN1	3	plum	GO
GO:0051546	keratinocyte migration	3/721	11/10581	0.0344215	0.135257	0.10111	MAP4K4/PTEN/ARF6	3	plum	GO
GO:0051968	positive regulation of synaptic transmission, glutamatergic	3/721	11/10581	0.0344215	0.135257	0.10111	PTGS2/ADORA2A/KMO	3	plum	GO
GO:0061298	retina vasculature development in camera-type eye	3/721	11/10581	0.0344215	0.135257	0.10111	NDP/HIF1A/CLIC4	3	plum	GO
GO:0150011	regulation of neuron projection arborization	3/721	11/10581	0.0344215	0.135257	0.10111	WNT5A/MFSD2A/DVL3	3	plum	GO
GO:1901881	positive regulation of protein depolymerization	3/721	11/10581	0.0344215	0.135257	0.10111	CRACD/PLEK/WDR1	3	plum	GO
GO:1903265	positive regulation of tumor necrosis factor-mediated signaling pathway	3/721	11/10581	0.0344215	0.135257	0.10111	CASP4/CASP1/TRAF2	3	plum	GO
GO:1903672	positive regulation of sprouting angiogenesis	3/721	11/10581	0.0344215	0.135257	0.10111	IL10/DLL1/JAK1	3	plum	GO
GO:0051346	negative regulation of hydrolase activity	21/721	202/10581	0.0345698	0.135492	0.101286	PTX3/PTGS2/SERPINB9/ADORA2A/TNF/CRIM1/TNFAIP8/SIAH2/SRC/CD44/DNAJB6/PPP1R15A/PLAUR/SERPINB7/PCID2/BIRC2/FICD/TIMP1/XIAP/TMED2/RARRES1	21	plum	GO
GO:0001885	endothelial cell development	7/721	46/10581	0.034719	0.135492	0.101286	TNF/RAPGEF2/ICAM1/RAP1B/CLIC4/RAP2C/TJP2	7	plum	GO
GO:0032653	regulation of interleukin-10 production	7/721	46/10581	0.034719	0.135492	0.101286	IL6/IL12B/IL23A/CD274/CD83/DLL1/LILRB1	7	plum	GO
GO:0031400	negative regulation of protein modification process	36/721	388/10581	0.0357118	0.139249	0.104094	SOCS3/ADORA2A/NIBAN1/TNF/PKIG/TNFAIP3/SOCS1/ZC3H12A/GADD45B/DUSP1/DCUN1D3/DDIT4/LYN/PPP1R15A/MAS1/PTPN2/PPP1R15B/N4BP1/RELA/PTPRJ/NCK2/JARID2/PRKAR1B/KDM1A/PPP4R2/SPAG9/PSEN1/IBTK/NUP62/PTEN/RPS20/PRKAG2/GADD45A/PPP2CA/TMED2/MAD2L2	36	plum	GO
GO:0090596	sensory organ morphogenesis	13/721	110/10581	0.0360457	0.140433	0.104979	EDN1/WNT5A/MFSD2A/HPN/INSIG1/FJX1/JAG1/HIF1A/ZHX2/BCL2/DLL1/KDM2B/ATF4	13	plum	GO
GO:0051048	negative regulation of secretion	11/721	88/10581	0.0361407	0.140685	0.105168	IL12B/INHBA/EDN1/TNF/ADA/PIM3/RAP1B/TNFRSF1B/LILRB1/RHBDF2/REST	11	plum	GO
GO:0050804	modulation of chemical synaptic transmission	21/721	203/10581	0.036196	0.140744	0.105212	PTGS2/EDN1/ADORA2A/TNF/RAPGEF2/PLAT/KMO/HRH1/SRC/RAP1B/SRGN/SLC1A3/PRKAR1B/NPTN/ATF4/PSEN1/PTEN/ARF1/RAB5A/KIF5B/FLOT1	21	plum	GO
GO:0002717	positive regulation of natural killer cell mediated immunity	4/721	19/10581	0.0364589	0.140744	0.105212	IL12B/RASGRP1/VAV1/PVR	4	plum	GO
GO:0003176	aortic valve development	4/721	19/10581	0.0364589	0.140744	0.105212	HEY1/SNAI1/JAG1/TNFRSF1B	4	plum	GO
GO:0003197	endocardial cushion development	4/721	19/10581	0.0364589	0.140744	0.105212	HEY1/SNAI1/JAG1/MDM2	4	plum	GO
GO:0051220	cytoplasmic sequestering of protein	4/721	19/10581	0.0364589	0.140744	0.105212	IL10/NFKBIA/NFKBIB/SRI	4	plum	GO
GO:1901623	regulation of lymphocyte chemotaxis	4/721	19/10581	0.0364589	0.140744	0.105212	CCL4/WNT5A/CCL7/CXCL13	4	plum	GO
GO:0032368	regulation of lipid transport	9/721	67/10581	0.0370808	0.143026	0.106918	C1QTNF1/ACSL1/EDN1/NFKB1/P2RX7/NKX3-1/BMP6/PRELID1/SEC24A	9	plum	GO
GO:0002269	leukocyte activation involved in inflammatory response	6/721	37/10581	0.0372788	0.143432	0.107222	IL6/FPR2/TNF/TRAF3IP2/SPHK1/IFNGR2	6	plum	GO
GO:0031294	lymphocyte costimulation	6/721	37/10581	0.0372788	0.143432	0.107222	CD80/CD274/MAP3K8/SRC/LYN/VAV1	6	plum	GO
GO:0006887	exocytosis	23/721	228/10581	0.0376773	0.144845	0.108278	ADORA2A/TNFAIP2/RASGRP1/P2RX7/SDC4/MYO1G/RAP1B/LYN/STX11/RAB12/PLEK/ARL8B/RAB21/HCK/PSEN1/SDF4/HGS/PTAFR/RAB10/REST/CDK16/RAB5A/RAB13	23	plum	GO
GO:0099177	regulation of trans-synaptic signaling	21/721	204/10581	0.0378783	0.145385	0.108681	PTGS2/EDN1/ADORA2A/TNF/RAPGEF2/PLAT/KMO/HRH1/SRC/RAP1B/SRGN/SLC1A3/PRKAR1B/NPTN/ATF4/PSEN1/PTEN/ARF1/RAB5A/KIF5B/FLOT1	21	plum	GO
GO:0030901	midbrain development	8/721	57/10581	0.0382139	0.146331	0.109388	CASP5/CKB/WNT5A/HES1/BASP1/SOS1/KDM2B/YWHAQ	8	plum	GO
GO:0071772	response to BMP	10/721	78/10581	0.0383083	0.146331	0.109388	TNFAIP6/WNT5A/HES1/CRIM1/BMP10/BMP6/XIAP/ACVR2A/HIVEP1/DDX5	10	plum	GO
GO:0007589	body fluid secretion	7/721	47/10581	0.038493	0.146331	0.109388	EDN1/TRAF3IP2/ADA/XBP1/HIF1A/CCND1/GPAT4	7	plum	GO
GO:0140029	exocytic process	7/721	47/10581	0.038493	0.146331	0.109388	LYN/STX11/RAB12/PLEK/PSEN1/RAB10/RAB13	7	plum	GO
GO:1903556	negative regulation of tumor necrosis factor superfamily cytokine production	7/721	47/10581	0.038493	0.146331	0.109388	IL10/SLAMF1/CD274/TNFAIP3/ZC3H12A/LILRB1/SELENOS	7	plum	GO
GO:0043330	response to exogenous dsRNA	5/721	28/10581	0.0385047	0.146331	0.109388	NFKBIA/RIPK2/RFTN1/TICAM1/FLOT1	5	plum	GO
GO:0032479	regulation of type I interferon production	11/721	89/10581	0.0388113	0.147134	0.109989	ACOD1/IL10/RIPK2/REL/POLR3D/LILRB1/TICAM1/TBK1/RELB/NPLOC4/FLOT1	11	plum	GO
GO:0043583	ear development	11/721	89/10581	0.0388113	0.147134	0.109989	GJB2/EDN1/WNT5A/HES1/HPN/ECE1/INSIG1/SDC4/JAG1/BCL2/DLL1	11	plum	GO
GO:0048667	cell morphogenesis involved in neuron differentiation	29/721	303/10581	0.0395084	0.149655	0.111873	SCN1B/EDN1/WNT5A/MFSD2A/HES1/ECE1/B4GALT5/RAPGEF2/UST/ALCAM/SOS1/NRP2/SLC1A3/BCL2/HECW2/ABI1/SEMA3C/NPTN/RAB21/PSEN1/NIN/PTEN/RAB10/CTNND2/NDEL1/KIF5B/RHOG/FLOT1/GDI1	29	plum	GO
GO:0002200	somatic diversification of immune receptors	9/721	68/10581	0.0402661	0.152277	0.113833	IL10/CD40/BATF/NBN/BCL6/MLH1/RIF1/LIG4/MAD2L2	9	plum	GO
GO:0014066	regulation of phosphatidylinositol 3-kinase signaling	9/721	68/10581	0.0402661	0.152277	0.113833	CSF3/RASGRP1/TNF/PIK3AP1/SRC/NKX3-1/PRR5/PTEN/PIP5K1A	9	plum	GO
GO:0046822	regulation of nucleocytoplasmic transport	11/721	90/10581	0.0416163	0.155862	0.116513	PTGS2/PKIG/ZC3H12A/TXN/TCF7L2/NSUN2/UFM1/PSEN1/IWS1/RBM22/PPP1R12A	11	plum	GO
GO:0071675	regulation of mononuclear cell migration	11/721	90/10581	0.0416163	0.155862	0.116513	CCL4/SLAMF1/FPR2/WNT5A/TNF/DUSP1/CCL1/LYN/SELENOK/CCL7/CXCL13	11	plum	GO
GO:0032732	positive regulation of interleukin-1 production	8/721	58/10581	0.0417949	0.155862	0.116513	IL6/WNT5A/TNF/P2RX7/RIPK2/PANX1/CASP1/TMEM106A	8	plum	GO
GO:0062014	negative regulation of small molecule metabolic process	8/721	58/10581	0.0417949	0.155862	0.116513	MFSD2A/NFKB1/INSIG1/CYP27B1/SNAI1/DDIT4/PLEK/REST	8	plum	GO
GO:0001913	T cell mediated cytotoxicity	6/721	38/10581	0.0418183	0.155862	0.116513	IL12B/IL7R/IL23A/P2RX7/LILRB1/PVR	6	plum	GO
GO:0002823	negative regulation of adaptive immune response based on somatic recombination of immune receptors built from immunoglobulin superfamily domains	6/721	38/10581	0.0418183	0.155862	0.116513	IL7R/SLAMF1/ZC3H12A/BCL6/LILRB1/RC3H1	6	plum	GO
GO:0030193	regulation of blood coagulation	6/721	38/10581	0.0418183	0.155862	0.116513	C1QTNF1/EDN1/PLAT/GP1BA/ST3GAL4/NFE2L2	6	plum	GO
GO:0030838	positive regulation of actin filament polymerization	6/721	38/10581	0.0418183	0.155862	0.116513	CSF3/CRACD/NCK2/HCK/FCHSD2/ARF6	6	plum	GO
GO:0046324	regulation of glucose import	6/721	38/10581	0.0418183	0.155862	0.116513	TNF/SLC1A2/SELENOS/NFE2L2/PRKAG2/PEA15	6	plum	GO
GO:0050922	negative regulation of chemotaxis	6/721	38/10581	0.0418183	0.155862	0.116513	TNFAIP6/WNT5A/DUSP1/PTPN2/SEMA3C/CXCL13	6	plum	GO
GO:0061045	negative regulation of wound healing	6/721	38/10581	0.0418183	0.155862	0.116513	C1QTNF1/EDN1/TNF/PLAT/GP1BA/PTEN	6	plum	GO
GO:1900046	regulation of hemostasis	6/721	38/10581	0.0418183	0.155862	0.116513	C1QTNF1/EDN1/PLAT/GP1BA/ST3GAL4/NFE2L2	6	plum	GO
GO:0051129	negative regulation of cellular component organization	43/721	483/10581	0.0420461	0.155866	0.116516	KANK1/WNT5A/HES1/TNF/LIMK2/NBN/RAPGEF2/CRACD/DUSP1/MMP14/PTGER4/SRC/TBC1D30/TNFRSF1B/DNAJB6/DENND5A/LILRB1/VIM/CFLAR/SEMA3C/PCID2/NEU4/BIRC2/ARHGAP24/HNRNPC/CHMP4B/BMP6/TMEM39A/BCL2L1/RAD21/PSEN1/ESPL1/PRELID1/PTEN/VDAC2/SEC22B/GMFB/MAPRE1/NDC80/HSPA8/MAD2L2/ARF6/GDI1	43	plum	GO
GO:1904589	regulation of protein import	7/721	48/10581	0.0425261	0.155866	0.116516	PTGS2/PKIG/ZC3H12A/UFM1/PSEN1/RBM22/HSPA8	7	plum	GO
GO:0045787	positive regulation of cell cycle	23/721	231/10581	0.0427273	0.155866	0.116516	IL10/EDN1/WNT5A/HES1/TNF/SRC/TGFA/EZH2/SPHK1/PCID2/NKX3-1/SFPQ/CXCR5/CCND1/UBE2E2/RAD21/ESPL1/NUP62/CCNT2/MDM2/TFDP1/PPP1R10/NDC80	23	plum	GO
GO:0001562	response to protozoan	4/721	20/10581	0.0431958	0.155866	0.116516	IL12B/IL10/CD40/BATF	4	plum	GO
GO:0002758	innate immune response-activating signal transduction	4/721	20/10581	0.0431958	0.155866	0.116516	FFAR2/SRC/LYN/HCK	4	plum	GO
GO:0010888	negative regulation of lipid storage	4/721	20/10581	0.0431958	0.155866	0.116516	IL6/TNF/NFKBIA/PTPN2	4	plum	GO
GO:0032958	inositol phosphate biosynthetic process	4/721	20/10581	0.0431958	0.155866	0.116516	HRH1/MAS1/PLEK/PTAFR	4	plum	GO
GO:0033280	response to vitamin D	4/721	20/10581	0.0431958	0.155866	0.116516	PTGS2/PIM1/MN1/CYP27B1	4	plum	GO
GO:0035459	vesicle cargo loading	4/721	20/10581	0.0431958	0.155866	0.116516	INSIG1/SEC23B/SEC24A/TMED2	4	plum	GO
GO:0035590	purinergic nucleotide receptor signaling pathway	4/721	20/10581	0.0431958	0.155866	0.116516	ADORA2A/ADA/P2RX7/PTAFR	4	plum	GO
GO:0042832	defense response to protozoan	4/721	20/10581	0.0431958	0.155866	0.116516	IL12B/IL10/CD40/BATF	4	plum	GO
GO:0048846	axon extension involved in axon guidance	4/721	20/10581	0.0431958	0.155866	0.116516	WNT5A/ALCAM/NRP2/SEMA3C	4	plum	GO
GO:0060043	regulation of cardiac muscle cell proliferation	4/721	20/10581	0.0431958	0.155866	0.116516	PIM1/BMP10/JARID2/PTEN	4	plum	GO
GO:0060333	interferon-gamma-mediated signaling pathway	4/721	20/10581	0.0431958	0.155866	0.116516	SOCS1/PTPN2/HCK/JAK1	4	plum	GO
GO:0090330	regulation of platelet aggregation	4/721	20/10581	0.0431958	0.155866	0.116516	IL6/C1QTNF1/LYN/IL6ST	4	plum	GO
GO:1902284	neuron projection extension involved in neuron projection guidance	4/721	20/10581	0.0431958	0.155866	0.116516	WNT5A/ALCAM/NRP2/SEMA3C	4	plum	GO
GO:0060562	epithelial tube morphogenesis	19/721	183/10581	0.0433512	0.155866	0.116516	DNAAF1/EDN1/WNT5A/HES1/ADM/TNF/SDC4/MMP14/SRC/HIF1A/CLIC4/FOXP1/BCL2/DLL1/NKX3-1/KDM2B/PSEN1/DVL3/TMED2	19	plum	GO
GO:0001709	cell fate determination	3/721	12/10581	0.0436272	0.155866	0.116516	HES1/JAG1/DLL1	3	plum	GO
GO:0003177	pulmonary valve development	3/721	12/10581	0.0436272	0.155866	0.116516	HEY1/JAG1/TNFRSF1B	3	plum	GO
GO:0010715	regulation of extracellular matrix disassembly	3/721	12/10581	0.0436272	0.155866	0.116516	IL6/FSCN1/MELTF	3	plum	GO
GO:0010893	positive regulation of steroid biosynthetic process	3/721	12/10581	0.0436272	0.155866	0.116516	ADM/TNF/BMP6	3	plum	GO
GO:0032688	negative regulation of interferon-beta production	3/721	12/10581	0.0436272	0.155866	0.116516	REL/LILRB1/RELB	3	plum	GO
GO:0035743	CD4-positive, alpha-beta T cell cytokine production	3/721	12/10581	0.0436272	0.155866	0.116516	IL6/SLAMF1/IL18R1	3	plum	GO
GO:0045823	positive regulation of heart contraction	3/721	12/10581	0.0436272	0.155866	0.116516	EDN1/ADM/ADA	3	plum	GO
GO:0046325	negative regulation of glucose import	3/721	12/10581	0.0436272	0.155866	0.116516	TNF/SELENOS/PEA15	3	plum	GO
GO:0061042	vascular wound healing	3/721	12/10581	0.0436272	0.155866	0.116516	TNF/TNFAIP3/XBP1	3	plum	GO
GO:0061418	regulation of transcription from RNA polymerase II promoter in response to hypoxia	3/721	12/10581	0.0436272	0.155866	0.116516	HIF1A/BACH1/NFE2L2	3	plum	GO
GO:0071371	cellular response to gonadotropin stimulus	3/721	12/10581	0.0436272	0.155866	0.116516	INHBA/EDN1/PLAT	3	plum	GO
GO:0071732	cellular response to nitric oxide	3/721	12/10581	0.0436272	0.155866	0.116516	CFLAR/GUCY1B1/TRAF2	3	plum	GO
GO:1901032	negative regulation of response to reactive oxygen species	3/721	12/10581	0.0436272	0.155866	0.116516	IL10/TXN/NFE2L2	3	plum	GO
GO:1901863	positive regulation of muscle tissue development	3/721	12/10581	0.0436272	0.155866	0.116516	BCL2/DLL1/FLOT1	3	plum	GO
GO:1902285	semaphorin-plexin signaling pathway involved in neuron projection guidance	3/721	12/10581	0.0436272	0.155866	0.116516	EDN1/ECE1/NRP2	3	plum	GO
GO:1903206	negative regulation of hydrogen peroxide-induced cell death	3/721	12/10581	0.0436272	0.155866	0.116516	IL10/TXN/NFE2L2	3	plum	GO
GO:1903524	positive regulation of blood circulation	3/721	12/10581	0.0436272	0.155866	0.116516	EDN1/ADM/ADA	3	plum	GO
GO:0035051	cardiocyte differentiation	9/721	69/10581	0.0436317	0.155866	0.116516	EDN1/HES1/JAG1/DLL1/KDM6B/BMP10/MYH11/SEMA3C/REST	9	plum	GO
GO:0090114	COPII-coated vesicle budding	5/721	29/10581	0.0440147	0.156992	0.117358	INSIG1/SEC23B/SEC24A/TFG/TMED2	5	plum	GO
GO:1905898	positive regulation of response to endoplasmic reticulum stress	5/721	29/10581	0.0440147	0.156992	0.117358	PMAIP1/XBP1/PTPN2/NCK2/NFE2L2	5	plum	GO
GO:0006401	RNA catabolic process	24/721	244/10581	0.0440544	0.157014	0.117374	NOCT/TRAF3IP2/ZC3H12A/TNFRSF1B/ZHX2/SMG7/VIM/PCID2/SMG9/HNRNPC/NSUN2/MLH1/MAGOHB/HNRNPM/TBRG4/MAGOH/RBM7/FASTKD2/SECISBP2/RC3H1/RBM10/DDX5/ZC3H18/TRAF2	24	plum	GO
GO:0099003	vesicle-mediated transport in synapse	12/721	102/10581	0.0441642	0.157043	0.117396	ADORA2A/P2RX7/PLD1/RAP1B/STX11/PPP3CC/PRKAR1B/PSEN1/PTEN/RAB5A/ACTG1/ARF6	12	plum	GO
GO:0008637	apoptotic mitochondrial changes	10/721	80/10581	0.0444513	0.157943	0.118069	PMAIP1/SOD2/PLAUR/BCL2/BID/AIFM2/BCL2L1/PRELID1/VDAC2/PPP2CB	10	plum	GO
GO:0002244	hematopoietic progenitor cell differentiation	11/721	91/10581	0.0445585	0.157962	0.118083	INHBA/HES1/BATF/SOS1/BCL2/PLEK/PSEN1/NFE2L2/PRRC2C/LIG4/REST	11	plum	GO
GO:0007584	response to nutrient	11/721	91/10581	0.0445585	0.157962	0.118083	PTGS2/ACSL1/PIM1/SOD2/MN1/CYP27B1/KYNU/XBP1/LTA/CCND1/ADSL	11	plum	GO
GO:0098739	import across plasma membrane	11/721	91/10581	0.0445585	0.157962	0.118083	ACSL1/SLC39A8/TNF/SLC7A5/SLC1A2/KCNK5/SLC1A3/SLC15A3/ATP1B3/PSEN1/SLC5A6	11	plum	GO
GO:0090068	positive regulation of cell cycle process	18/721	172/10581	0.0452797	0.160396	0.119902	EDN1/WNT5A/TNF/TGFA/EZH2/SPHK1/PCID2/SFPQ/CXCR5/CCND1/UBE2E2/RAD21/ESPL1/NUP62/MDM2/TFDP1/PPP1R10/NDC80	18	plum	GO
GO:0030101	natural killer cell activation	8/721	59/10581	0.0455916	0.160887	0.12027	IL12B/SLAMF1/SLAMF7/IL23A/RASGRP1/IL18R1/TICAM1/RABL3	8	plum	GO
GO:0032526	response to retinoic acid	8/721	59/10581	0.0455916	0.160887	0.12027	GJB2/WNT5A/TNF/WNT5B/LYN/ABL2/BMP6/ADNP2	8	plum	GO
GO:0034121	regulation of toll-like receptor signaling pathway	8/721	59/10581	0.0455916	0.160887	0.12027	ACOD1/PELI1/TNFAIP3/LYN/NINJ1/OTUD4/BIRC2/FLOT1	8	plum	GO
GO:0071260	cellular response to mechanical stimulus	8/721	59/10581	0.0455916	0.160887	0.12027	PTGS2/CASP5/CD40/NFKB1/PTGER4/CASP1/BMP6/GADD45A	8	plum	GO
GO:0034764	positive regulation of transmembrane transport	13/721	114/10581	0.0460922	0.16253	0.121498	ACSL1/EDN1/P2RX7/SLC1A2/COX17/KCNE5/AZIN1/ATP1B3/PSEN1/NFE2L2/IFNGR2/PTAFR/SRI	13	plum	GO
GO:0045669	positive regulation of osteoblast differentiation	6/721	39/10581	0.046691	0.164234	0.122771	IL6/JAG1/CEBPB/BMP6/ACVR2A/IL6ST	6	plum	GO
GO:1903036	positive regulation of response to wounding	6/721	39/10581	0.046691	0.164234	0.122771	KANK1/XBP1/ST3GAL4/NFE2L2/NDEL1/ACTG1	6	plum	GO
GO:0006939	smooth muscle contraction	7/721	49/10581	0.0468229	0.164234	0.122771	PTGS2/EDN1/ADA/SPHK1/MYH11/DOCK4/PTAFR	7	plum	GO
GO:0090109	regulation of cell-substrate junction assembly	7/721	49/10581	0.0468229	0.164234	0.122771	MAP4K4/SDC4/MMP14/SRC/PTPRJ/PTEN/ACTG1	7	plum	GO
GO:0050806	positive regulation of synaptic transmission	9/721	70/10581	0.0471809	0.164991	0.123337	PTGS2/ADORA2A/TNF/KMO/SLC1A3/NPTN/PTEN/KIF5B/FLOT1	9	plum	GO
GO:0001822	kidney development	17/721	161/10581	0.047233	0.165049	0.123381	GCNT4/WNT5A/HES1/TRAF3IP2/SDC4/JAG1/BASP1/BCL2/DLL1/BMP10/CFLAR/SERPINB7/NKX3-1/BMP6/SEC61A1/NID1/MAGI2	17	plum	GO
GO:0006909	phagocytosis	20/721	197/10581	0.0474098	0.165542	0.12375	PTX3/SLAMF1/FPR2/ADORA2A/TNF/P2RX7/SRC/MYO1G/LYN/VAV1/SPHK1/PTPRJ/ARL8B/HCK/TM9SF4/NCF2/PIP5K1A/RAB5A/IL2RG/RHOG	20	plum	GO
GO:0051216	cartilage development	11/721	92/10581	0.0476401	0.166221	0.124257	ITGB8/EDN1/WNT5A/WNT5B/SNAI1/CD44/HIF1A/BMP10/BMP1/BMP6/TIMP1	11	plum	GO
GO:0002698	negative regulation of immune effector process	10/721	81/10581	0.0477598	0.166264	0.124289	IL10/IL7R/SERPINB9/SLAMF1/TNF/ZC3H12A/BCL6/LILRB1/HLX/RC3H1	10	plum	GO
GO:0045639	positive regulation of myeloid cell differentiation	10/721	81/10581	0.0477598	0.166264	0.124289	IL12B/INHBA/CSF3/IL23A/TNF/JAG1/HIF1A/ID2/FOXO3/ACVR2A	10	plum	GO
GO:0045055	regulated exocytosis	15/721	138/10581	0.0485233	0.168796	0.126182	ADORA2A/RASGRP1/P2RX7/RAP1B/LYN/STX11/PLEK/ARL8B/HCK/PSEN1/SDF4/PTAFR/RAB10/REST/RAB5A	15	plum	GO
GO:0070201	regulation of establishment of protein localization	34/721	373/10581	0.0498019	0.172416	0.128888	IL6/IL12B/PTGS2/HCAR2/ADORA2A/TNF/PKIG/ZC3H12A/INSIG1/P2RX7/PIM3/SRC/HIF1A/TXN/TCF7L2/ACSL4/ATP2C1/RHBDF2/BMP6/SELENOK/UFM1/PSEN1/TM9SF4/LCP1/SEC24A/REST/CDK16/RBM22/NDEL1/HSPA8/SRI/GOLPH3/ARF6/GDI1	34	plum	GO
GO:0002724	regulation of T cell cytokine production	5/721	30/10581	0.0499725	0.172416	0.128888	IL6/SLAMF1/TNFRSF1B/IL18R1/TRAF2	5	plum	GO
GO:0045124	regulation of bone resorption	5/721	30/10581	0.0499725	0.172416	0.128888	IL6/TNFAIP3/P2RX7/GPR137B/SRC	5	plum	GO
GO:0051952	regulation of amine transport	5/721	30/10581	0.0499725	0.172416	0.128888	ADORA2A/TNF/P2RX7/KMO/PSEN1	5	plum	GO
GO:0055021	regulation of cardiac muscle tissue growth	5/721	30/10581	0.0499725	0.172416	0.128888	EDN1/PIM1/BMP10/JARID2/PTEN	5	plum	GO
GO:2000403	positive regulation of lymphocyte migration	5/721	30/10581	0.0499725	0.172416	0.128888	CCL4/WNT5A/SELENOK/CCL7/CXCL13	5	plum	GO
GO:0007157	heterophilic cell-cell adhesion via plasma membrane cell adhesion molecules	4/721	21/10581	0.0505834	0.172982	0.129311	ALCAM/ICAM1/AMIGO2/PVR	4	plum	GO
GO:0010862	positive regulation of pathway-restricted SMAD protein phosphorylation	4/721	21/10581	0.0505834	0.172982	0.129311	INHBA/BMP10/BMP6/ACVR2A	4	plum	GO
GO:0035272	exocrine system development	4/721	21/10581	0.0505834	0.172982	0.129311	TNF/SEMA3C/NKX3-1/SRP54	4	plum	GO
GO:0045214	sarcomere organization	4/721	21/10581	0.0505834	0.172982	0.129311	EDN1/BMP10/WDR1/ACTG1	4	plum	GO
GO:0045981	positive regulation of nucleotide metabolic process	4/721	21/10581	0.0505834	0.172982	0.129311	P2RX7/HIF1A/PSEN1/VCP	4	plum	GO
GO:0048873	homeostasis of number of cells within a tissue	4/721	21/10581	0.0505834	0.172982	0.129311	P2RX7/BCL2/FH/AKT3	4	plum	GO
GO:1900544	positive regulation of purine nucleotide metabolic process	4/721	21/10581	0.0505834	0.172982	0.129311	P2RX7/HIF1A/PSEN1/VCP	4	plum	GO
GO:0050920	regulation of chemotaxis	15/721	139/10581	0.0511334	0.174605	0.130525	IL6/CCL4/TNFAIP6/SLAMF1/FPR2/IL23A/EDN1/WNT5A/DUSP1/CCL1/LYN/PTPN2/SEMA3C/CCL7/CXCL13	15	plum	GO
GO:0045123	cellular extravasation	7/721	50/10581	0.0513873	0.175086	0.130884	TNF/PTGER4/ICAM1/ITGA1/ST3GAL4/PTAFR/GOLPH3	7	plum	GO
GO:0046620	regulation of organ growth	7/721	50/10581	0.0513873	0.175086	0.130884	EDN1/PIM1/BASP1/BMP10/JARID2/HLX/PTEN	7	plum	GO
GO:0046889	positive regulation of lipid biosynthetic process	7/721	50/10581	0.0513873	0.175086	0.130884	PTGS2/MFSD2A/ADM/TNF/CAPN2/ELOVL5/BMP6	7	plum	GO
GO:0009895	negative regulation of catabolic process	24/721	248/10581	0.051487	0.175298	0.131042	NOCT/IL10/HCAR2/MFSD2A/TNF/TRAF3IP2/DDIT4/BCL2/N4BP1/RELA/HNRNPC/CHMP4B/TAB2/TMEM39A/AZIN1/NSUN2/PSEN1/TIMP1/RYBP/SEC22B/SECISBP2/RBM10/MAD2L2/TRAF2	24	plum	GO
GO:0042742	defense response to bacterium	16/721	151/10581	0.0517128	0.175805	0.131422	IL6/IL12B/IL10/IL7R/FPR2/PLAC8/IL23A/TNF/P2RX7/RIPK2/CLEC4E/FOXP1/CEBPB/LTA/TBK1/CXCL13	16	plum	GO
GO:0001912	positive regulation of leukocyte mediated cytotoxicity	6/721	40/10581	0.0519012	0.175805	0.131422	IL12B/IL23A/RASGRP1/P2RX7/VAV1/PVR	6	plum	GO
GO:0002011	morphogenesis of an epithelial sheet	6/721	40/10581	0.0519012	0.175805	0.131422	WNT5A/JAG1/CD44/SOS1/ARHGAP24/PTEN	6	plum	GO
GO:0032527	protein exit from endoplasmic reticulum	6/721	40/10581	0.0519012	0.175805	0.131422	INSIG1/SELENOS/SEC61B/TM9SF4/NPLOC4/VCP	6	plum	GO
GO:0043392	negative regulation of DNA binding	6/721	40/10581	0.0519012	0.175805	0.131422	HEY1/NFKBIA/KDM1A/PSEN1/SRI/MAD2L2	6	plum	GO
GO:0060070	canonical Wnt signaling pathway	19/721	187/10581	0.0519722	0.175918	0.131506	KANK1/EDN1/WNT5A/NFKB1/WNT5B/SIAH2/SRC/TCF7L2/BCL9L/CDK14/PSEN1/FOXO3/XIAP/PTEN/CTNND2/VCP/RAB5A/DVL3/MAD2L2	19	plum	GO
GO:0072001	renal system development	17/721	163/10581	0.0520142	0.175932	0.131516	GCNT4/WNT5A/HES1/TRAF3IP2/SDC4/JAG1/BASP1/BCL2/DLL1/BMP10/CFLAR/SERPINB7/NKX3-1/BMP6/SEC61A1/NID1/MAGI2	17	plum	GO
GO:0006606	protein import into nucleus	14/721	128/10581	0.0530193	0.17881	0.133668	PTGS2/PKIG/TRAF3IP2/ZC3H12A/NFKBIA/RGPD2/NUP188/E2F3/NUP98/UFM1/PSEN1/NUP62/PPP1R10/RBM22	14	plum	GO
GO:0001787	natural killer cell proliferation	3/721	13/10581	0.0539235	0.179513	0.134193	IL12B/SLAMF1/IL23A	3	plum	GO
GO:0002922	positive regulation of humoral immune response	3/721	13/10581	0.0539235	0.179513	0.134193	ACOD1/TNF/LTA	3	plum	GO
GO:0007350	blastoderm segmentation	3/721	13/10581	0.0539235	0.179513	0.134193	WNT5A/BASP1/NRP2	3	plum	GO
GO:0036315	cellular response to sterol	3/721	13/10581	0.0539235	0.179513	0.134193	INHBA/GRAMD1A/INSIG1	3	plum	GO
GO:0045346	regulation of MHC class II biosynthetic process	3/721	13/10581	0.0539235	0.179513	0.134193	IL10/XBP1/TMEM106A	3	plum	GO
GO:0045822	negative regulation of heart contraction	3/721	13/10581	0.0539235	0.179513	0.134193	TNF/ZC3H12A/SRI	3	plum	GO
GO:0051900	regulation of mitochondrial depolarization	3/721	13/10581	0.0539235	0.179513	0.134193	P2RX7/SRC/BCL2	3	plum	GO
GO:0060644	mammary gland epithelial cell differentiation	3/721	13/10581	0.0539235	0.179513	0.134193	HIF1A/ID2/CEBPB	3	plum	GO
GO:0060914	heart formation	3/721	13/10581	0.0539235	0.179513	0.134193	WNT5A/HES1/PIM1	3	plum	GO
GO:0071305	cellular response to vitamin D	3/721	13/10581	0.0539235	0.179513	0.134193	PIM1/MN1/CYP27B1	3	plum	GO
GO:1902166	negative regulation of intrinsic apoptotic signaling pathway in response to DNA damage by p53 class mediator	3/721	13/10581	0.0539235	0.179513	0.134193	CD44/BCL2/KDM1A	3	plum	GO
GO:0034284	response to monosaccharide	13/721	117/10581	0.0548009	0.181916	0.13599	PTGS2/SOD2/PIM3/ICAM1/XBP1/HIF1A/TCF7L2/SELENOS/FOXO3/TRA2B/EIF2B5/CDK16/SRI	13	plum	GO
GO:0006672	ceramide metabolic process	9/721	72/10581	0.0548413	0.181916	0.13599	ITGB8/B4GALT5/P2RX7/PNPLA1/SPHK1/NEU4/AGK/PPP2CA/SAMD8	9	plum	GO
GO:0032088	negative regulation of NF-kappaB transcription factor activity	9/721	72/10581	0.0548413	0.181916	0.13599	ACOD1/IL10/IRAK2/PELI1/TNFAIP3/ZC3H12A/NFKBIA/NFKBIB/PPP2CB	9	plum	GO
GO:0072657	protein localization to membrane	36/721	402/10581	0.0550737	0.182557	0.136469	TNFAIP6/EHD1/TNF/RAPGEF2/RFTN1/MMP14/ARL5B/MICALL1/RAB12/BID/ATP2C1/AGK/CHMP4B/TSPAN14/SEC61B/BCL2L1/SEC61G/ATP1B3/SEC61A1/ARFRP1/SRP19/TM9SF4/SRP54/HGS/RAB10/PIP5K1A/RAB13/KIF5B/TMED2/EMC6/RHOG/FLOT1/MAGI2/GOLPH3/ARF6/GDI1	36	plum	GO
GO:0010827	regulation of glucose transmembrane transport	7/721	51/10581	0.0562225	0.185789	0.138885	EDN1/TNF/SLC1A2/SELENOS/NFE2L2/PRKAG2/PEA15	7	plum	GO
GO:0051591	response to cAMP	7/721	51/10581	0.0562225	0.185789	0.138885	AQP9/RAPGEF2/PLAT/RAP1B/BIRC2/KDM1A/PTAFR	7	plum	GO
GO:0071320	cellular response to cAMP	5/721	31/10581	0.0563805	0.185789	0.138885	AQP9/RAPGEF2/RAP1B/KDM1A/PTAFR	5	plum	GO
GO:1905953	negative regulation of lipid localization	5/721	31/10581	0.0563805	0.185789	0.138885	IL6/TNF/NFKB1/NFKBIA/PTPN2	5	plum	GO
GO:0010675	regulation of cellular carbohydrate metabolic process	12/721	106/10581	0.0564088	0.185789	0.138885	C1QTNF1/PMAIP1/HRH1/RUBCNL/SRC/DDIT4/MAS1/PTPN2/PLEK/SELENOS/EPM2AIP1/PTAFR	12	plum	GO
GO:0002820	negative regulation of adaptive immune response	6/721	41/10581	0.0574518	0.187892	0.140457	IL7R/SLAMF1/ZC3H12A/BCL6/LILRB1/RC3H1	6	plum	GO
GO:0014032	neural crest cell development	6/721	41/10581	0.0574518	0.187892	0.140457	EDN1/HES1/JAG1/HIF1A/NRP2/SEMA3C	6	plum	GO
GO:0043470	regulation of carbohydrate catabolic process	6/721	41/10581	0.0574518	0.187892	0.140457	SLC2A6/P2RX7/HIF1A/DDIT4/PSEN1/PRKAG2	6	plum	GO
GO:0043618	regulation of transcription from RNA polymerase II promoter in response to stress	6/721	41/10581	0.0574518	0.187892	0.140457	HIF1A/BACH1/CEBPB/NCK2/ATF4/NFE2L2	6	plum	GO
GO:0051353	positive regulation of oxidoreductase activity	6/721	41/10581	0.0574518	0.187892	0.140457	EDN1/TNF/CYP27B1/HIF1A/ABL2/COX17	6	plum	GO
GO:0060419	heart growth	6/721	41/10581	0.0574518	0.187892	0.140457	EDN1/PIM1/BASP1/BMP10/JARID2/PTEN	6	plum	GO
GO:0048167	regulation of synaptic plasticity	11/721	95/10581	0.0577438	0.188714	0.141071	PTGS2/ADORA2A/RAPGEF2/PLAT/HRH1/NPTN/ATF4/PSEN1/PTEN/ARF1/RAB5A	11	plum	GO
GO:0045786	negative regulation of cell cycle	27/721	289/10581	0.0583939	0.188879	0.141195	PTGS2/INHBA/IL10/TNF/TNFAIP3/NBN/DUSP1/DCUN1D3/TP53BP2/BCL2/EZH2/BCL6/BTG3/LILRB1/PCID2/NKX3-1/ZBTB17/CCND1/NSUN2/RAD21/ESPL1/PTEN/SDE2/MDM2/PPP1R10/NDC80/MAD2L2	27	plum	GO
GO:0002726	positive regulation of T cell cytokine production	4/721	22/10581	0.0586171	0.188879	0.141195	IL6/SLAMF1/IL18R1/TRAF2	4	plum	GO
GO:0032816	positive regulation of natural killer cell activation	4/721	22/10581	0.0586171	0.188879	0.141195	IL12B/IL23A/RASGRP1/TICAM1	4	plum	GO
GO:0045687	positive regulation of glial cell differentiation	4/721	22/10581	0.0586171	0.188879	0.141195	HES1/TNFRSF1B/ID2/IL6ST	4	plum	GO
GO:0072132	mesenchyme morphogenesis	4/721	22/10581	0.0586171	0.188879	0.141195	WNT5A/HEY1/SNAI1/MDM2	4	plum	GO
GO:0090025	regulation of monocyte chemotaxis	4/721	22/10581	0.0586171	0.188879	0.141195	FPR2/DUSP1/CCL1/LYN	4	plum	GO
GO:1903580	positive regulation of ATP metabolic process	4/721	22/10581	0.0586171	0.188879	0.141195	P2RX7/HIF1A/PSEN1/VCP	4	plum	GO
GO:0006402	mRNA catabolic process	20/721	202/10581	0.0586477	0.188879	0.141195	NOCT/TRAF3IP2/ZC3H12A/ZHX2/SMG7/VIM/PCID2/SMG9/HNRNPC/MLH1/MAGOHB/HNRNPM/TBRG4/MAGOH/FASTKD2/SECISBP2/RC3H1/RBM10/DDX5/TRAF2	20	plum	GO
GO:0006913	nucleocytoplasmic transport	25/721	264/10581	0.0586891	0.188879	0.141195	PTGS2/PKIG/TRAF3IP2/ZC3H12A/NFKBIA/TXN/TCF7L2/SMG7/PCID2/DESI1/RGPD2/NUP188/E2F3/NSUN2/NUP98/UFM1/PSEN1/NUP62/SDAD1/IWS1/PPP1R10/RBM22/HNRNPA2B1/THOC7/PPP1R12A	25	plum	GO
GO:0051169	nuclear transport	25/721	264/10581	0.0586891	0.188879	0.141195	PTGS2/PKIG/TRAF3IP2/ZC3H12A/NFKBIA/TXN/TCF7L2/SMG7/PCID2/DESI1/RGPD2/NUP188/E2F3/NSUN2/NUP98/UFM1/PSEN1/NUP62/SDAD1/IWS1/PPP1R10/RBM22/HNRNPA2B1/THOC7/PPP1R12A	25	plum	GO
GO:0045216	cell-cell junction organization	12/721	107/10581	0.0597932	0.192166	0.143652	GJB2/TNF/SNAI1/FSCN1/SRC/PERP/BMP6/WDR1/CTNND2/TJP2/RAB13/ACTG1	12	plum	GO
GO:2000377	regulation of reactive oxygen species metabolic process	12/721	107/10581	0.0597932	0.192166	0.143652	ACOD1/FPR2/TNF/ZC3H12A/SOD2/HIF1A/BCL2/CFLAR/BIRC2/FOXO3/NFE2L2/GADD45A	12	plum	GO
GO:2000112	regulation of cellular macromolecule biosynthetic process	36/721	405/10581	0.0600691	0.192919	0.144215	IL6/NOCT/NIBAN1/TNF/ZC3H12A/PLD1/PRR16/TCF7L2/PPP1R15A/BCL2/SLC25A37/PPP1R15B/FKTN/VIM/NCK2/SELENOS/EPM2AIP1/EIF2S1/MLH1/ATF4/RBM3/FOXO3/EIF2A/EIF5/BZW1/PTAFR/EIF2B5/MAGOH/RABL3/ACO1/FASTKD2/USP16/SECISBP2/RC3H1/TMED2/MTG2	36	plum	GO
GO:0050830	defense response to Gram-positive bacterium	7/721	52/10581	0.0613307	0.196563	0.146939	IL6/IL7R/TNF/P2RX7/RIPK2/LTA/TBK1	7	plum	GO
GO:0090288	negative regulation of cellular response to growth factor stimulus	7/721	52/10581	0.0613307	0.196563	0.146939	IL12B/TNFAIP6/WNT5A/CRIM1/CFLAR/HGS/CXCL13	7	plum	GO
GO:0061013	regulation of mRNA catabolic process	15/721	143/10581	0.062547	0.199304	0.148988	NOCT/TRAF3IP2/ZC3H12A/VIM/PCID2/HNRNPC/MLH1/HNRNPM/TBRG4/MAGOH/FASTKD2/SECISBP2/RC3H1/RBM10/TRAF2	15	plum	GO
GO:0008217	regulation of blood pressure	10/721	85/10581	0.062631	0.199304	0.148988	PTGS2/EDN1/ADM/TNF/ECE1/SOD2/ID2/DLL1/PTAFR/GNA12	10	plum	GO
GO:0042770	signal transduction in response to DNA damage	16/721	155/10581	0.0626923	0.199304	0.148988	BATF/PMAIP1/NBN/SNAI1/CD44/BID/KDM1A/CCND1/FOXO3/SDE2/GADD45A/MDM2/YJU2/PPP1R10/DDX5/MAD2L2	16	plum	GO
GO:0030282	bone mineralization	8/721	63/10581	0.0629987	0.199304	0.148988	PTGS2/CYP27B1/P2RX7/HIF1A/SRGN/BMP6/ATF4/ACVR2A	8	plum	GO
GO:0050688	regulation of defense response to virus	8/721	63/10581	0.0629987	0.199304	0.148988	IL12B/IL23A/TRAF3IP2/TNFAIP3/ZC3H12A/LILRB1/SELENOK/NPLOC4	8	plum	GO
GO:0000768	syncytium formation by plasma membrane fusion	5/721	32/10581	0.0632384	0.199304	0.148988	EHD1/CFLAR/CAPN2/FLOT1/CD53	5	plum	GO
GO:0032733	positive regulation of interleukin-10 production	5/721	32/10581	0.0632384	0.199304	0.148988	IL6/IL12B/IL23A/CD274/CD83	5	plum	GO
GO:0050771	negative regulation of axonogenesis	5/721	32/10581	0.0632384	0.199304	0.148988	WNT5A/SEMA3C/PSEN1/PTEN/GDI1	5	plum	GO
GO:0050873	brown fat cell differentiation	5/721	32/10581	0.0632384	0.199304	0.148988	PTGS2/PLAC8/PIM1/LAMB3/CEBPB	5	plum	GO
GO:0090303	positive regulation of wound healing	5/721	32/10581	0.0632384	0.199304	0.148988	KANK1/XBP1/ST3GAL4/NFE2L2/ACTG1	5	plum	GO
GO:2000273	positive regulation of signaling receptor activity	5/721	32/10581	0.0632384	0.199304	0.148988	IL10/EDN1/HIF1A/TGFA/IFNGR2	5	plum	GO
GO:0000079	regulation of cyclin-dependent protein serine/threonine kinase activity	9/721	74/10581	0.0632672	0.199304	0.148988	TNFAIP3/SRC/CCND1/PTEN/CCNT2/CCNA1/GADD45A/CCNJ/CCNL1	9	plum	GO
GO:0061180	mammary gland epithelium development	6/721	42/10581	0.0633446	0.199304	0.148988	WNT5A/SRC/HIF1A/ID2/CEBPB/CCND1	6	plum	GO
GO:1900015	regulation of cytokine production involved in inflammatory response	6/721	42/10581	0.0633446	0.199304	0.148988	IL6/TNF/ZC3H12A/HIF1A/EZH2/TICAM1	6	plum	GO
GO:0007617	mating behavior	3/721	14/10581	0.0652652	0.201661	0.15075	ADA/PTEN/ACVR2A	3	plum	GO
GO:0032933	SREBP signaling pathway	3/721	14/10581	0.0652652	0.201661	0.15075	INSIG1/EIF2A/TMED2	3	plum	GO
GO:0045342	MHC class II biosynthetic process	3/721	14/10581	0.0652652	0.201661	0.15075	IL10/XBP1/TMEM106A	3	plum	GO
GO:0048641	regulation of skeletal muscle tissue development	3/721	14/10581	0.0652652	0.201661	0.15075	BCL2/DLL1/FLOT1	3	plum	GO
GO:0050995	negative regulation of lipid catabolic process	3/721	14/10581	0.0652652	0.201661	0.15075	HCAR2/MFSD2A/TNF	3	plum	GO
GO:0051931	regulation of sensory perception	3/721	14/10581	0.0652652	0.201661	0.15075	IL10/EDN1/PTAFR	3	plum	GO
GO:0055023	positive regulation of cardiac muscle tissue growth	3/721	14/10581	0.0652652	0.201661	0.15075	EDN1/PIM1/BMP10	3	plum	GO
GO:0060306	regulation of membrane repolarization	3/721	14/10581	0.0652652	0.201661	0.15075	SCN1B/KCNE5/WDR1	3	plum	GO
GO:0060716	labyrinthine layer blood vessel development	3/721	14/10581	0.0652652	0.201661	0.15075	HES1/HEY1/TMED2	3	plum	GO
GO:0061318	renal filtration cell differentiation	3/721	14/10581	0.0652652	0.201661	0.15075	JAG1/BASP1/MAGI2	3	plum	GO
GO:0072012	glomerulus vasculature development	3/721	14/10581	0.0652652	0.201661	0.15075	HES1/CFLAR/SERPINB7	3	plum	GO
GO:0072112	glomerular visceral epithelial cell differentiation	3/721	14/10581	0.0652652	0.201661	0.15075	JAG1/BASP1/MAGI2	3	plum	GO
GO:0072311	glomerular epithelial cell differentiation	3/721	14/10581	0.0652652	0.201661	0.15075	JAG1/BASP1/MAGI2	3	plum	GO
GO:0150105	protein localization to cell-cell junction	3/721	14/10581	0.0652652	0.201661	0.15075	JAK1/TJP2/ACTG1	3	plum	GO
GO:1902004	positive regulation of amyloid-beta formation	3/721	14/10581	0.0652652	0.201661	0.15075	TNF/RELA/GSAP	3	plum	GO
GO:1903523	negative regulation of blood circulation	3/721	14/10581	0.0652652	0.201661	0.15075	TNF/ZC3H12A/SRI	3	plum	GO
GO:2000193	positive regulation of fatty acid transport	3/721	14/10581	0.0652652	0.201661	0.15075	ACSL1/EDN1/P2RX7	3	plum	GO
GO:2001020	regulation of response to DNA damage stimulus	21/721	217/10581	0.0652674	0.201661	0.15075	PMAIP1/SNAI1/IER3/CD44/BCL2/BID/NKX3-1/KDM1A/PPP4R2/BCL2L1/UBE2N/RIF1/RBBP8/HNRNPK/MDM2/MORF4L2/YJU2/PPP1R10/DDX5/ARMT1/MAD2L2	21	plum	GO
GO:0050851	antigen receptor-mediated signaling pathway	16/721	156/10581	0.0656672	0.20263	0.151474	ZC3H12A/PDE4B/ADA/RIPK2/RFTN1/LYN/FOXP1/NFKBIZ/BCL2/PTPN2/RELA/PTPRJ/PSEN1/UBE2N/EIF2B5/RC3H1	16	plum	GO
GO:0002920	regulation of humoral immune response	4/721	23/10581	0.0672875	0.206396	0.154289	ACOD1/TNF/LTA/CXCL13	4	plum	GO
GO:0150117	positive regulation of cell-substrate junction organization	4/721	23/10581	0.0672875	0.206396	0.154289	MAP4K4/SDC4/PTPRJ/ARF6	4	plum	GO
GO:1904707	positive regulation of vascular associated smooth muscle cell proliferation	4/721	23/10581	0.0672875	0.206396	0.154289	IL10/EDN1/TNF/MAP3K5	4	plum	GO
GO:0043271	negative regulation of ion transport	9/721	75/10581	0.0677718	0.207607	0.155195	PTGS2/HES1/TNF/BCL2/LILRB1/HECW2/KCNE5/ATF4/SRI	9	plum	GO
GO:1904029	regulation of cyclin-dependent protein kinase activity	9/721	75/10581	0.0677718	0.207607	0.155195	TNFAIP3/SRC/CCND1/PTEN/CCNT2/CCNA1/GADD45A/CCNJ/CCNL1	9	plum	GO
GO:0034655	nucleobase-containing compound catabolic process	30/721	332/10581	0.0682699	0.20872	0.156027	IL6/NOCT/TRAF3IP2/ZC3H12A/SMPDL3A/PDE4B/ADA/TNFRSF1B/ZHX2/UPP1/SMG7/VIM/PCID2/SMG9/HNRNPC/NSUN2/MLH1/MAGOHB/HNRNPM/TBRG4/MAGOH/RBM7/FASTKD2/VCP/SECISBP2/RC3H1/RBM10/DDX5/ZC3H18/TRAF2	30	plum	GO
[truncated: 12,536 more rows]

## Sheet: hCoCena - TFBS enrichment
Supplementary Data 1 - hCoCena TFBS enrichment
[truncated: 496 more rows]
