# Supplementary material for: Oxidative phosphorylation is a key feature of neonatal monocyte immunometabolism promoting myeloid differentiation after birth
Source: Nat Commun. 2025 Mar 6;16:2239. doi: 10.1038/s41467-025-57357-w (PMC11885822; doi:10.1038/s41467-025-57357-w)
Supplement: Supplementary file 6 — Source Data [file 41467_2025_57357_MOESM6_ESM.xlsx]

## Sheet: Fig.1
Source Data Figure 1
e, TNF-a (pg/ml)					f, GM-CSF (pg/ml)					h, Lactate (M3 abund.)			h, Pyruvate (M3 abund.)			i, Citrate (M2 abund.)			i, Succinate (M2 abund.)			i, Malate (M2 abund.)
NEO Ctrl	AD Ctrl	NEO LPS	AD LPS		NEO Ctrl	AD Ctrl	NEO LPS	AD LPS		NEO	AD		NEO	AD		NEO	AD		NEO	AD		NEO	AD
163.11	163.11	3206.46	7234.16		0	0	235.65	14.5		0.430567	0.417081		0.345504	0.447494		0.214627	0.0981343		0.00631784	0.0360248		0.104191	0.0589652
84.56	17.87	1215.58	1451.81		0	0	52.06	80.01		0.423471	0.420731		0.362607	0.435771		0.214263	0.166943		0.0231391	0.0301347		0.105694	0.0895883
41.7	17.87	2612.7	3054.67		0	0	131.78	104.66		0.383371	0.484847		0.33239	0.519052		0.204635	0.0966498		0.019703	0.0435944		0.117511	0.0926458
41.7	22.3	1631.49	4346.84		0	0	23.415	20.81
6.25	559.19	1239.67	7208.53		0	0	183.12	62.81
9.77	279.92	1243.36	7842.28		0	0	101.55	8.34
339.63	906.98	5135.71	4624.11		0	0	23.76	14.71
73.56	333	2507.32	3311.29		0	0	222.9	28.28
								26.74

## Sheet: Fig.2
Source Data Figure 2
c, Puro MFI					d, MD (%)					e, GD (%)					f, Corell. GD (%) vs MD (%)			g, Corell. TNF (pg/ml) vs GD (%)					h, Corell. GM-CSF (pg/ml) vs GD (%)					i, Corell. TNF (pg/ml) vs MD (%)					j, Corell. GM-CSF (pg/ml) vs MD (%)
NEO	1y	2y-5y	AD		NEO	1y	2y-5y	AD		NEO	1y	2y-5y	AD		GD	MD		TNF in NEO	TNF in AD	GD in NEO	GD in AD		GM-CSF in NEO	GM-CSF in AD	GD in NEO	GD in AD		TNF in NEO	TNF in AD	MD in NEO	MD in AD		GM-CSF in NEO	GM-CSF in AD	MD in NEO	MD in AD
48785	23525	23569	4422		84	82	30	23		73	22	7	55		73	84		3206.46	7234.16	37	77		235.65	80.01	37	66		3206.46	7234.16	94	62		131.78	80.01	96	43
114844	24023	40510.5	4075		79	89	36	22		64	62	67	71		64	79		1215.58	1451.81	28	66		131.78	104.66	33	65		1215.58	1451.81	30	43		23.415	104.66	30	53
69650	15676.5	61211	62888		32	71	33	30		16	46	73	76		16	32		1243.36	3054.67	60	65		23.415	14.5	60	71		1243.36	3054.67	43	53		235.65	14.5	43	20
52070.5	48721	8425	64685		100	65	19	25		0	69	50	70		0	100		5135.71	4346.84	65	73		183.12	20.81	65	76		5135.71	4346.84	65	58		183.12	20.81	65	30
58119	30062	11524.5	11381		57	57	30	8		32	60	64	71		32	57		2507.32	7208.53	61	80		101.55	62.81	61	70		2507.32	7208.53	64	44		101.55	62.81	64	25
43061	34193	22687	30962		96	55	66	71		37	59	60	57		37	96		1239.67	7842.28	16	81		52.06	8.34	16	55		2612.7	7842.28	30	42		52.06	8.34	31	23
61650	27857.5	47850	45178		30	56	25	20		33	60	62	71		33	30		2612.7	4624.11	73	86		23.76	14.71	73	71		1631.49	4624.11	84	59		23.76	14.71	84	22
53353.5	65622	64477	41582		43	35	68	58		60	81	60	73		60	43		1631.49	3311.29	64	73		222.9	28.28	64	71		1239.67	3311.29	79	38		222.9	28.28	79	8
40023.5	49309		38889		65	26		62		65	82		77		65	65								26.74		57								26.74		71
38093	35323		38711		64	35		43		61	74		66		61	64
18093.5	36700		31168			58		53			70		65		22	82
51592	35115		44732			81		44			64		80		62	89
67597	34842		33700			57		42			64		81		46	71
48008	39365.5		20228			24		59			66		86		69	65
	55193		45823			32		38			79		73		60	57
	61762					42					57				59	55
															60	56
															81	35
															82	26
															74	35
															70	58
															64	81
															64	57
															66	24
															79	32
															57	42
															67	36
															73	33
															50	19
															64	30
															60	66
															62	25
															60	68
															55	23
															71	22
															76	30
															70	25
															71	8
															57	71
															71	20
															73	58
															77	62
															66	43
															65	53
															80	44
															81	42
															86	59
															73	38

## Sheet: Fig.3
Source Data Figure 3
a, MD (%)							b, GD (%)							c, TNF (pg/ml)									d, GM-CSF (pg/ml)									e, IL-10 (pg/ml)									f, Primary response TNF (pg/ml)					g, Secondary response TNF (pg/ml)
NEO Ctrl	NEO 4h LPS	NEO 24h LPS	AD Ctrl	AD 4h LPS	AD 24h LPS		NEO Ctrl	NEO 4h LPS	NEO 24h LPS	AD Ctrl	AD 4h LPS	AD 24h LPS		NEO Ctrl_Ctrl	AD Ctrl_Ctrl	NEO Ctrl_LPS	AD Ctrl_LPS	NEO LPS_Ctrl	AD LPS_Ctrl	NEO LPS_LPS	AD LPS_LPS		NEO Ctrl_Ctrl	AD Ctrl_Ctrl	NEO Ctrl_LPS	AD Ctrl_LPS	NEO LPS_Ctrl	AD LPS_Ctrl	NEO LPS_LPS	AD LPS_LPS		NEO Ctrl_Ctrl	AD Ctrl_Ctrl	NEO Ctrl_LPS	AD Ctrl_LPS	NEO LPS_Ctrl	AD LPS_Ctrl	NEO LPS_LPS	AD LPS_LPS		NEO G-high	NEO DG	AD G-high	AD DG		NEO G-high	NEO DG	AD G-high	AD DG
84	26	0	23	21	84		73	20	0	55	57	88		0	0	3206.46	7234.16	176.36	756.77	6171.95	8233		0	0	52.06	80.01	0	11.87	31.81	81.36		0	43.8	304.03	962.43	21.49	476.81	281.21	1240.18		4301.07	455.02	5708.12	264.428		6828.86	1523.44	4194.32	830.65
79	83	4	22	62	39		64	49	29	71	68	77		0	0	1215.58	3054.67	0	0	7813.09	0		0	0	131.78	104.66	0	0	0	0		5.78	86.35	607.21	1416.93	3.99	532.05	446.11	967.28		2415.49	286.29	7066.02	565.596		8103.7	1284.63	2603.29	3019.36
32	42	45	30	47	62		16	37	62	76	64	81		0	135.72	2612.7	4346.84	6356.55	262.2	10000	713.42		0	0	183.12	20.81	56.76	10.6	155.88	20.6		2.15	131.8	914.35	1242.1	218.17	971.83	832.37	1346.74		1386.63	49.6433	6458.58	166.824		10617.7	1435.96	2028.37	1706.4
100	24	34	25	24	38		0	59	79	70	64	66		0	0	1631.49	7208.53	0	1448.71	3490.02	2331.23		0	0	101.55	62.81	0	18.29	38.75	33.59
57	28	22	8	17	66		32	82	34	71	78	86		0	0	1239.67	7842.28	0	0	5342.07	0		0	0	23.76	14.71	0	0	0	0
96	54	50	71	17	50		37	39	87	57	68	87		0	52.54	1243.36	4624.11	2211.58	0	5262.3	0		0	0	222.9	28.28	20.93	0	43.6	0
30	63	43	20	36	51		33	61	86	71	62	81				2507.32	3311.29									26.74
43	19	46	58	24	61		60	85	71	73	52	85
65			62		68		65			77		74
64			43		35		61			66		75
			53		28					65		74
			44							80
			42							81
			59							86
			38							73

## Sheet: Fig.4
Source Data Figure 4
b, Ketone bodies (mg/dl)									c, Puro MFI							d, GD (%)							e, MD (%)							f, TNF (pg/ml)			g, GM-CSF (pg/ml)
Day -2	Day 0	Day 1	Day 2	Day 3	Day 4	Day 5	Day 6		Baseline Pre-KD	Baseline Post-KD	4h LPS Pre-KD	4h LPS Post-KD	24h LPS Pre-KD	24h LPS Post-KD		Baseline Pre-KD	Baseline Post-KD	4h LPS Pre-KD	4h LPS Post-KD	24h LPS Pre-KD	24h LPS Post-KD		Baseline Pre-KD	Baseline Post-KD	4h LPS Pre-KD	4h LPS Post-KD	24h LPS Pre-KD	24h LPS Post-KD		Pre-KD	Post-KD		Pre-KD	Post-KD
0	0	0	0	0	5	5	5		45178	22606	55295	53131	44534	37057		71	56	79	78	81	88		20	50	24	35	51	56		2756.57	4120.26		11.57	12.81
0	0	0	40	15	15	80	80		38889	40190	51098	42816	40774	33109		77	77	68	62	74	60		62	49	62	50	68	13		1806.62	2197.36		15.52	18.52
0	0	40	40	80	80	80	160		38711	30773	30307	48389	51318	40327.5		66	71	64	72	75	73		43	55	47	71	35	41		1335.4	1042.66		21.93	0
0	0	5	15	15	40	40	40		31168	29318	21538	20112	41246	46368		65	79	64	49	74	78		53	42	24	0	28	46		8230.3	5557.5		47.52	9.95
0	15	15	15	5	80	80	40		62888	8626	57572	30735	46700	39842		76	0	68	45	81	88		30	0	17	65	62	15		8849.39	2544.32		18.13	23.29
0	0	0	15	40	40	40	40		64685	32956	61242	40928	40414	55637		70	54	69	54	66	88		25	46	69	41	38	50		8849.39	4184.9		73.15	46.04
0	0	40	80	80	40	80	80		41582	22043	25231	60042	38916			73	34	57	69	85			58	0	21	79	61			3089.56	8193.31		34.77	62.57
0	0	15	40	40	40	80	40		20228	16626	40520	17443	21014			71	53	61	45	77			22	23	40	0	39			6437.46	3291.65		16.5	14.44
0	0	0	40	40	80	80	40		11381	29270	16823	31731	36373			71	81	66	75	86			8	31	27	0	66			3429.94	4042.24
0	0	5	40	40	80	80	80		30962	23774	14516	32464	27112			57	23	59	39	87			71	40	29	44	50			4951.37	8849.39

## Sheet: Fig.5
Source Data Figure 5
a, Survival (%)									b, Cell number (x104)			c, Apoptosis (%)			c, Necrosis (%)			d, Ki-67+ cells (%)				f, Cell area (µm2)			g, Number of cells/HPF					h, CD68+ cells (%)			i, MFI CD80			j, CD68+ CCR7+ cells (%)			j, CD68+ CCR7- cells (%)			k, TNF (pg/ml)							k, IL-10 (pg/ml)
d1 NEO	d1 AD	d3 NEO	d3 AD	d7 NEO	d7 AD	d14 NEO	d14 AD		NEO	AD		NEO	AD		NEO	AD		NEO	AD	Jurkat		NEO	AD		NEO CA_nuclei	NEO CF_nuclei	AD CA_nuclei	AD CF_nuclei		NEO	AD		NEO	AD		NEO	AD		NEO	AD		NEO Ctrl	NEO 4h LPS	NEO 24h LPS	AD Ctrl	AD 4h LPS	AD 24h LPS		NEO Ctrl
71.5	64.5	50.8	35.3	36.85	34.75	29.6	30		23	20		8.2	2.8		33.5	19.5		0	0	74.8		1073.4	308		11	3	29	0		77.7	80		43	23		9.9	10.6		21.8	24.6		0	611.72	889.53	0.2	81.27	160.03		8
58.5	62	43.5	38.3	32.75	43	30.75	31.5		23	26		2.4	2.8		39.5	16.8		0.2	0	84.9		772.4	209.3							84.7	76.3		68	34		16.1	13		29.8	15.4		0	126.7	603.49	0.21	53.12	257.94		0.7
47	68	37	50.8	38	48.3	27.25	32		9	28		5.8	2		34.7	9		0.8	0	90		683.1	367.6							94.2	67.2		73	43.2		18.7	14		26.1	18.2		22.52	253.55	844.27	0	425.33	154.63		5.1
40	77	36	42	31.3	42	29.75	32.5		19	30		3.9	1		37.1	6.2						646.7	354.9							79	69		61.5	51.8		20	15		30.6	31.9
39	61	50	51	33.5	40	28.5	31.5		14	26		6	2.8		29.6	33.8						1669.1	196							82	74.1		54.9	29.4		8.7	5.5		34.2	22.7
59	41	41.5	52	42	43	30.25	33.25		21	33												908	250.7
44.5	55	35.5	55	33.3	39	28.25	31		13	24												683.6	274.6
61		39		38.5		30.75			23													664.2	304.9
																						524.2	807.1
																						632.8	230.5
																						547.7	554.9
																						738	271.2
																						606.2	530.5
																						632.4	420.8
																						380	266
																							326.3
																							203.6
																							380.1
																							724.7
																							340.8
																							742.8
																							246.5
																							411.6
																							460.4
																							271.3
																							137.2
[truncated: 35 more columns]

## Sheet: Fig.7
Source Data Figure 7
a, Relative expression E2F1					a, Relative expression MYB					a, Relative expression STAT1					a, Relative expression FLI1
3d	8-13m	2-3y	AD		3d	8-13m	2-3y	AD		3d	8-13m	2-3y	AD		3d	8-13m	2-3y	AD
51	12	5	4		150	113	88	134		5725	1854	2378	26779		2429	2055	1875	1567
121	19	19	10		453	275	141	83		3697	8135	6509	4398		2473	2077	2970	1609
108	25	7	6		368	181	109	46		3161	11656	7117	7393		1237	2194	2326	985
20	16	7	9		115	202	95	80		7210	5073	36705	37587		1778	2518	1505	1512
21	23	13	12		150	245	203	92		3350	5295	30530	15930		2414	2677	813	2984
38	37	11	2		106	78	94	22		4973	4457	10079	1172		1280	1596	2054	580
71	16		16		207	245		90		4146	6005		11559		793	2258		2248
49	18		21		142	121		117		1108	5557		3798		1268	3034		2439
66	30		8		130	158		119		2769	7882		5321		2171	4015		2267
16	37		9		113	173		70		2336	8718		3968		1723	3318		1338
27	17		6		223	73		39		2274	1882		2695		1553	1160		733

## Sheet: Fig.8
Source Data Figure 8
a, MD (%)						b, GD (%)						c, Cell number (x104)						d, Apoptosis (%)						e, CD68+ cells (%)
Ctrl	HLM	ATRA	FA	CPT		Ctrl	HLM	ATRA	FA	CPT		Ctrl	HLM	ATRA	FA	CPT		Ctrl	HLM	ATRA	FA	CPT		Ctrl	HLM	ATRA	FA	CPT
25	10	26	27	32		71	74	86	81	77		31.19	69.48	7.2	2.14	9.19		7.99	13.44	10.96	26.36	13.63		71.9	55.44	23.71	70	76.17
34	15	16	38	21		71	31	72	31	24		39.87	42.16	11.93	2.5	16.14		6.92	8.21	16.4	8.66	15.56		51.76	45.01	13.56	21.95	29.29
39	20	33	62	47		84	82	99	73	76		24.21	23.91	9.22	3.12	11.55		5.64	6.33	15.41	15.43	11.63		69.98	48.86	57.06	12.5	52.75
30	34	30	11	14		83	86	91	82	82		34.79	36.89	33.2	30.19	31.37		7.37	5.07	12.63	30.14	7.34		63.43	62.31	4.41	72.64	65.9
28	18	20	22	32		85	83	89	86	68		27.88	32.67	21.18	20.38	23.54		12.27	10.72	23.62	41.05	16.55		70.77	70.42	0.5	70.88	71.01
35	32	26	21	34		87	81	89	80	79		25.45	24.77	11.44	1.89	26.8		7.15	1.02	12.48	13.42	13.22		58.26	50.32	17.02	30.55	38.71
22	27	24	44	41		75	83	76	82	77		21.77	21.77	17.07	10.58	13.72		13.23	11.38	46.94	73.33	43.22		59.58	40.11	15.24	71.17	56.86
27	29	0	24	30		89	93	94	94	86		35.96	37.28	34.29	30.98	33.65		8.94	2.27	13	9.2	32.16		66.83	60.97	11.69	64.16	69.47
25	28	32	15	19		88	85	90	92	85		42.34	44.47	45.84	40.88	42.34		6.77	5.93	13.26	27.16	11.45		69.47	66.57	25.69	67.37	71.58
37	29	24	18	45		79	90	84	76	43		31.45	48.05	12.85	13.81	11.25		4.25	1.47	17.86	7.84	6.41
24	28	21	35	44		62	64	69	72	69		31.41	31.26	32.04	20.7	22.61
35	29	22	25	20		72	73	77	77	49		33.17	32.57	23.49	21.73	23.12
												39.76	48.61	11.81	3.3	12.67
												25.86	26.58	25.25	25.06	25.33

## Sheet: Fig.S3
Source Data Supplementary Figure 3
a, Puro MFI			b, MD (%)			c, GD (%)
NEO	AD		NEO	AD		NEO	AD
41972	14285		0	84		0	88
77566	11014		4	39		29	77
53619.5	46700		45	62		62	81
63131	40414		34	38		79	66
62714	36373		22	66		34	86
33060	27112		50	50		87	87
51910	44534		43	51		86	81
58470	38916		46	61		71	85
	40774			68			74
	51318			35			75
	41246			28			74

## Sheet: Fig.S4
Source Data Supplementary Figure 4
a, Puro MFI							b, MD (%)							c, GD (%)
Pre-KD Ctrl	Pre-KD 4h LPS	Pre-KD 24h LPS	Post-KD Ctrl	Post-KD 4h LPS	Post-KD 24h LPS		Pre-KD Ctrl	Pre-KD 4h LPS	Pre-KD 24h LPS	Post-KD Ctrl	Post-KD 4h LPS	Post-KD 24h LPS		Pre-KD Ctrl	Pre-KD 4h LPS	Pre-KD 24h LPS	Post-KD Ctrl	Post-KD 4h LPS	Post-KD 24h LPS
45178	55295	44534	22606	53131	37057		20	24	51	50	35	56		71	79	81	56	78	88
38889	51098	40774	40190	42816	33109		62	62	68	49	50	13		77	68	74	77	62	60
38711	30307	51318	30773	48389	40327.5		43	47	35	55	71	41		66	64	75	71	72	73
31168	21538	41246	29318	20112	46368		53	24	28	42	0	46		65	64	74	79	49	78
62888	57572	46700	8626	30735	39842		30	17	62	0	65	15		76	68	81	0	45	88
64685	61242	40414	32956	40928	55637		25	69	38	46	41	50		70	69	66	54	54	88
41582	25231	38916	22043	60042			58	21	61	0	79			73	57	85	34	69
20228	40520	21014	16626	17443			22	40	39	23	0			71	61	77	53	45
11381	16823	36373	29270	31731			8	27	66	31	0			71	66	86	81	75
30962	14516	27112	23774	32464			71	29	50	40	44			57	59	87	23	39

## Sheet: Fig.S6
Source Data Supplementary Figure 6
a, Cell number (x104)					b, Apoptosis (%)					c, CD68+ cells (%)					d, Cell number (x104)					e, Apoptosis (%)					f, CD68+ cells (%)
NEO_AD-PL	NEO_GM/M-CSF	AD_AD-PL	AD_GM/M-CSF		NEO_AD-PL	NEO_GM/M-CSF	AD_AD-PL	AD_GM/M-CSF		NEO_AD-PL	NEO_GM/M-CSF	AD_AD-PL	AD_GM/M-CSF		NEO_AD-PL	NEO_NEO-PL	AD_AD-PL	NEO_AD-PL		NEO_AD-PL	NEO_NEO-PL	AD_AD-PL	NEO_AD-PL		NEO_AD-PL	NEO_NEO-PL	AD_AD-PL	NEO_AD-PL
28.65	70.38	42.48	73.92		14.75	4.48	7.61	3.8		83.42	100	46.85	95.05		13.58	17.01	42.77	25.84		9.54	6.27	2.325	2.01		38.84	42.47	30.16	39.12
9.6	74.04	34.14	71.13		12.12	3.25	9.55	3.35		71.19	100	54.86	85.97		14.55	3.8	31.22	19.04		17.46	8.735	4.8	12.355		75.53	65.71	29.64	24.13
2.85	98.07	39.48	45.72		12.94	2.47	10.76	3.18		70.95	77.94	38.59	70.07		2.96	18	28.18	10.23		11.665	7.52	4.125	4.405		66.08	20.97	30.22	18.8
8.07	51.24	52.05	107.64		20.17	8.08	11.2	3.32		52.5	100	41.95	75.79		3.05	17.65	97.79	22.21		11.85	7.045	2.415	2.15		74.28	45.69	43.54	43.47
															2.1	9.42	8.42	10.57		16.455	2.735	6.6	6.465		47.68	38.18	39.42	26.35
